# Supplementary material for: Strong association between genomic 3D structure and CRISPR cleavage efficiency
Source: PLoS Comput Biol. 2024 Jun 7;20(6):e1012214. doi: 10.1371/journal.pcbi.1012214 (PMC11189236; doi:10.1371/journal.pcbi.1012214)
Supplement: S1 Table — The “Distance (2500)” (T cell), “Distance (1000)” (HEK293) and “Radius (10)” (HEK293) feature values of all human (hg19) genomic bins, in 10kb resolution. Bins whose feature value is 0 were omitted from the table. (XLSX) [file pcbi.1012214.s002.xlsx]

## Sheet: S1 Table
S1 Table - 3D feature values
Bin coordinates are according to hg19
Chromosome	Bin start	Bin end	Distance (2500), T	Distance (1000), HEK293	Radius (10), HEK293
1	50001	60000	0.992268	0.0768094	6409
1	60001	70000	0.159601	0.0502858	7879
1	70001	80000	0.216678	0.0631039	6971
1	80001	90000	0.162595	0.126727	4137
1	90001	100000	0.203816	0.0707446	6717
1	100001	110000	0	0.0609675	4201
1	110001	120000	0	0.141224	2678
1	120001	130000	0	0.0409866	5728
1	150001	160000	0	0.144422	3877
1	220001	230000	0	0.137223	3044
1	230001	240000	0	0.16371	2529
1	240001	250000	0.0780338	0.075536	6959
1	250001	260000	0	0.0714514	3419
1	520001	530000	0.168114	0.0753457	5102
1	530001	540000	0.166704	0.0549681	5770
1	540001	550000	0	0.0691531	6911
1	550001	560000	0	0.18539	1948
1	560001	570000	0.172652	0.0661029	8633
1	570001	580000	0.151064	0.109219	3691
1	580001	590000	0	0.0957103	6641
1	590001	600000	0	0.0642921	6616
1	600001	610000	0	0.106518	5741
1	610001	620000	0	0.102052	4108
1	640001	650000	0	0.0747461	3624
1	660001	670000	0	0.0945466	4952
1	670001	680000	0	0.0777022	6245
1	690001	700000	0	0.139571	2296
1	700001	710000	0.140248	0.0644958	6360
1	710001	720000	0.687033	0.0963523	9752
1	720001	730000	0.671075	0.0964529	8896
1	730001	740000	0.17207	0.0782042	8821
1	740001	750000	0.173978	0.0622899	6455
1	750001	760000	0.735278	0.156528	7787
1	760001	770000	0.702553	0.130345	7809
1	770001	780000	0.323936	0.139405	8991
1	780001	790000	0.728525	0.145774	7400
1	790001	800000	0.33953	0.134901	8299
1	800001	810000	0.244569	0.114632	6486
1	810001	820000	0.717112	0.170054	4760
1	820001	830000	0.964529	0.1851	3302
1	830001	840000	0.902891	0.201388	2984
1	840001	850000	0.818542	0.227222	2489
1	850001	860000	0.885774	0.222272	2687
1	860001	870000	0.837319	0.219382	2591
1	870001	880000	0.833941	0.233022	2414
1	880001	890000	0.947388	0.215338	2476
1	890001	900000	0.8891	0.229606	2325
1	900001	910000	0.791505	0.225096	2459
1	910001	920000	0.877879	0.221149	2607
1	920001	930000	0.969211	0.219269	2517
1	930001	940000	0.71517	0.210835	2772
1	940001	950000	0.96657	0.240513	2291
1	950001	960000	0.832754	0.229012	2400
1	960001	970000	0.819381	0.208821	3022
1	970001	980000	0.889461	0.229387	2686
1	980001	990000	0.649513	0.214713	2855
1	990001	1000000	0.893532	0.220385	2795
1	1000001	1010000	0.816499	0.213391	2881
1	1010001	1020000	0.378412	0.191004	4405
1	1020001	1030000	0.607337	0.22224	3091
1	1030001	1040000	0.90834	0.214711	2707
1	1040001	1050000	0.927412	0.211693	2879
1	1050001	1060000	0.638995	0.216383	2872
1	1060001	1070000	0.860156	0.218695	3003
1	1070001	1080000	0.703077	0.22539	2721
1	1080001	1090000	0.916848	0.224137	2598
1	1090001	1100000	0.880607	0.2217	3035
1	1100001	1110000	0.885239	0.223219	3026
1	1110001	1120000	0.950628	0.223938	2589
1	1120001	1130000	0.981729	0.236287	2424
1	1130001	1140000	0.789726	0.242579	2516
1	1140001	1150000	0.652447	0.221357	2929
1	1150001	1160000	0.766448	0.227127	2750
1	1160001	1170000	0.74881	0.249993	2304
1	1170001	1180000	0.944398	0.228545	2459
1	1180001	1190000	0.69972	0.226252	2732
1	1190001	1200000	0.909661	0.243275	2304
1	1200001	1210000	0.958361	0.234282	2438
1	1210001	1220000	0.944905	0.216839	2585
1	1220001	1230000	0.388685	0.175878	4620
1	1230001	1240000	0.852386	0.226896	2613
1	1240001	1250000	0.79667	0.237496	2443
1	1250001	1260000	0.91428	0.249307	2385
1	1260001	1270000	0.847467	0.234372	2780
1	1270001	1280000	0.862856	0.227995	2661
1	1280001	1290000	0.434871	0.220468	3327
1	1290001	1300000	0.924436	0.222675	2664
1	1300001	1310000	0.871216	0.235476	2539
1	1310001	1320000	0.933035	0.224759	2461
1	1320001	1330000	0.920291	0.224686	2602
1	1330001	1340000	0.860943	0.232961	2596
1	1340001	1350000	0.786645	0.233917	2618
1	1350001	1360000	0.88186	0.240351	2854
1	1360001	1370000	0.882027	0.233233	2565
1	1370001	1380000	0.763021	0.234872	2461
1	1380001	1390000	0.836633	0.224771	2887
1	1390001	1400000	0.972762	0.23334	2720
1	1400001	1410000	0.638589	0.212948	3014
1	1410001	1420000	0.840159	0.203529	3218
1	1420001	1430000	0.900569	0.206838	3150
1	1430001	1440000	0.860093	0.218767	3546
1	1440001	1450000	0.789967	0.208945	3477
1	1450001	1460000	0.551996	0.195022	3540
1	1460001	1470000	0.860077	0.206678	2969
1	1470001	1480000	0.716932	0.227266	2801
1	1480001	1490000	0.969921	0.234088	2354
1	1490001	1500000	0.897504	0.237581	2254
1	1500001	1510000	0.975699	0.231605	2390
1	1510001	1520000	0.948611	0.228736	2572
1	1520001	1530000	0.993276	0.237017	2604
1	1530001	1540000	0.582304	0.206367	2984
1	1540001	1550000	0.812376	0.22852	2567
1	1550001	1560000	0.838295	0.232621	2484
1	1560001	1570000	0.485463	0.189765	3111
1	1570001	1580000	0.220077	0.132806	5514
1	1580001	1590000	0.56318	0.185669	4185
1	1590001	1600000	0.753922	0.169318	5833
1	1600001	1610000	0.845669	0.20018	3789
1	1610001	1620000	0.995841	0.215542	2816
1	1620001	1630000	0.281839	0.145068	6219
1	1630001	1640000	0.245468	0.110293	6377
1	1640001	1650000	0.747012	0.154633	6141
1	1650001	1660000	0.812384	0.170422	5478
1	1660001	1670000	0.618858	0.193545	4231
1	1670001	1680000	0.765674	0.148334	5802
1	1680001	1690000	0.846235	0.197416	3255
1	1690001	1700000	0.986178	0.239792	2375
1	1700001	1710000	0.877496	0.214017	2751
1	1710001	1720000	0.979818	0.234131	2410
1	1720001	1730000	0.991606	0.231243	2443
1	1730001	1740000	0.996034	0.219534	2720
1	1740001	1750000	0.902964	0.226013	2686
1	1750001	1760000	0.988693	0.248349	2211
1	1760001	1770000	0.893259	0.246026	2264
1	1770001	1780000	0.987949	0.236582	2261
1	1780001	1790000	1.00763	0.224331	2558
1	1790001	1800000	0.988208	0.252008	2284
1	1800001	1810000	0.89861	0.219188	2762
1	1810001	1820000	0.99003	0.234963	2465
1	1820001	1830000	0.919886	0.218723	2539
1	1830001	1840000	0.890514	0.227787	2467
1	1840001	1850000	0.747526	0.215609	2742
1	1850001	1860000	0.573002	0.189046	4009
1	1860001	1870000	0.915667	0.213907	2963
1	1870001	1880000	0.954907	0.236524	2215
1	1880001	1890000	0.959958	0.242242	2128
1	1890001	1900000	0.960001	0.2436	2236
1	1900001	1910000	0.968734	0.236063	2336
1	1910001	1920000	0.905051	0.216226	2986
1	1920001	1930000	0.925426	0.247278	2217
1	1930001	1940000	0.965639	0.229918	2328
1	1940001	1950000	0.969281	0.226462	2449
1	1950001	1960000	0.863319	0.219501	2825
1	1960001	1970000	0.947137	0.224512	2343
1	1970001	1980000	0.929959	0.235979	2317
1	1980001	1990000	0.907491	0.217647	2756
1	1990001	2000000	0.943766	0.221354	2578
1	2000001	2010000	0.894627	0.225003	2954
1	2010001	2020000	0.940715	0.216626	2924
1	2020001	2030000	0.686737	0.208321	3427
1	2030001	2040000	0.910429	0.221425	2580
1	2040001	2050000	0.929824	0.233848	2452
1	2050001	2060000	0.835672	0.181495	4031
1	2060001	2070000	0.792751	0.215684	2813
1	2070001	2080000	0.924311	0.214544	2959
1	2080001	2090000	0.898026	0.216155	2463
1	2090001	2100000	0.853733	0.208891	2685
1	2100001	2110000	0.946196	0.224778	2658
1	2110001	2120000	0.920815	0.223159	2452
1	2120001	2130000	0.956805	0.223808	2383
1	2130001	2140000	0.866896	0.220521	2404
1	2140001	2150000	0.902025	0.225134	2521
1	2150001	2160000	0.891265	0.218519	2597
1	2160001	2170000	0.814843	0.239018	2206
1	2170001	2180000	0.909938	0.218408	2678
1	2180001	2190000	0.747164	0.224349	2681
1	2190001	2200000	0.860295	0.231417	2391
1	2200001	2210000	0.461228	0.185578	3957
1	2210001	2220000	0.706256	0.220329	2822
1	2220001	2230000	0.919532	0.204155	2730
1	2230001	2240000	0.649288	0.191661	2966
1	2240001	2250000	0.646016	0.20191	2929
1	2250001	2260000	0.910289	0.214574	2567
1	2260001	2270000	0.866932	0.217512	2542
1	2270001	2280000	0.945624	0.205601	2520
1	2280001	2290000	0.840683	0.216949	2489
1	2290001	2300000	0.893147	0.224133	2364
1	2300001	2310000	0.940983	0.221169	2341
1	2310001	2320000	0.938432	0.212424	2537
1	2320001	2330000	0.927046	0.218101	2312
1	2330001	2340000	0.818537	0.19054	2999
1	2340001	2350000	0.871662	0.210283	2397
1	2350001	2360000	0.944165	0.202738	2359
1	2360001	2370000	0.683339	0.195451	2722
1	2370001	2380000	0.943483	0.208668	2350
1	2380001	2390000	0.907922	0.208808	2479
1	2390001	2400000	0.881464	0.192884	2700
1	2400001	2410000	0.923892	0.210002	2524
1	2410001	2420000	0.911407	0.206589	2440
1	2420001	2430000	0.759084	0.206366	2661
1	2430001	2440000	0.826348	0.214401	2402
1	2440001	2450000	0.898214	0.196319	2918
1	2450001	2460000	0.90743	0.201892	2618
1	2460001	2470000	0.878764	0.200861	2582
1	2470001	2480000	0.749893	0.187827	2836
1	2480001	2490000	0.535197	0.191222	3088
1	2490001	2500000	0.895052	0.208984	2289
1	2500001	2510000	0.851533	0.184376	2732
1	2510001	2520000	0.835193	0.193201	2414
1	2520001	2530000	0.909047	0.194947	2603
1	2530001	2540000	0.899464	0.184786	2708
1	2540001	2550000	0.782333	0.197672	2519
1	2550001	2560000	0.904951	0.206467	2419
1	2560001	2570000	0.812062	0.189663	2634
1	2570001	2580000	0.946261	0.192737	2765
1	2580001	2590000	0.883375	0.161625	3210
1	2590001	2600000	0	0.0977114	4225
1	2600001	2610000	0.208406	0.151987	3033
1	2610001	2620000	0.603093	0.113549	5559
1	2620001	2630000	0.822495	0.138306	3964
1	2630001	2640000	0.181117	0.0601285	5929
1	2680001	2690000	0.181175	0.065507	5928
1	2690001	2700000	0.878813	0.17288	3089
1	2700001	2710000	0.872051	0.163045	2989
1	2710001	2720000	0.915675	0.180553	2701
1	2720001	2730000	0.807323	0.16837	3065
1	2730001	2740000	0.88556	0.175316	2675
1	2740001	2750000	0.922558	0.177968	2661
1	2750001	2760000	0.896322	0.176533	2800
1	2760001	2770000	0.936532	0.164416	2771
1	2770001	2780000	0.895649	0.189457	2607
1	2780001	2790000	0.698121	0.177671	2857
1	2790001	2800000	0.870303	0.191576	2708
1	2800001	2810000	0.889242	0.194252	2724
1	2810001	2820000	0.88549	0.169175	2922
1	2820001	2830000	0.939187	0.201404	2304
1	2830001	2840000	0.876862	0.191279	2470
1	2840001	2850000	0.884393	0.187761	2642
1	2850001	2860000	0.891331	0.17857	2970
1	2860001	2870000	0.904946	0.184858	2685
1	2870001	2880000	0.921539	0.192092	2594
1	2880001	2890000	0.903859	0.176002	2608
1	2890001	2900000	0.841965	0.176382	2987
1	2900001	2910000	0.904614	0.190835	2610
1	2910001	2920000	0.934719	0.199353	2442
1	2920001	2930000	0.917735	0.199248	2267
1	2930001	2940000	0.833142	0.203811	2404
1	2940001	2950000	0.91281	0.196975	2334
1	2950001	2960000	0.890445	0.193498	2361
1	2960001	2970000	0.932427	0.202492	2330
1	2970001	2980000	0.92262	0.207557	2280
1	2980001	2990000	0.87593	0.211602	2332
1	2990001	3000000	0.885201	0.208507	2578
1	3000001	3010000	0.908978	0.202521	2406
1	3010001	3020000	0.832966	0.181021	3027
1	3020001	3030000	0.772953	0.178391	2922
1	3030001	3040000	0.875336	0.194931	2423
1	3040001	3050000	0.89436	0.208699	2357
1	3050001	3060000	0.904768	0.206503	2268
1	3060001	3070000	0.886037	0.187317	2588
1	3070001	3080000	0.911374	0.193904	2407
1	3080001	3090000	0.875813	0.20011	2436
1	3090001	3100000	0.827371	0.20873	2307
1	3100001	3110000	0.9447	0.199345	2303
1	3110001	3120000	0.894685	0.204156	2349
1	3120001	3130000	0.919477	0.213048	2170
1	3130001	3140000	0.916439	0.199447	2394
1	3140001	3150000	0.938085	0.202569	2467
1	3150001	3160000	0.91362	0.189364	2493
1	3160001	3170000	0.850142	0.192411	2555
1	3170001	3180000	0.885645	0.189363	2529
1	3180001	3190000	0.90499	0.213971	2238
1	3190001	3200000	0.839903	0.197517	2454
1	3200001	3210000	0.868418	0.196485	2522
1	3210001	3220000	0.884104	0.20779	2354
1	3220001	3230000	0.914794	0.215911	2253
1	3230001	3240000	0.926828	0.196487	2512
1	3240001	3250000	0.908012	0.213038	2210
1	3250001	3260000	0.885602	0.198572	2529
1	3260001	3270000	0.850237	0.182208	3097
1	3270001	3280000	0.890594	0.211181	2381
1	3280001	3290000	0.859189	0.200649	2454
1	3290001	3300000	0.840157	0.205079	2493
1	3300001	3310000	0.901671	0.202645	2407
1	3310001	3320000	0.862565	0.211468	2247
1	3320001	3330000	0.827162	0.209369	2196
1	3330001	3340000	0.858015	0.201591	2250
1	3340001	3350000	0.902806	0.214972	2080
1	3350001	3360000	0.908988	0.199991	2265
1	3360001	3370000	0.926954	0.211285	2135
1	3370001	3380000	0.852374	0.196886	2453
1	3380001	3390000	0.808119	0.201246	2285
1	3390001	3400000	0.839778	0.20786	2285
1	3400001	3410000	0.857485	0.199898	2352
1	3410001	3420000	0.883846	0.182533	2770
1	3420001	3430000	0.636403	0.190161	2799
1	3430001	3440000	0.869033	0.188843	2826
1	3440001	3450000	0.937624	0.215356	2162
1	3450001	3460000	0.863503	0.207457	2308
1	3460001	3470000	0.91299	0.213109	2310
1	3470001	3480000	0.906608	0.218698	2122
1	3480001	3490000	0.810264	0.183353	2973
1	3490001	3500000	0.734585	0.176421	3462
1	3500001	3510000	0.836434	0.189225	3047
1	3510001	3520000	0.854752	0.205801	2496
1	3520001	3530000	0.907625	0.219826	2134
1	3530001	3540000	0.830163	0.215314	2187
1	3540001	3550000	0.936235	0.211685	2268
1	3550001	3560000	0.924305	0.220043	2097
1	3560001	3570000	0.915007	0.221009	2175
1	3570001	3580000	0.924215	0.201605	2476
1	3580001	3590000	0.967027	0.215908	2159
1	3590001	3600000	0.866159	0.205602	2383
1	3600001	3610000	0.922479	0.211747	2240
1	3610001	3620000	0.915601	0.220512	2093
1	3620001	3630000	0.877299	0.205214	2385
1	3630001	3640000	0.781613	0.191054	2900
1	3640001	3650000	0.871201	0.190454	2611
1	3650001	3660000	0.924744	0.193703	2518
1	3660001	3670000	0.990497	0.201361	2371
1	3670001	3680000	0.939173	0.207703	2485
1	3680001	3690000	0.926881	0.205307	2268
1	3690001	3700000	0.989351	0.200386	2225
1	3700001	3710000	0.966918	0.207859	2454
1	3710001	3720000	0.956735	0.201491	2398
1	3720001	3730000	0.920155	0.196173	2587
1	3730001	3740000	0.894754	0.204723	2580
1	3740001	3750000	0.931467	0.191773	2769
1	3750001	3760000	0.943	0.195308	2530
1	3760001	3770000	0.986502	0.199696	2379
1	3770001	3780000	0.955423	0.200535	2410
1	3780001	3790000	0.995672	0.191222	2519
1	3790001	3800000	0.909276	0.173848	3186
1	3800001	3810000	0.951917	0.183202	2808
1	3810001	3820000	0.905976	0.181928	2795
1	3820001	3830000	0.898022	0.163158	2999
1	3830001	3840000	0.893311	0.171453	2859
1	3840001	3850000	0.752008	0.143938	3767
1	3990001	4000000	0.827494	0.147591	3622
1	4000001	4010000	0.957311	0.172322	2849
1	4010001	4020000	0.910954	0.158597	2840
1	4020001	4030000	0.95086	0.170532	2756
1	4030001	4040000	0.933658	0.173706	2634
1	4040001	4050000	0.94954	0.169061	2825
1	4050001	4060000	0.905192	0.171048	2891
1	4060001	4070000	0.889421	0.166604	3214
1	4070001	4080000	0.961682	0.17137	2789
1	4080001	4090000	0.95372	0.180356	2626
1	4090001	4100000	0.945984	0.174684	2828
1	4100001	4110000	0.920353	0.168158	2797
1	4110001	4120000	0.925918	0.168782	2875
1	4120001	4130000	0.820125	0.150067	3513
1	4130001	4140000	0.909357	0.158739	2950
1	4140001	4150000	0.92257	0.167566	2788
1	4150001	4160000	0.92978	0.159754	2942
1	4160001	4170000	0.906373	0.165991	2904
1	4170001	4180000	0.938064	0.168686	2911
1	4180001	4190000	0.96715	0.169988	2723
1	4190001	4200000	0.885317	0.167056	2973
1	4200001	4210000	0.940793	0.164207	2885
1	4210001	4220000	0.938194	0.181006	2828
1	4220001	4230000	0.917619	0.167494	2836
1	4230001	4240000	0.891148	0.162906	2881
1	4240001	4250000	0.887762	0.153679	3175
1	4250001	4260000	0.889725	0.15562	3345
1	4260001	4270000	0.925246	0.160013	3000
1	4270001	4280000	0.96141	0.175418	2855
1	4280001	4290000	0.940733	0.165629	3071
1	4290001	4300000	0.927766	0.172733	2895
1	4300001	4310000	0.844021	0.159439	3502
1	4310001	4320000	0.895368	0.167285	3021
1	4320001	4330000	0.902645	0.164958	3142
1	4330001	4340000	0.889804	0.149953	3163
1	4340001	4350000	0.93938	0.177309	2870
1	4350001	4360000	0.852183	0.150199	3225
1	4360001	4370000	0.885309	0.153999	3275
1	4370001	4380000	0.911797	0.156433	3062
1	4380001	4390000	0.909808	0.153629	3139
1	4390001	4400000	0.845454	0.15517	3289
1	4400001	4410000	0.901354	0.157643	2905
1	4410001	4420000	0.87908	0.162496	3005
1	4420001	4430000	0.891686	0.149817	3199
1	4430001	4440000	0.92914	0.16045	3052
1	4440001	4450000	0.940937	0.169621	2947
1	4450001	4460000	0.912368	0.169718	2793
1	4460001	4470000	0.906196	0.15557	3176
1	4470001	4480000	0.918821	0.163268	3140
1	4480001	4490000	0.88188	0.143523	3190
1	4490001	4500000	0.95223	0.162289	2891
1	4500001	4510000	0.932075	0.161585	2974
1	4510001	4520000	0.900217	0.155774	3159
1	4520001	4530000	0.904578	0.158204	3002
1	4530001	4540000	0.908514	0.162625	2895
1	4540001	4550000	0.940877	0.163804	3052
1	4550001	4560000	0.785968	0.140752	3673
1	4560001	4570000	0.874195	0.155134	3249
1	4570001	4580000	0.909294	0.165888	2955
1	4580001	4590000	0.878194	0.143832	3166
1	4590001	4600000	0.923455	0.161512	2888
1	4600001	4610000	0.880928	0.157025	2966
1	4610001	4620000	0.917157	0.156009	3086
1	4620001	4630000	0.980258	0.168007	2881
1	4630001	4640000	0.885849	0.161539	3249
1	4640001	4650000	0.945369	0.160627	2981
1	4650001	4660000	0.926729	0.160495	3007
1	4660001	4670000	0.938348	0.167556	2914
1	4670001	4680000	0.924334	0.173565	2908
1	4680001	4690000	0.917001	0.16522	2906
1	4690001	4700000	0.92193	0.156038	3038
1	4700001	4710000	0.898075	0.159991	3039
1	4710001	4720000	0.894034	0.153544	3050
1	4720001	4730000	0.903543	0.16691	3015
1	4730001	4740000	0.943518	0.158114	2888
1	4740001	4750000	0.922998	0.164239	2907
1	4750001	4760000	0.875	0.152491	3296
1	4760001	4770000	0.859524	0.154904	3228
1	4770001	4780000	0.901939	0.154537	3253
1	4780001	4790000	0.89965	0.167353	2981
1	4790001	4800000	0.933215	0.163554	2849
1	4800001	4810000	0.937589	0.160897	3092
1	4810001	4820000	0.938722	0.163838	2761
1	4820001	4830000	0.930512	0.164539	2866
1	4830001	4840000	0.956298	0.168096	2867
1	4840001	4850000	0.915901	0.153185	3009
1	4850001	4860000	0.908962	0.15496	3132
1	4860001	4870000	0.895582	0.157277	3238
1	4870001	4880000	0.901829	0.165517	2990
1	4880001	4890000	0.85684	0.150911	3181
1	4890001	4900000	0.903053	0.155373	3150
1	4900001	4910000	0.910812	0.160979	3245
1	4910001	4920000	0.905626	0.156946	2979
1	4920001	4930000	0.892345	0.159469	3346
1	4930001	4940000	0.916513	0.171126	3091
1	4940001	4950000	0.913768	0.162451	2966
1	4950001	4960000	0.915536	0.167052	2875
1	4960001	4970000	0.85586	0.146284	3832
1	4970001	4980000	0.929517	0.167404	3016
1	4980001	4990000	0.916633	0.163013	3233
1	4990001	5000000	0.904579	0.156611	3226
1	5000001	5010000	0.927265	0.167421	2943
1	5010001	5020000	0.908217	0.156896	3033
1	5020001	5030000	0.91359	0.155282	2977
1	5030001	5040000	0.888204	0.157024	3181
1	5040001	5050000	0.942363	0.153034	2991
1	5050001	5060000	0.911397	0.170016	2848
1	5060001	5070000	0.949699	0.168783	2839
1	5070001	5080000	0.935818	0.164259	3135
1	5080001	5090000	0.924897	0.153805	3057
1	5090001	5100000	0.932077	0.166511	3066
1	5100001	5110000	0.833609	0.149142	3864
1	5110001	5120000	0.879809	0.154273	3280
1	5120001	5130000	0.915034	0.149813	3372
1	5130001	5140000	0.885817	0.163736	2895
1	5140001	5150000	0.928167	0.162492	3272
1	5150001	5160000	0.892611	0.157379	3279
1	5160001	5170000	0.902632	0.160027	3309
1	5170001	5180000	0.832368	0.148543	3559
1	5180001	5190000	0.923667	0.163078	3134
1	5190001	5200000	0.914667	0.161366	3095
1	5200001	5210000	0.883702	0.164339	3208
1	5210001	5220000	0.93283	0.151647	3063
1	5220001	5230000	0.908946	0.162217	3060
1	5230001	5240000	0.92461	0.166594	3041
1	5240001	5250000	0.927693	0.154524	3377
1	5250001	5260000	0.962174	0.173244	2946
1	5260001	5270000	0.927116	0.166658	2959
1	5270001	5280000	0.887495	0.156735	3479
1	5280001	5290000	0.934644	0.155584	3075
1	5290001	5300000	0.901947	0.15831	3103
1	5300001	5310000	0.934289	0.159389	3094
1	5310001	5320000	0.9438	0.170298	2903
1	5320001	5330000	0.979179	0.167323	2744
1	5330001	5340000	0.912018	0.156554	3009
1	5340001	5350000	0.944064	0.169983	2881
1	5350001	5360000	0.965143	0.163873	2889
1	5360001	5370000	0.978208	0.169213	3077
1	5370001	5380000	0.899982	0.153772	3366
1	5380001	5390000	0.963874	0.165716	3012
1	5390001	5400000	0.925314	0.161718	2929
1	5400001	5410000	0.947965	0.168075	2902
1	5410001	5420000	0.940952	0.160901	3072
1	5420001	5430000	0.953847	0.151748	3185
1	5430001	5440000	0.950442	0.163321	2820
1	5440001	5450000	0.934095	0.164243	2894
1	5450001	5460000	0.954951	0.169698	2888
1	5460001	5470000	0.899153	0.16349	2867
1	5470001	5480000	0.982801	0.172309	2737
1	5480001	5490000	0.920827	0.167382	2959
1	5490001	5500000	0.940524	0.167704	2927
1	5500001	5510000	0.961377	0.160972	2813
1	5510001	5520000	0.866028	0.156549	3214
1	5520001	5530000	0.88717	0.147469	3292
1	5530001	5540000	0.94527	0.166788	2825
1	5540001	5550000	0.907525	0.152456	3101
1	5550001	5560000	0.964811	0.172758	2653
1	5560001	5570000	0.905793	0.17498	2813
1	5570001	5580000	0.941081	0.168655	2791
1	5580001	5590000	0.961686	0.175381	2848
1	5590001	5600000	0.843721	0.159237	3330
1	5600001	5610000	0.861437	0.156185	3013
1	5610001	5620000	0.922423	0.169201	2868
1	5620001	5630000	0.91754	0.162289	2953
1	5630001	5640000	0.951528	0.169921	3063
1	5640001	5650000	0.971133	0.167878	2811
1	5650001	5660000	0.983473	0.167226	2807
1	5660001	5670000	0.896845	0.160442	3068
1	5670001	5680000	0.948013	0.164782	2878
1	5680001	5690000	0.924876	0.160147	2945
1	5690001	5700000	0.93933	0.156079	2848
1	5700001	5710000	0.91511	0.167718	3021
1	5710001	5720000	0.899708	0.166754	2872
1	5720001	5730000	0.974153	0.160212	2990
1	5730001	5740000	0.916007	0.159538	2934
1	5740001	5750000	0.943451	0.153299	2913
1	5750001	5760000	0.94785	0.178122	2638
1	5760001	5770000	0.943653	0.177187	2596
1	5770001	5780000	0.959629	0.171502	2856
1	5780001	5790000	0.905965	0.170561	2826
1	5790001	5800000	0.858543	0.163363	3070
1	5800001	5810000	0.89718	0.165456	2844
1	5810001	5820000	0.927669	0.165899	2879
1	5820001	5830000	0.911035	0.169055	2818
1	5830001	5840000	0.96471	0.171056	2593
1	5840001	5850000	0.909015	0.164513	2822
1	5850001	5860000	0.898532	0.162968	3074
1	5860001	5870000	0.920096	0.168757	2816
1	5870001	5880000	0.92988	0.166633	2771
1	5880001	5890000	0.945093	0.177178	2810
1	5890001	5900000	0.899786	0.174274	2811
1	5900001	5910000	0.94588	0.183342	2607
1	5910001	5920000	0.949091	0.182021	2581
1	5920001	5930000	0.920862	0.171078	2795
1	5930001	5940000	0.935736	0.190132	2552
1	5940001	5950000	0.914231	0.178216	2672
1	5950001	5960000	0.971371	0.180881	2665
1	5960001	5970000	0.916999	0.176308	2695
1	5970001	5980000	0.960863	0.18791	2445
1	5980001	5990000	0.926066	0.178726	2783
1	5990001	6000000	0.958026	0.19848	2469
1	6000001	6010000	0.926306	0.184775	2739
1	6010001	6020000	0.892627	0.188839	2530
1	6020001	6030000	0.966993	0.188664	2703
1	6030001	6040000	0.949016	0.182795	2539
1	6040001	6050000	0.951182	0.20164	2253
1	6050001	6060000	0.79813	0.177694	2718
1	6060001	6070000	0.974445	0.194561	2329
1	6070001	6080000	0.976787	0.195806	2423
1	6080001	6090000	0.947666	0.210104	2280
1	6090001	6100000	0.94339	0.206262	2231
1	6100001	6110000	0.952581	0.20909	2207
1	6110001	6120000	0.992983	0.203399	2240
1	6120001	6130000	0.951886	0.209506	2078
1	6130001	6140000	0.950846	0.213802	2140
1	6140001	6150000	0.954159	0.216473	2182
1	6150001	6160000	0.958242	0.203039	2260
1	6160001	6170000	0.879224	0.190161	2498
1	6170001	6180000	0.980593	0.215228	1998
1	6180001	6190000	0.956919	0.209049	2162
1	6190001	6200000	0.960219	0.214919	2041
1	6200001	6210000	0.960656	0.219939	2005
1	6210001	6220000	0.967764	0.223282	1973
1	6220001	6230000	0.88442	0.210755	2184
1	6230001	6240000	0.890972	0.204553	2153
1	6240001	6250000	0.987434	0.211398	1959
1	6250001	6260000	0.989977	0.221895	1781
1	6260001	6270000	0.937965	0.204959	2050
1	6270001	6280000	0.973108	0.216849	2041
1	6280001	6290000	0.989299	0.211435	2049
1	6290001	6300000	0.983105	0.221965	1745
1	6300001	6310000	0.931409	0.22185	1915
1	6310001	6320000	0.980914	0.225132	1778
1	6320001	6330000	0.847834	0.218272	1937
1	6330001	6340000	0.912674	0.19422	2390
1	6340001	6350000	0.938428	0.207174	2260
1	6350001	6360000	0.999652	0.226561	1937
1	6360001	6370000	0.88999	0.21734	2196
1	6370001	6380000	1.00867	0.230111	1716
1	6380001	6390000	0.920418	0.232313	1869
1	6390001	6400000	0.97441	0.240117	1787
1	6400001	6410000	0.979409	0.224719	1827
1	6410001	6420000	0.986033	0.238677	1705
1	6420001	6430000	0.974399	0.230202	1764
1	6430001	6440000	1.03018	0.250669	1701
1	6440001	6450000	0.99697	0.233882	1817
1	6450001	6460000	0.981015	0.226856	1868
1	6460001	6470000	0.984476	0.239989	1591
1	6470001	6480000	0.994551	0.242813	1713
1	6480001	6490000	0.941745	0.223056	1726
1	6490001	6500000	1.00233	0.239505	1817
1	6500001	6510000	0.888776	0.210581	2229
1	6510001	6520000	0.852695	0.206612	2390
1	6520001	6530000	0.937978	0.225347	1693
1	6530001	6540000	0.959958	0.238329	1613
1	6540001	6550000	0.965446	0.231209	1594
1	6550001	6560000	0.973239	0.24043	1604
1	6560001	6570000	0.98313	0.234246	1773
1	6570001	6580000	0.975392	0.218317	1834
1	6580001	6590000	0.988979	0.238139	1663
1	6590001	6600000	1.0193	0.231502	1710
1	6600001	6610000	0.986517	0.224505	1912
1	6610001	6620000	0.996888	0.225763	1826
1	6620001	6630000	0.991917	0.213123	1908
1	6630001	6640000	0.997292	0.236519	1660
1	6640001	6650000	0.979974	0.239575	1715
1	6650001	6660000	0.940873	0.228079	1931
1	6660001	6670000	0.952262	0.223675	1937
1	6670001	6680000	0.963329	0.225865	1893
1	6680001	6690000	1.01161	0.232304	1692
1	6690001	6700000	0.988472	0.2306	1797
1	6700001	6710000	0.993812	0.245794	1732
1	6710001	6720000	0.965877	0.235716	1708
1	6720001	6730000	1.00421	0.224534	1750
1	6730001	6740000	1.01491	0.223825	1767
1	6740001	6750000	0.968917	0.234089	1730
1	6750001	6760000	0.985625	0.227292	1784
1	6760001	6770000	0.990354	0.231007	1716
1	6770001	6780000	1.00582	0.216583	1937
1	6780001	6790000	0.998108	0.226614	1933
1	6790001	6800000	0.949172	0.235783	1935
1	6800001	6810000	1.03232	0.233036	1727
1	6810001	6820000	1.00865	0.233499	1737
1	6820001	6830000	1.06085	0.239252	1756
1	6830001	6840000	1.02092	0.245696	1734
1	6840001	6850000	0.955147	0.213204	2099
1	6850001	6860000	0.952623	0.232646	1818
1	6860001	6870000	0.961815	0.236576	1901
1	6870001	6880000	0.977412	0.241288	1844
1	6880001	6890000	0.979709	0.238797	1862
1	6890001	6900000	0.980978	0.229317	1803
1	6900001	6910000	0.958126	0.241505	1789
1	6910001	6920000	0.98534	0.222882	1808
1	6920001	6930000	0.956038	0.220863	1991
1	6930001	6940000	0.971015	0.228905	1874
1	6940001	6950000	0.966853	0.231188	1787
1	6950001	6960000	0.942474	0.23074	1840
1	6960001	6970000	0.963378	0.221009	1850
1	6970001	6980000	0.951695	0.231311	1936
1	6980001	6990000	0.993788	0.232439	1880
1	6990001	7000000	0.907509	0.219238	1966
1	7000001	7010000	0.990549	0.224201	1819
1	7010001	7020000	0.929669	0.209365	2154
1	7020001	7030000	0.937976	0.208167	2211
1	7030001	7040000	0.970033	0.226953	1825
1	7040001	7050000	0.97515	0.208477	1976
1	7050001	7060000	0.986765	0.228396	1825
1	7060001	7070000	0.932006	0.204501	2209
1	7070001	7080000	0.964258	0.224365	1937
1	7080001	7090000	0.9697	0.204181	1947
1	7090001	7100000	0.979811	0.21124	2019
1	7100001	7110000	0.960362	0.222864	1824
1	7110001	7120000	0.946132	0.209675	2091
1	7120001	7130000	0.968073	0.222643	1819
1	7130001	7140000	0.947497	0.218995	1866
1	7140001	7150000	0.938835	0.230262	1893
1	7150001	7160000	0.904248	0.208188	2056
1	7160001	7170000	0.971061	0.213136	2010
1	7170001	7180000	0.939657	0.216165	2136
1	7180001	7190000	0.971421	0.224664	1840
1	7190001	7200000	0.974987	0.227352	1807
1	7200001	7210000	0.931403	0.206527	2056
1	7210001	7220000	0.957059	0.219738	1986
1	7220001	7230000	0.990346	0.221144	1814
1	7230001	7240000	0.899925	0.212139	2295
1	7240001	7250000	0.868938	0.204341	2098
1	7250001	7260000	0.915242	0.202304	2224
1	7260001	7270000	0.911357	0.218323	2000
1	7270001	7280000	0.905431	0.224386	1791
1	7280001	7290000	0.949113	0.227505	1774
1	7290001	7300000	0.949459	0.233203	1850
1	7300001	7310000	0.926684	0.204074	2129
1	7310001	7320000	0.895178	0.211572	2038
1	7320001	7330000	0.968891	0.233257	1792
1	7330001	7340000	0.891013	0.218131	2005
1	7340001	7350000	0.96029	0.225376	1840
1	7350001	7360000	0.968446	0.232013	1833
1	7360001	7370000	0.895787	0.23021	1862
1	7370001	7380000	0.952293	0.228835	1815
1	7380001	7390000	0.954943	0.216801	1977
1	7390001	7400000	0.951558	0.226702	1865
1	7400001	7410000	0.885651	0.205705	2358
1	7410001	7420000	0.949032	0.219841	1923
1	7420001	7430000	0.890472	0.198573	2203
1	7430001	7440000	0.927778	0.20886	1911
1	7440001	7450000	0.923867	0.203479	2157
1	7450001	7460000	0.929079	0.229781	1910
1	7460001	7470000	0.890741	0.209658	2107
1	7470001	7480000	0.806201	0.190013	2853
1	7480001	7490000	0.929237	0.209195	2067
1	7490001	7500000	0.975613	0.229647	1921
1	7500001	7510000	0.90099	0.210184	1935
1	7510001	7520000	0.90919	0.221431	1891
1	7520001	7530000	0.889023	0.198457	2307
1	7530001	7540000	0.891006	0.187023	2600
1	7540001	7550000	0.952646	0.22529	1841
1	7550001	7560000	0.911783	0.21893	1977
1	7560001	7570000	0.812911	0.195558	2306
1	7570001	7580000	0.916961	0.213934	2039
1	7580001	7590000	0.956733	0.218876	2037
1	7590001	7600000	0.948472	0.219047	1993
1	7600001	7610000	0.906434	0.214073	2131
1	7610001	7620000	0.902577	0.205538	1907
1	7620001	7630000	0.948885	0.220354	2022
1	7630001	7640000	0.988476	0.22228	1877
1	7640001	7650000	0.951258	0.240087	1792
1	7650001	7660000	0.922574	0.203616	2004
1	7660001	7670000	0.895327	0.214682	2001
1	7670001	7680000	0.773362	0.174918	2995
1	7680001	7690000	0.952211	0.228065	1824
1	7690001	7700000	0.975647	0.230222	1736
1	7700001	7710000	0.917476	0.22687	1819
1	7710001	7720000	0.943405	0.228846	1826
1	7720001	7730000	0.951137	0.240373	1657
1	7730001	7740000	0.964693	0.240999	1733
1	7740001	7750000	0.932199	0.23758	1651
1	7750001	7760000	0.945014	0.235804	1700
1	7760001	7770000	0.947363	0.243238	1730
1	7770001	7780000	0.982501	0.228693	1822
1	7780001	7790000	0.981033	0.24717	1725
1	7790001	7800000	0.987786	0.234615	1800
1	7800001	7810000	0.93421	0.247521	1679
1	7810001	7820000	0.89845	0.229332	1858
1	7820001	7830000	0.877201	0.242037	1796
1	7830001	7840000	0.983256	0.24399	1726
1	7840001	7850000	0.919341	0.234562	1786
1	7850001	7860000	0.944031	0.242171	1729
1	7860001	7870000	0.947801	0.211303	2045
1	7870001	7880000	0.925101	0.218646	1822
1	7880001	7890000	0.961421	0.239681	1710
1	7890001	7900000	0.950323	0.237693	1806
1	7900001	7910000	1.00177	0.249406	1726
1	7910001	7920000	1.00931	0.240126	1736
1	7920001	7930000	0.963759	0.210559	2040
1	7930001	7940000	0.997026	0.255947	1675
1	7940001	7950000	0.897123	0.240213	1919
1	7950001	7960000	1.04885	0.248164	1654
1	7960001	7970000	1.00415	0.248193	1671
1	7970001	7980000	1.02354	0.254735	1580
1	7980001	7990000	1.01259	0.261054	1588
1	7990001	8000000	1.01564	0.246038	1636
1	8000001	8010000	0.985902	0.246324	1751
1	8010001	8020000	1.00156	0.238724	1720
1	8020001	8030000	0.918409	0.231216	1859
1	8030001	8040000	1.06202	0.266887	1583
1	8040001	8050000	1.01265	0.263743	1609
1	8050001	8060000	1.0282	0.265355	1578
1	8060001	8070000	1.05255	0.257542	1529
1	8070001	8080000	0.948266	0.277792	1615
1	8080001	8090000	0.857918	0.262155	1688
1	8090001	8100000	0.984111	0.269078	1646
1	8100001	8110000	1.01628	0.265904	1723
1	8110001	8120000	1.02388	0.283035	1455
1	8120001	8130000	1.03174	0.272242	1601
1	8130001	8140000	1.03352	0.271582	1692
1	8140001	8150000	1.01783	0.259633	1770
1	8150001	8160000	0.996685	0.261531	1783
1	8160001	8170000	1.01166	0.262614	1751
1	8170001	8180000	0.999068	0.252567	1732
1	8180001	8190000	1.02578	0.276892	1776
1	8190001	8200000	1.03416	0.283758	1658
1	8200001	8210000	1.04342	0.272561	1634
1	8210001	8220000	0.98928	0.279092	1606
1	8220001	8230000	1.02908	0.283146	1631
1	8230001	8240000	1.00326	0.268389	1612
1	8240001	8250000	1.02282	0.266666	1714
1	8250001	8260000	1.07301	0.27089	1710
1	8260001	8270000	0.976622	0.279342	1608
1	8270001	8280000	0.973604	0.263829	1694
1	8280001	8290000	1.03753	0.268026	1541
1	8290001	8300000	1.00125	0.278765	1584
1	8300001	8310000	1.02763	0.272092	1732
1	8310001	8320000	0.999147	0.268921	1602
1	8320001	8330000	1.04763	0.268459	1713
1	8330001	8340000	0.997852	0.26946	1577
1	8340001	8350000	1.00605	0.26694	1680
1	8350001	8360000	1.00079	0.26915	1688
1	8360001	8370000	0.999683	0.28811	1564
1	8370001	8380000	1.00599	0.28151	1512
1	8380001	8390000	0.972196	0.26726	1568
1	8390001	8400000	0.970528	0.26716	1697
1	8400001	8410000	0.987501	0.265326	1531
1	8410001	8420000	0.931059	0.260227	1620
1	8420001	8430000	0.951355	0.260302	1706
1	8430001	8440000	0.980726	0.250483	1759
1	8440001	8450000	0.888931	0.246458	1667
1	8450001	8460000	0.984074	0.27598	1606
1	8460001	8470000	0.99104	0.265191	1586
1	8470001	8480000	0.995595	0.270808	1821
1	8480001	8490000	0.956872	0.256428	1712
1	8490001	8500000	0.953261	0.252875	1670
1	8500001	8510000	0.976036	0.261038	1651
1	8510001	8520000	0.979869	0.262734	1560
1	8520001	8530000	0.955089	0.274539	1665
1	8530001	8540000	0.951571	0.229284	1772
1	8540001	8550000	1.00548	0.267053	1761
1	8550001	8560000	0.998085	0.278246	1618
1	8560001	8570000	0.890999	0.271948	1727
1	8570001	8580000	0.989045	0.259959	1635
1	8580001	8590000	0.939341	0.26968	1677
1	8590001	8600000	0.978516	0.265435	1704
1	8600001	8610000	0.928843	0.258152	1829
1	8610001	8620000	0.978174	0.278392	1709
1	8620001	8630000	1.01262	0.288044	1537
1	8630001	8640000	0.929457	0.238495	1910
1	8640001	8650000	0.968658	0.280669	1781
1	8650001	8660000	0.935327	0.258721	1759
1	8660001	8670000	0.986269	0.273942	1518
1	8670001	8680000	0.866006	0.242197	1826
1	8680001	8690000	0.889388	0.249752	1915
1	8690001	8700000	0.993061	0.26764	1725
1	8700001	8710000	0.99154	0.273456	1568
1	8710001	8720000	1.01123	0.275217	1720
1	8720001	8730000	0.926551	0.291909	1573
1	8730001	8740000	0.992385	0.290194	1567
1	8740001	8750000	0.919569	0.269928	1696
1	8750001	8760000	0.989354	0.265427	1799
1	8760001	8770000	0.944941	0.275351	1673
1	8770001	8780000	0.963827	0.262544	1687
1	8780001	8790000	0.95103	0.274916	1670
1	8790001	8800000	0.957838	0.25148	1682
1	8800001	8810000	0.98383	0.27614	1631
1	8810001	8820000	0.962805	0.260878	1798
1	8820001	8830000	0.927731	0.259991	1788
1	8830001	8840000	1.01768	0.255034	1832
1	8840001	8850000	1.00819	0.266702	1679
1	8850001	8860000	1.01884	0.280693	1506
1	8860001	8870000	1.00087	0.279647	1557
1	8870001	8880000	0.958832	0.250952	1693
1	8880001	8890000	1.03033	0.293816	1449
1	8890001	8900000	1.01156	0.272331	1603
1	8900001	8910000	1.01637	0.259659	1673
1	8910001	8920000	1.00635	0.281149	1669
1	8920001	8930000	1.00369	0.255215	1695
1	8930001	8940000	0.982436	0.269638	1600
1	8940001	8950000	1.01599	0.262178	1710
1	8950001	8960000	1.00918	0.241392	1796
1	8960001	8970000	1.02308	0.271264	1714
1	8970001	8980000	1.01397	0.280278	1463
1	8980001	8990000	1.02301	0.272675	1599
1	8990001	9000000	0.998736	0.273365	1656
1	9000001	9010000	1.03115	0.280511	1603
1	9010001	9020000	1.04084	0.27079	1617
1	9020001	9030000	1.00338	0.25404	1780
1	9030001	9040000	1.04838	0.255897	1632
1	9040001	9050000	1.04724	0.287413	1554
1	9050001	9060000	1.00324	0.285392	1561
1	9060001	9070000	1.0237	0.289609	1405
1	9070001	9080000	1.02989	0.303037	1356
1	9080001	9090000	0.982635	0.263176	1601
1	9090001	9100000	0.992883	0.265445	1604
1	9100001	9110000	0.978053	0.2616	1752
1	9110001	9120000	1.02985	0.274474	1703
1	9120001	9130000	0.981991	0.232199	1873
1	9130001	9140000	1.01798	0.277347	1609
1	9140001	9150000	1.00803	0.274445	1666
1	9150001	9160000	0.961026	0.248328	1637
1	9160001	9170000	1.03254	0.267362	1555
1	9170001	9180000	0.951761	0.272686	1653
1	9180001	9190000	0.954306	0.254309	1954
1	9190001	9200000	1.03144	0.281648	1577
1	9200001	9210000	1.03603	0.268477	1569
1	9210001	9220000	0.979746	0.272385	1582
1	9220001	9230000	0.999528	0.269056	1684
1	9230001	9240000	1.01553	0.253821	1727
1	9240001	9250000	1.00492	0.291314	1387
1	9250001	9260000	0.984746	0.283	1499
1	9260001	9270000	0.982347	0.262062	1691
1	9270001	9280000	1.02022	0.269788	1711
1	9280001	9290000	1.01051	0.274487	1641
1	9290001	9300000	0.996657	0.267251	1593
1	9300001	9310000	0.980767	0.277621	1452
1	9310001	9320000	1.02317	0.268752	1572
1	9320001	9330000	0.996226	0.283515	1542
1	9330001	9340000	0.978854	0.29577	1361
1	9340001	9350000	0.993782	0.292728	1476
1	9350001	9360000	0.967037	0.280965	1486
1	9360001	9370000	1.02713	0.277219	1654
1	9370001	9380000	1.01941	0.280124	1655
1	9380001	9390000	0.974036	0.275337	1751
1	9390001	9400000	1.06978	0.2927	1547
1	9400001	9410000	1.04848	0.292649	1495
1	9410001	9420000	1.01195	0.287954	1491
1	9420001	9430000	1.01911	0.292037	1602
1	9430001	9440000	1.01568	0.285453	1599
1	9440001	9450000	1.00759	0.281196	1648
1	9450001	9460000	1.04446	0.28059	1626
1	9460001	9470000	1.03701	0.260926	1708
1	9470001	9480000	0.94335	0.26328	1821
1	9480001	9490000	0.976306	0.236966	1900
1	9490001	9500000	0.978241	0.243835	1844
1	9500001	9510000	0.959023	0.283846	1572
1	9510001	9520000	1.02357	0.268104	1726
1	9520001	9530000	0.975822	0.265158	1780
1	9530001	9540000	0.965622	0.265251	1649
1	9540001	9550000	1.04074	0.276587	1579
1	9550001	9560000	1.00154	0.26648	1638
1	9560001	9570000	1.02961	0.253537	1686
1	9570001	9580000	1.02389	0.273629	1676
1	9580001	9590000	1.01549	0.280236	1653
1	9590001	9600000	1.02377	0.258769	1808
1	9600001	9610000	1.02398	0.248775	1750
1	9610001	9620000	0.984463	0.263321	1715
1	9620001	9630000	1.02441	0.268663	1546
1	9630001	9640000	1.01532	0.274834	1587
1	9640001	9650000	0.994295	0.256971	1766
1	9650001	9660000	0.995592	0.259924	1708
1	9660001	9670000	0.872332	0.257182	1813
1	9670001	9680000	1.0095	0.272395	1614
1	9680001	9690000	0.960109	0.270756	1786
1	9690001	9700000	1.03204	0.275199	1576
1	9700001	9710000	1.01207	0.273643	1716
1	9710001	9720000	0.994683	0.239601	1926
1	9720001	9730000	1.05177	0.278225	1681
1	9730001	9740000	1.04848	0.264506	1680
1	9740001	9750000	0.987913	0.261649	1662
1	9750001	9760000	1.02418	0.266468	1552
1	9760001	9770000	1.03954	0.291168	1464
1	9770001	9780000	0.94897	0.266098	1694
1	9780001	9790000	0.914046	0.275699	1527
1	9790001	9800000	1.00141	0.272679	1577
1	9800001	9810000	1.03869	0.290206	1558
1	9810001	9820000	0.955375	0.281792	1703
1	9820001	9830000	0.961317	0.265509	1703
1	9830001	9840000	0.950459	0.26553	1778
1	9840001	9850000	0.985073	0.268954	1660
1	9850001	9860000	1.01068	0.274491	1625
1	9860001	9870000	0.991572	0.279783	1499
1	9870001	9880000	1.03441	0.283481	1663
1	9880001	9890000	1.01994	0.29522	1533
1	9890001	9900000	1.01841	0.279035	1537
1	9900001	9910000	0.96687	0.274541	1751
1	9910001	9920000	0.956746	0.285991	1546
1	9920001	9930000	1.00826	0.278075	1660
1	9930001	9940000	0.977164	0.277702	1559
1	9940001	9950000	0.954064	0.264946	1707
1	9950001	9960000	1.0274	0.288625	1498
1	9960001	9970000	0.968149	0.275051	1687
1	9970001	9980000	0.995067	0.27981	1698
1	9980001	9990000	1.03901	0.262779	1646
1	9990001	10000000	1.01666	0.24693	1755
1	10000001	10010000	1.01005	0.265297	1666
1	10010001	10020000	1.05899	0.277248	1468
1	10020001	10030000	0.996769	0.271407	1697
1	10030001	10040000	1.03238	0.289307	1629
1	10040001	10050000	1.03302	0.288082	1625
1	10050001	10060000	1.01689	0.270355	1686
1	10060001	10070000	1.03528	0.277557	1489
1	10070001	10080000	1.06365	0.265426	1708
1	10080001	10090000	1.03092	0.265018	1796
1	10090001	10100000	0.998549	0.263606	1739
1	10100001	10110000	1.03202	0.28822	1529
1	10110001	10120000	0.976397	0.28097	1514
1	10120001	10130000	1.0296	0.289565	1501
1	10130001	10140000	1.00979	0.286664	1664
1	10140001	10150000	1.02874	0.280332	1733
1	10150001	10160000	1.01856	0.301137	1667
1	10160001	10170000	0.954945	0.255934	1795
1	10170001	10180000	1.01776	0.277737	1664
1	10180001	10190000	1.0158	0.263148	1777
1	10190001	10200000	1.00996	0.286388	1619
1	10200001	10210000	0.999946	0.292219	1500
1	10210001	10220000	1.02143	0.272457	1763
1	10220001	10230000	1.01719	0.283946	1715
1	10230001	10240000	0.946828	0.271385	1938
1	10240001	10250000	1.00737	0.267808	1846
1	10250001	10260000	0.996648	0.262974	1844
1	10260001	10270000	0.988251	0.265696	1836
1	10270001	10280000	0.986062	0.261599	1725
1	10280001	10290000	0.985063	0.270361	1723
1	10290001	10300000	1.01326	0.277918	1730
1	10300001	10310000	1.04926	0.274884	1796
1	10310001	10320000	1.02292	0.284725	1706
1	10320001	10330000	1.00476	0.272688	1739
1	10330001	10340000	0.976148	0.26781	1753
1	10340001	10350000	1.00391	0.24651	1767
1	10350001	10360000	0.961585	0.256872	1934
1	10360001	10370000	0.968309	0.247104	1973
1	10370001	10380000	1.02082	0.273016	1542
1	10380001	10390000	0.999536	0.271848	1797
1	10390001	10400000	0.971111	0.266629	1705
1	10400001	10410000	0.999119	0.285255	1596
1	10410001	10420000	0.984499	0.26609	1748
1	10420001	10430000	1.00926	0.279596	1744
1	10430001	10440000	0.939546	0.259139	1942
1	10440001	10450000	1.00492	0.281131	1680
1	10450001	10460000	1.02388	0.25766	1645
1	10460001	10470000	1.05871	0.250767	1824
1	10470001	10480000	0.977396	0.243317	1739
1	10480001	10490000	1.01249	0.275916	1557
1	10490001	10500000	0.986663	0.274139	1635
1	10500001	10510000	1.0259	0.271861	1714
1	10510001	10520000	1.00231	0.271053	1923
1	10520001	10530000	1.00692	0.280931	1762
1	10530001	10540000	0.999751	0.272029	1753
1	10540001	10550000	1.03779	0.277471	1638
1	10550001	10560000	0.984528	0.290522	1453
1	10560001	10570000	0.967248	0.266245	1642
1	10570001	10580000	0.969315	0.272098	1578
1	10580001	10590000	0.926615	0.256338	1878
1	10590001	10600000	0.936437	0.274851	1663
1	10600001	10610000	0.989333	0.26933	1725
1	10610001	10620000	1.00421	0.255226	1893
1	10620001	10630000	1.01982	0.266207	1763
1	10630001	10640000	0.961489	0.262772	1782
1	10640001	10650000	0.970937	0.265491	1905
1	10650001	10660000	0.936428	0.276545	1782
1	10660001	10670000	0.967418	0.265409	1957
1	10670001	10680000	0.97524	0.277412	1794
1	10680001	10690000	0.952568	0.276615	1869
1	10690001	10700000	0.830783	0.252962	1970
1	10700001	10710000	0.924686	0.275489	1806
1	10710001	10720000	0.890224	0.238266	1956
1	10720001	10730000	0.900075	0.295351	1634
1	10730001	10740000	0.909646	0.290023	1588
1	10740001	10750000	0.894365	0.268334	1767
1	10750001	10760000	0.933052	0.285863	1633
1	10760001	10770000	0.904782	0.255249	1843
1	10770001	10780000	0.913051	0.272557	1913
1	10780001	10790000	0.802925	0.249756	2018
1	10790001	10800000	1.02499	0.29413	1584
1	10800001	10810000	0.919062	0.282046	2017
1	10810001	10820000	1.01122	0.285032	1544
1	10820001	10830000	0.942839	0.289563	1607
1	10830001	10840000	0.981266	0.268749	1691
1	10840001	10850000	0.957971	0.297067	1634
1	10850001	10860000	0.945982	0.281132	1606
1	10860001	10870000	0.978252	0.273255	1678
1	10870001	10880000	0.910574	0.257718	2022
1	10880001	10890000	0.971958	0.287134	1742
1	10890001	10900000	0.968335	0.288086	1618
1	10900001	10910000	0.974494	0.27582	1786
1	10910001	10920000	0.97505	0.27192	1737
1	10920001	10930000	0.903964	0.277591	1686
1	10930001	10940000	0.995845	0.281822	1689
1	10940001	10950000	0.983162	0.279668	1663
1	10950001	10960000	0.987723	0.275075	1684
1	10960001	10970000	0.933231	0.275537	1643
1	10970001	10980000	0.949043	0.271178	1881
1	10980001	10990000	1.01673	0.286546	1630
1	10990001	11000000	0.985038	0.293284	1665
1	11000001	11010000	0.996297	0.248045	1782
1	11010001	11020000	0.978501	0.282133	1672
1	11020001	11030000	1.00529	0.270389	1813
1	11030001	11040000	0.995997	0.289402	1655
1	11040001	11050000	0.983911	0.276424	1716
1	11050001	11060000	0.984401	0.283595	1757
1	11060001	11070000	1.03127	0.271411	1825
1	11070001	11080000	1.01598	0.250974	1861
1	11080001	11090000	0.926964	0.235885	2134
1	11090001	11100000	0.988538	0.272848	1750
1	11100001	11110000	0.967607	0.275466	1823
1	11110001	11120000	0.985513	0.268292	1834
1	11120001	11130000	0.989738	0.275418	1769
1	11130001	11140000	1.02277	0.25786	1900
1	11140001	11150000	0.926253	0.25321	1956
1	11150001	11160000	1.01712	0.252018	1940
1	11160001	11170000	1.01874	0.27012	1967
1	11170001	11180000	0.956578	0.260083	1992
1	11180001	11190000	0.961773	0.2639	1955
1	11190001	11200000	0.994886	0.287294	1691
1	11200001	11210000	0.979885	0.273947	1859
1	11210001	11220000	0.965816	0.26731	1880
1	11220001	11230000	0.906643	0.237071	2109
1	11230001	11240000	0.950733	0.262373	2105
1	11240001	11250000	0.981339	0.276662	1960
1	11250001	11260000	0.952827	0.265871	1982
1	11260001	11270000	0.982182	0.276169	1924
1	11270001	11280000	1.01107	0.252781	1959
1	11280001	11290000	0.924187	0.255268	2001
1	11290001	11300000	0.996467	0.28388	1863
1	11300001	11310000	0.929086	0.263265	1911
1	11310001	11320000	0.955802	0.263043	1969
1	11320001	11330000	0.978884	0.242251	2030
1	11330001	11340000	1.04251	0.259566	1970
1	11340001	11350000	0.945558	0.254656	2077
1	11350001	11360000	0.983814	0.263145	1925
1	11360001	11370000	0.994685	0.250693	1934
1	11370001	11380000	0.964761	0.26237	1918
1	11380001	11390000	1.01088	0.278139	1805
1	11390001	11400000	0.996139	0.267501	1881
1	11400001	11410000	1.01778	0.266947	1864
1	11410001	11420000	0.988468	0.258095	2022
1	11420001	11430000	0.961867	0.233161	2112
1	11430001	11440000	1.01629	0.268555	1921
1	11440001	11450000	0.985735	0.246356	2049
1	11450001	11460000	0.988756	0.225318	2105
1	11460001	11470000	1.01346	0.23811	2058
1	11470001	11480000	0.940817	0.234338	2122
1	11480001	11490000	1.01876	0.266446	1837
1	11490001	11500000	1.02445	0.246822	2075
1	11500001	11510000	0.959537	0.261304	1937
1	11510001	11520000	0.927112	0.262587	2009
1	11520001	11530000	0.979475	0.231007	2077
1	11530001	11540000	0.957775	0.234697	2092
1	11540001	11550000	0.959738	0.260596	2117
1	11550001	11560000	0.984536	0.250638	2001
1	11560001	11570000	0.975112	0.253037	2054
1	11570001	11580000	0.928294	0.228034	2071
1	11580001	11590000	0.841008	0.201843	2774
1	11590001	11600000	0.95242	0.256009	2029
1	11600001	11610000	0.953829	0.241427	2021
1	11610001	11620000	0.952221	0.245499	2138
1	11620001	11630000	0.988492	0.261914	1994
1	11630001	11640000	0.956757	0.234836	2226
1	11640001	11650000	0.946491	0.239786	2069
1	11650001	11660000	0.970102	0.260232	1962
1	11660001	11670000	0.940282	0.255061	2010
1	11670001	11680000	0.942682	0.254709	1926
1	11680001	11690000	0.994648	0.253661	1981
1	11690001	11700000	0.955973	0.265492	1894
1	11700001	11710000	0.930996	0.256852	1988
1	11710001	11720000	0.964893	0.250315	1955
1	11720001	11730000	0.961919	0.248891	1899
1	11730001	11740000	0.976075	0.265368	1922
1	11740001	11750000	0.982589	0.255524	1906
1	11750001	11760000	0.963288	0.245124	1969
1	11760001	11770000	0.941288	0.250771	2021
1	11770001	11780000	0.999668	0.252453	1879
1	11780001	11790000	1.01269	0.275712	1827
1	11790001	11800000	1.01911	0.271981	1829
1	11800001	11810000	0.983686	0.26121	1896
1	11810001	11820000	0.983101	0.231782	2115
1	11820001	11830000	0.969513	0.268895	1917
1	11830001	11840000	1.02301	0.246132	1976
1	11840001	11850000	0.998303	0.238092	2216
1	11850001	11860000	1.00564	0.264912	1969
1	11860001	11870000	0.986887	0.239211	1992
1	11870001	11880000	1.01167	0.229873	2096
1	11880001	11890000	1.0027	0.233244	2007
1	11890001	11900000	0.988431	0.257257	2022
1	11900001	11910000	1.0091	0.253715	1905
1	11910001	11920000	1.01895	0.235766	2084
1	11920001	11930000	0.994558	0.220123	2155
1	11930001	11940000	0.969044	0.257107	2019
1	11940001	11950000	1.00627	0.228626	2080
1	11950001	11960000	0.968136	0.237199	2113
1	11960001	11970000	1.01411	0.222345	2134
1	11970001	11980000	1.02778	0.247553	2012
1	11980001	11990000	0.97192	0.221131	2228
1	11990001	12000000	1.01927	0.24626	1961
1	12000001	12010000	0.994842	0.25316	1908
1	12010001	12020000	0.985191	0.24353	2054
1	12020001	12030000	0.92217	0.26339	1938
1	12030001	12040000	1.01164	0.229374	2182
1	12040001	12050000	1.01229	0.246833	1965
1	12050001	12060000	0.961706	0.246859	2062
1	12060001	12070000	0.960303	0.238036	2203
1	12070001	12080000	0.99643	0.235152	2061
1	12080001	12090000	1.00048	0.22965	2208
1	12090001	12100000	1.03963	0.23973	2019
1	12100001	12110000	1.01638	0.238188	2106
1	12110001	12120000	0.934967	0.221119	2350
1	12120001	12130000	0.96048	0.238866	2211
1	12130001	12140000	1.03117	0.200874	2231
1	12140001	12150000	0.90316	0.210343	2393
1	12150001	12160000	0.955834	0.220287	2456
1	12160001	12170000	0.992894	0.20768	2370
1	12170001	12180000	0.989882	0.206921	2243
1	12180001	12190000	1.02289	0.230877	2112
1	12190001	12200000	0.959598	0.190219	2393
1	12200001	12210000	0.992927	0.210477	2413
1	12210001	12220000	0.975259	0.215848	2374
1	12220001	12230000	0.887807	0.224724	2355
1	12230001	12240000	0.952494	0.215103	2388
1	12240001	12250000	0.957556	0.217692	2375
1	12250001	12260000	0.925369	0.210695	2402
1	12260001	12270000	1.01616	0.22807	2155
1	12270001	12280000	1.02671	0.221846	2251
1	12280001	12290000	0.997595	0.215545	2292
1	12290001	12300000	0.991642	0.205788	2383
1	12300001	12310000	0.937093	0.192821	2653
1	12310001	12320000	0.941724	0.188118	2490
1	12320001	12330000	0.964719	0.196173	2428
1	12330001	12340000	0.976459	0.195639	2343
1	12340001	12350000	0.975651	0.187975	2576
1	12350001	12360000	0.958309	0.196219	2431
1	12360001	12370000	0.927829	0.187556	2693
1	12370001	12380000	0.977748	0.213421	2254
1	12380001	12390000	0.998631	0.199987	2322
1	12390001	12400000	0.960471	0.190339	2344
1	12400001	12410000	0.920073	0.209873	2364
1	12410001	12420000	0.946945	0.207654	2288
1	12420001	12430000	0.934902	0.206627	2390
1	12430001	12440000	0.955321	0.21188	2565
1	12440001	12450000	0.95832	0.195613	2504
1	12450001	12460000	1.02327	0.203854	2449
1	12460001	12470000	0.996522	0.209803	2405
1	12470001	12480000	0.994448	0.211307	2307
1	12480001	12490000	0.996133	0.218165	2267
1	12490001	12500000	0.960135	0.23892	2061
1	12500001	12510000	1.00052	0.217183	2253
1	12510001	12520000	1.00531	0.230157	2277
1	12520001	12530000	0.981662	0.21675	2430
1	12530001	12540000	1.00314	0.218965	2240
1	12540001	12550000	0.964027	0.22497	2273
1	12550001	12560000	0.985696	0.23867	2063
1	12560001	12570000	0.991864	0.227014	2174
1	12570001	12580000	1.00314	0.240719	2090
1	12580001	12590000	1.04403	0.22984	2175
1	12590001	12600000	0.991065	0.208526	2228
1	12600001	12610000	0.997452	0.227566	2157
1	12610001	12620000	1.00918	0.222794	2317
1	12620001	12630000	1.0139	0.198879	2305
1	12630001	12640000	0.999686	0.208756	2461
1	12640001	12650000	0.864715	0.200443	2738
1	12650001	12660000	0.977124	0.219332	2267
1	12660001	12670000	0.987463	0.206551	2290
1	12670001	12680000	1.00172	0.212113	2242
1	12680001	12690000	0.989066	0.197433	2362
1	12690001	12700000	0.984849	0.184377	2419
1	12700001	12710000	1.02085	0.188552	2529
1	12710001	12720000	0.960817	0.201469	2435
1	12720001	12730000	0.975212	0.18011	2519
1	12730001	12740000	1.00622	0.169273	2747
1	12740001	12750000	0.979782	0.163644	2991
1	12750001	12760000	0.969692	0.169658	2847
1	12760001	12770000	0.92279	0.164796	3062
1	12770001	12780000	0.906005	0.149384	3017
1	12780001	12790000	0.947871	0.154818	3064
1	12790001	12800000	0.871829	0.143766	3712
1	12800001	12810000	0.94225	0.156694	3247
1	12810001	12820000	0.93384	0.154549	3249
1	12820001	12830000	0.963326	0.152368	3055
1	12830001	12840000	0.9164	0.149603	2928
1	12840001	12850000	0.725988	0.121083	5183
1	12850001	12860000	0.830058	0.131547	4160
1	12860001	12870000	0.909118	0.134603	3417
1	12870001	12880000	0.839089	0.138845	3764
1	12880001	12890000	0.70393	0.12236	4934
1	12890001	12900000	0.841846	0.12428	5024
1	12900001	12910000	0.795571	0.128588	4533
1	12910001	12920000	0.926387	0.129255	3817
1	12920001	12930000	0.481025	0.0869212	8936
1	12930001	12940000	0.37815	0.0697679	8582
1	12940001	12950000	0.398052	0.0776697	9254
1	12950001	12960000	0.146799	0.0826571	3543
1	12960001	12970000	0.1656	0.0494856	5209
1	12970001	12980000	0.170902	0.0477891	5298
1	12980001	12990000	0.151651	0.0485696	5633
1	12990001	13000000	0.16213	0.0461485	5186
1	13000001	13010000	0.165336	0.0786063	5697
1	13010001	13020000	0	0.133136	2308
1	13020001	13030000	0	0.144848	2559
1	13030001	13040000	0	0.0598144	4522
1	13040001	13050000	0.148954	0.046837	5004
1	13050001	13060000	0.158326	0.048065	6020
1	13120001	13130000	0.1646	0.052768	5505
1	13130001	13140000	0.162489	0.0509636	5059
1	13140001	13150000	0.191765	0.0642855	7571
1	13150001	13160000	0	0.106361	6095
1	13160001	13170000	0	0.119749	5184
1	13170001	13180000	0.815339	0.112732	6588
1	13180001	13190000	0.95088	0.119944	3842
1	13190001	13200000	0	0.0724288	6939
1	13200001	13210000	0.166991	0.0517448	5648
1	13210001	13220000	0.603417	0.0665654	7746
1	13320001	13330000	0	0.004218	142
1	13340001	13350000	0	0.0694029	6102
1	13350001	13360000	0	0.0818398	6123
1	13370001	13380000	0.15389	0.0427381	5437
1	13380001	13390000	0.161555	0.0939577	7597
1	13390001	13400000	0	0.183172	4030
1	13500001	13510000	0	0.122144	2443
1	13510001	13520000	0	0.133192	4930
1	13520001	13530000	0	0.0947036	6797
1	13670001	13680000	0	0.0741587	4161
1	13700001	13710000	0	0.0600337	6226
1	13710001	13720000	0	0.0859344	6012
1	13720001	13730000	0	0.0790756	5303
1	13730001	13740000	0	0.114501	6194
1	13740001	13750000	0.189167	0.108112	5543
1	13760001	13770000	0	0.0992264	2194
1	13770001	13780000	0.839345	0.138885	7156
1	13780001	13790000	0.956183	0.154673	3586
1	13790001	13800000	0.96354	0.168449	3260
1	13800001	13810000	0.999989	0.180925	3071
1	13810001	13820000	0.997749	0.164746	3047
1	13820001	13830000	1.00087	0.177508	2896
1	13830001	13840000	0.986285	0.189304	2817
1	13840001	13850000	0.97338	0.185634	2955
1	13850001	13860000	1.02627	0.187668	3028
1	13860001	13870000	0.991473	0.192371	2760
1	13870001	13880000	0.957359	0.188343	2772
1	13880001	13890000	0.993164	0.203715	2654
1	13890001	13900000	0.862293	0.194812	3023
1	13900001	13910000	0.981574	0.189874	2844
1	13910001	13920000	0.992179	0.191622	2779
1	13920001	13930000	1.04817	0.198771	2855
1	13930001	13940000	0.982925	0.197763	2874
1	13940001	13950000	1.03375	0.208007	2714
1	13950001	13960000	1.03841	0.191045	2779
1	13960001	13970000	1.00209	0.185595	2743
1	13970001	13980000	0.991431	0.20991	2874
1	13980001	13990000	0.961626	0.191683	3169
1	13990001	14000000	1.05277	0.2101	2654
1	14000001	14010000	1.03996	0.193558	2907
1	14010001	14020000	1.01967	0.206927	2780
1	14020001	14030000	1.01272	0.203929	2625
1	14030001	14040000	0.987923	0.206384	2893
1	14040001	14050000	0.926815	0.20154	3074
1	14050001	14060000	1.0159	0.215081	2744
1	14060001	14070000	0.999954	0.199564	3240
1	14070001	14080000	0.969797	0.233179	2533
1	14080001	14090000	0.981704	0.215018	2601
1	14090001	14100000	1.00654	0.212959	2580
1	14100001	14110000	1.03483	0.224005	2467
1	14110001	14120000	0.96031	0.208965	2974
1	14120001	14130000	0.993286	0.203867	2759
1	14130001	14140000	1.03044	0.203985	2654
1	14140001	14150000	0.99011	0.207105	2791
1	14150001	14160000	1.01025	0.204891	2642
1	14160001	14170000	0.969139	0.17596	3173
1	14170001	14180000	0.925027	0.202712	2866
1	14180001	14190000	0.999614	0.197934	2898
1	14190001	14200000	0.992538	0.188762	2983
1	14200001	14210000	1.00103	0.206576	2735
1	14210001	14220000	0.953504	0.194639	2790
1	14220001	14230000	0.983458	0.193391	2848
1	14230001	14240000	0.976614	0.193802	2784
1	14240001	14250000	0.968167	0.179127	2985
1	14250001	14260000	0.973964	0.186491	2790
1	14260001	14270000	0.947271	0.186862	3058
1	14270001	14280000	0.918009	0.18401	2774
1	14280001	14290000	0.95229	0.183946	2749
1	14290001	14300000	0.93614	0.173751	2958
1	14300001	14310000	0.92697	0.171007	3052
1	14310001	14320000	0.893724	0.164453	3057
1	14320001	14330000	0.974104	0.185245	2998
1	14330001	14340000	0.929324	0.173364	3201
1	14340001	14350000	0.962609	0.160932	3191
1	14350001	14360000	0.862525	0.158848	3343
1	14360001	14370000	0.947644	0.159787	3164
1	14370001	14380000	0.949903	0.170607	3107
1	14380001	14390000	0.879198	0.16396	3478
1	14390001	14400000	0.94134	0.171316	3087
1	14400001	14410000	0.902703	0.177421	3025
1	14410001	14420000	0.902872	0.162698	3383
1	14420001	14430000	0.927815	0.17688	3030
1	14430001	14440000	0.950102	0.166933	2902
1	14440001	14450000	0.953269	0.176193	2903
1	14450001	14460000	0.994571	0.177536	3041
1	14460001	14470000	0.916513	0.169397	3217
1	14470001	14480000	0.950672	0.17918	2979
1	14480001	14490000	0.925051	0.165064	3231
1	14490001	14500000	0.95341	0.169512	3274
1	14500001	14510000	0.925532	0.176168	3319
1	14510001	14520000	0.945484	0.178113	3300
1	14520001	14530000	0.943241	0.174452	3108
1	14530001	14540000	0.91185	0.163389	3317
1	14540001	14550000	0.921369	0.167039	3105
1	14550001	14560000	0.923501	0.174335	3061
1	14560001	14570000	0.919204	0.16074	3335
1	14570001	14580000	0.939051	0.186091	2953
1	14580001	14590000	0.914248	0.16924	3529
1	14590001	14600000	0.889297	0.159272	3391
1	14600001	14610000	0.96287	0.167623	3073
1	14610001	14620000	0.959856	0.18351	3150
1	14620001	14630000	0.976747	0.178519	3016
1	14630001	14640000	0.964996	0.173823	2953
1	14640001	14650000	0.868709	0.169961	3436
1	14650001	14660000	0.974887	0.185135	2952
1	14660001	14670000	0.972486	0.178314	3080
1	14670001	14680000	0.978161	0.169673	3009
1	14680001	14690000	0.940599	0.179701	3022
1	14690001	14700000	0.974338	0.188867	2793
1	14700001	14710000	0.932861	0.174729	3205
1	14710001	14720000	0.859526	0.161443	3421
1	14720001	14730000	0.986031	0.17458	3115
1	14730001	14740000	0.949129	0.173602	2907
1	14740001	14750000	0.927511	0.182611	2913
1	14750001	14760000	0.891427	0.180781	2983
1	14760001	14770000	0.946449	0.190527	2851
1	14770001	14780000	0.963751	0.179384	2878
1	14780001	14790000	0.955661	0.181951	3128
1	14790001	14800000	0.854298	0.177391	3307
1	14800001	14810000	0.907965	0.193726	3003
1	14810001	14820000	0.972219	0.196462	2783
1	14820001	14830000	0.949325	0.192239	2831
1	14830001	14840000	1.021	0.192111	2772
1	14840001	14850000	0.942724	0.196419	2666
1	14850001	14860000	0.951256	0.185944	2840
1	14860001	14870000	1.00383	0.198577	2652
1	14870001	14880000	0.938609	0.19403	2805
1	14880001	14890000	0.955994	0.195452	2554
1	14890001	14900000	0.987345	0.187476	2611
1	14900001	14910000	0.971233	0.212914	2621
1	14910001	14920000	0.965678	0.201449	2672
1	14920001	14930000	0.873775	0.196081	3005
1	14930001	14940000	0.984636	0.215026	2546
1	14940001	14950000	0.967154	0.203408	2680
1	14950001	14960000	0.936871	0.204321	2607
1	14960001	14970000	0.908986	0.199235	2603
1	14970001	14980000	0.929137	0.203739	2673
1	14980001	14990000	0.935122	0.211671	2620
1	14990001	15000000	0.951407	0.185507	2754
1	15000001	15010000	0.913964	0.201358	2713
1	15010001	15020000	0.960658	0.212335	2582
1	15020001	15030000	0.979319	0.212494	2512
1	15030001	15040000	0.983871	0.220847	2388
1	15040001	15050000	0.970289	0.222682	2526
1	15050001	15060000	0.899875	0.201941	2726
1	15060001	15070000	0.959249	0.216255	2743
1	15070001	15080000	0.953129	0.192935	2743
1	15080001	15090000	0.967498	0.222316	2454
1	15090001	15100000	0.972492	0.195463	2588
1	15100001	15110000	0.973283	0.210134	2479
1	15110001	15120000	0.939358	0.19646	2808
1	15120001	15130000	0.943642	0.209101	2673
1	15130001	15140000	0.984401	0.209508	2484
1	15140001	15150000	0.994226	0.191431	2695
1	15150001	15160000	0.954256	0.200661	2620
1	15160001	15170000	0.95033	0.203596	2691
1	15170001	15180000	0.945292	0.19262	2583
1	15180001	15190000	0.960616	0.201916	2521
1	15190001	15200000	0.987362	0.201745	2628
1	15200001	15210000	0.962937	0.205195	2577
1	15210001	15220000	0.976096	0.223762	2381
1	15220001	15230000	0.93586	0.21825	2535
1	15230001	15240000	1.01866	0.216225	2483
1	15240001	15250000	0.958815	0.230743	2392
1	15250001	15260000	0.976134	0.223117	2431
1	15260001	15270000	1.00448	0.23888	2270
1	15270001	15280000	0.972598	0.225435	2487
1	15280001	15290000	0.97964	0.238919	2525
1	15290001	15300000	0.930658	0.22462	2460
1	15300001	15310000	1.00749	0.213191	2553
1	15310001	15320000	0.984417	0.208142	2527
1	15320001	15330000	0.968623	0.212306	2447
1	15330001	15340000	0.965164	0.212377	2490
1	15340001	15350000	0.955343	0.230989	2301
1	15350001	15360000	0.951728	0.208125	2407
1	15360001	15370000	0.981132	0.220609	2289
1	15370001	15380000	0.960234	0.216725	2303
1	15380001	15390000	0.94093	0.215789	2509
1	15390001	15400000	0.951682	0.210489	2405
1	15400001	15410000	0.9761	0.217379	2447
1	15410001	15420000	0.951655	0.21179	2517
1	15420001	15430000	0.885615	0.22565	2199
1	15430001	15440000	0.942508	0.225272	2209
1	15440001	15450000	0.95052	0.235961	2089
1	15450001	15460000	0.950892	0.23716	2368
1	15460001	15470000	0.959562	0.222195	2374
1	15470001	15480000	0.96624	0.232756	2296
1	15480001	15490000	0.954797	0.252987	2052
1	15490001	15500000	0.979383	0.236081	2272
1	15500001	15510000	0.946816	0.236959	2421
1	15510001	15520000	0.93982	0.243934	2065
1	15520001	15530000	0.951129	0.242456	2173
1	15530001	15540000	0.990557	0.248865	2135
1	15540001	15550000	0.934073	0.251413	2176
1	15550001	15560000	1.00201	0.254042	2077
1	15560001	15570000	0.97342	0.247529	2246
1	15570001	15580000	0.944894	0.255177	2165
1	15580001	15590000	0.972722	0.244557	2036
1	15590001	15600000	0.921717	0.238701	2577
1	15600001	15610000	0.940839	0.246507	2264
1	15610001	15620000	0.979334	0.231364	2070
1	15620001	15630000	0.9563	0.256194	1907
1	15630001	15640000	0.978156	0.248357	2136
1	15640001	15650000	0.922332	0.230773	2288
1	15650001	15660000	0.886585	0.237578	2463
1	15660001	15670000	0.970378	0.251265	2083
1	15670001	15680000	1.01434	0.242988	2141
1	15680001	15690000	1.02978	0.253433	2063
1	15690001	15700000	1.01644	0.257074	2081
1	15700001	15710000	0.988535	0.247107	2055
1	15710001	15720000	0.971976	0.243363	2269
1	15720001	15730000	1.03809	0.266109	1929
1	15730001	15740000	1.00628	0.261276	1821
1	15740001	15750000	1.00724	0.269036	1780
1	15750001	15760000	0.97905	0.259329	1798
1	15760001	15770000	1.02578	0.255666	1968
1	15770001	15780000	1.01958	0.260817	1980
1	15780001	15790000	0.998589	0.236919	2300
1	15790001	15800000	0.9836	0.237571	2207
1	15800001	15810000	0.935514	0.245109	2301
1	15810001	15820000	0.96907	0.22984	2338
1	15820001	15830000	0.994505	0.232305	2356
1	15830001	15840000	0.974107	0.240796	2467
1	15840001	15850000	0.987504	0.251046	2287
1	15850001	15860000	0.963275	0.253152	2179
1	15860001	15870000	1.04498	0.258657	2166
1	15870001	15880000	0.977629	0.260717	1921
1	15880001	15890000	1.00216	0.245724	2239
1	15890001	15900000	1.01389	0.243099	2547
1	15900001	15910000	1.01692	0.271752	1989
1	15910001	15920000	1.00386	0.253412	2222
1	15920001	15930000	1.02923	0.254022	2059
1	15930001	15940000	1.01382	0.267438	2077
1	15940001	15950000	0.978577	0.256752	2228
1	15950001	15960000	1.0303	0.264349	2268
1	15960001	15970000	1.02606	0.263925	2043
1	15970001	15980000	0.974532	0.264661	2052
1	15980001	15990000	0.982432	0.271775	2150
1	15990001	16000000	0.984045	0.261779	2300
1	16000001	16010000	1.03158	0.282226	1932
1	16010001	16020000	1.04234	0.234733	2184
1	16020001	16030000	1.02527	0.265926	1957
1	16030001	16040000	1.04098	0.273304	1929
1	16040001	16050000	1.03614	0.290587	1700
1	16050001	16060000	1.02009	0.253183	2179
1	16060001	16070000	0.959021	0.276231	2005
1	16070001	16080000	1.03801	0.272454	2033
1	16080001	16090000	0.996477	0.249596	2108
1	16090001	16100000	1.03439	0.263016	2172
1	16100001	16110000	1.02368	0.239772	2519
1	16110001	16120000	1.00404	0.26656	1945
1	16120001	16130000	0.960597	0.251885	2093
1	16130001	16140000	1.03587	0.264198	2052
1	16140001	16150000	1.02071	0.274234	2214
1	16150001	16160000	1.0115	0.241189	2397
1	16160001	16170000	1.00515	0.264165	2112
1	16170001	16180000	0.965669	0.235396	2608
1	16180001	16190000	0.988103	0.247739	2567
1	16190001	16200000	1.02664	0.252383	2502
1	16200001	16210000	0.916824	0.277111	2147
1	16210001	16220000	0.986296	0.235675	2621
1	16220001	16230000	1.03318	0.253262	2231
1	16230001	16240000	0.986097	0.239021	2504
1	16240001	16250000	1.01302	0.261899	2434
1	16250001	16260000	0.994663	0.24506	2480
1	16260001	16270000	0.976237	0.235835	2578
1	16270001	16280000	0.90879	0.238791	2466
1	16280001	16290000	1.00844	0.261661	2378
1	16290001	16300000	0.947396	0.249281	2425
1	16300001	16310000	1.0066	0.241811	2499
1	16310001	16320000	1.00297	0.240223	2563
1	16320001	16330000	0.91621	0.23953	2500
1	16330001	16340000	0.976349	0.27042	2194
1	16340001	16350000	0.969196	0.283476	2051
1	16350001	16360000	0.896553	0.257571	2491
1	16360001	16370000	0.934982	0.236669	2687
1	16370001	16380000	0.909047	0.247204	2425
1	16380001	16390000	0.737284	0.25232	2782
1	16390001	16400000	0.980377	0.252129	2351
1	16400001	16410000	0.976682	0.286786	2038
1	16410001	16420000	0.941246	0.284112	1999
1	16420001	16430000	0.997933	0.280873	1927
1	16430001	16440000	0.976671	0.261517	2377
1	16440001	16450000	1.01417	0.270289	2142
1	16450001	16460000	0.971778	0.255365	2215
1	16460001	16470000	0.927247	0.233253	2369
1	16470001	16480000	1.00191	0.272747	2050
1	16480001	16490000	0.956431	0.270747	2154
1	16490001	16500000	0.990876	0.260497	2206
1	16500001	16510000	0.993888	0.262201	2112
1	16510001	16520000	1.00468	0.268533	2057
1	16520001	16530000	0.986413	0.269794	1987
1	16530001	16540000	0.979522	0.269546	2118
1	16540001	16550000	0.963917	0.261126	2262
1	16550001	16560000	0.999687	0.276622	2229
1	16560001	16570000	1.00622	0.261172	2390
1	16570001	16580000	0.943923	0.243934	2506
1	16580001	16590000	0.985751	0.263596	2417
1	16590001	16600000	0.987805	0.259557	2521
1	16600001	16610000	1.02574	0.256089	2421
1	16610001	16620000	0.987135	0.258167	2442
1	16620001	16630000	1.05208	0.251109	2578
1	16630001	16640000	1.02989	0.25015	2397
1	16640001	16650000	1.0533	0.263455	2265
1	16650001	16660000	1.04929	0.242499	2619
1	16660001	16670000	1.05464	0.25313	2445
1	16670001	16680000	1.04043	0.259853	2380
1	16680001	16690000	0.995375	0.2552	2507
1	16690001	16700000	0.959963	0.233845	2575
1	16700001	16710000	1.04177	0.258574	2468
1	16710001	16720000	1.00294	0.245698	2502
1	16720001	16730000	0.932423	0.231044	2699
1	16730001	16740000	1.0195	0.243684	2394
1	16740001	16750000	1.01091	0.240169	2355
1	16750001	16760000	1.00657	0.249376	2433
1	16760001	16770000	0.977059	0.219346	2670
1	16770001	16780000	0.993319	0.237389	2597
1	16780001	16790000	1.02891	0.239767	2429
1	16790001	16800000	0.982276	0.230035	2813
1	16800001	16810000	0.99079	0.218609	2694
1	16810001	16820000	0.95323	0.216023	2910
1	16820001	16830000	0.860318	0.202836	3122
1	16830001	16840000	0.853553	0.170547	3924
1	16840001	16850000	0.768994	0.171385	4160
1	16850001	16860000	0.776989	0.150304	5849
1	16860001	16870000	0.606918	0.098302	7149
1	16870001	16880000	0.212934	0.103016	7331
1	16880001	16890000	0.775349	0.159565	5133
1	16890001	16900000	0.816322	0.168765	3729
1	16900001	16910000	0.370283	0.129253	6712
1	16910001	16920000	0.580169	0.141855	5961
1	16920001	16930000	1.01123	0.204272	2845
1	16930001	16940000	1.07066	0.210764	2369
1	16940001	16950000	1.02975	0.213142	2506
1	16950001	16960000	1.03806	0.214861	2469
1	16960001	16970000	1.05284	0.197454	2744
1	16970001	16980000	0.744249	0.166316	3911
1	16980001	16990000	0.168353	0.064601	5444
1	16990001	17000000	0	0.180009	3513
1	17000001	17010000	0.894639	0.167691	5003
1	17010001	17020000	0.997647	0.187458	3333
1	17020001	17030000	0.927699	0.192149	3642
1	17030001	17040000	1.04254	0.207064	2630
1	17040001	17050000	1.05703	0.206989	2658
1	17050001	17060000	1.0789	0.193207	3065
1	17060001	17070000	0.18575	0.0911095	6642
1	17070001	17080000	0	0.0849791	5240
1	17080001	17090000	0.427407	0.127131	7413
1	17090001	17100000	0.560626	0.0859461	6874
1	17100001	17110000	0.17046	0.0710618	6072
1	17110001	17120000	0.17141	0.0750609	5022
1	17120001	17130000	0.172608	0.08092	6199
1	17170001	17180000	0.175091	0.10916	3704
1	17180001	17190000	0.20179	0.0864999	6729
1	17190001	17200000	0.590441	0.0781868	6070
1	17200001	17210000	0.807333	0.174254	4559
1	17210001	17220000	0.947256	0.167817	3992
1	17220001	17230000	0.875802	0.167896	4175
1	17230001	17240000	0.964525	0.126485	4752
1	17240001	17250000	1.0222	0.210869	2682
1	17250001	17260000	0.99244	0.201804	2895
1	17260001	17270000	0.988184	0.220883	2521
1	17270001	17280000	0.923067	0.215663	2894
1	17280001	17290000	0.975666	0.226279	2811
1	17290001	17300000	0.967413	0.229754	2596
1	17300001	17310000	0.910429	0.220716	2735
1	17310001	17320000	0.959765	0.227696	2523
1	17320001	17330000	1.02278	0.216474	2724
1	17330001	17340000	1.00315	0.240608	2307
1	17340001	17350000	0.990481	0.234547	2346
1	17350001	17360000	0.974949	0.236006	2393
1	17360001	17370000	1.01017	0.225074	2646
1	17370001	17380000	1.00192	0.22076	2582
1	17380001	17390000	0.938905	0.237765	2339
1	17390001	17400000	0.986082	0.244105	2385
1	17400001	17410000	0.94694	0.240461	2560
1	17410001	17420000	0.929426	0.225911	2483
1	17420001	17430000	0.98956	0.25518	2186
1	17430001	17440000	0.979616	0.240203	2280
1	17440001	17450000	0.944434	0.27419	1783
1	17450001	17460000	0.978894	0.264823	2054
1	17460001	17470000	0.946785	0.257312	2030
1	17470001	17480000	0.935869	0.253426	2315
1	17480001	17490000	0.942793	0.252605	2405
1	17490001	17500000	0.943832	0.262711	2209
1	17500001	17510000	0.907065	0.236099	2575
1	17510001	17520000	0.962958	0.241997	2335
1	17520001	17530000	0.999076	0.261317	2281
1	17530001	17540000	0.98853	0.226472	2493
1	17540001	17550000	0.944728	0.232261	2510
1	17550001	17560000	0.995521	0.268444	1948
1	17560001	17570000	0.94042	0.253317	2264
1	17570001	17580000	0.953439	0.231974	2461
1	17580001	17590000	0.99652	0.271266	1899
1	17590001	17600000	0.929975	0.249243	2215
1	17600001	17610000	0.941912	0.251976	2411
1	17610001	17620000	0.929739	0.237501	2597
1	17620001	17630000	0.981032	0.248178	2444
1	17630001	17640000	0.947494	0.239292	2411
1	17640001	17650000	0.95579	0.254544	2347
1	17650001	17660000	0.989252	0.274553	1807
1	17660001	17670000	0.973247	0.266188	2033
1	17670001	17680000	0.958697	0.25533	2214
1	17680001	17690000	0.968885	0.256604	2356
1	17690001	17700000	0.974712	0.261429	2271
1	17700001	17710000	0.989095	0.25314	2198
1	17710001	17720000	0.982018	0.258195	2219
1	17720001	17730000	0.977514	0.245455	2148
1	17730001	17740000	0.9811	0.262195	1985
1	17740001	17750000	1.05697	0.249229	2167
1	17750001	17760000	1.00072	0.251191	2345
1	17760001	17770000	0.937244	0.249339	2390
1	17770001	17780000	1.02781	0.230031	2377
1	17780001	17790000	1.05506	0.254116	2231
1	17790001	17800000	1.00091	0.239919	2301
1	17800001	17810000	1.05051	0.256348	2037
1	17810001	17820000	1.0726	0.244281	2182
1	17820001	17830000	0.998266	0.255507	2169
1	17830001	17840000	1.00949	0.248419	2200
1	17840001	17850000	0.974832	0.254092	2066
1	17850001	17860000	0.981199	0.260722	2070
1	17860001	17870000	0.943789	0.23714	2275
1	17870001	17880000	0.949635	0.242478	2234
1	17880001	17890000	0.935907	0.252827	2517
1	17890001	17900000	0.962702	0.24731	2144
1	17900001	17910000	0.957896	0.248359	2476
1	17910001	17920000	0.929057	0.26209	2172
1	17920001	17930000	0.960379	0.261536	1856
1	17930001	17940000	0.940823	0.262189	1985
1	17940001	17950000	0.973287	0.251202	2173
1	17950001	17960000	0.918857	0.252836	2151
1	17960001	17970000	0.986521	0.250683	2123
1	17970001	17980000	0.956748	0.247216	2134
1	17980001	17990000	0.846734	0.226942	2822
1	17990001	18000000	0.903671	0.246708	2208
1	18000001	18010000	0.9427	0.236593	2219
1	18010001	18020000	0.845592	0.218858	2675
1	18020001	18030000	0.900775	0.237196	2323
1	18030001	18040000	0.986367	0.238994	2229
1	18040001	18050000	0.957046	0.247022	2082
1	18050001	18060000	0.93859	0.2311	2347
1	18060001	18070000	0.954801	0.251865	2104
1	18070001	18080000	0.877819	0.23139	2520
1	18080001	18090000	0.918226	0.216662	2501
1	18090001	18100000	0.951194	0.240311	2525
1	18100001	18110000	0.929865	0.232125	2226
1	18110001	18120000	0.971615	0.21772	2415
1	18120001	18130000	0.903584	0.21153	2592
1	18130001	18140000	0.930985	0.230431	2445
1	18140001	18150000	0.937284	0.229754	2547
1	18150001	18160000	0.89716	0.207177	2717
1	18160001	18170000	0.967062	0.221756	2324
1	18170001	18180000	0.917908	0.236156	2537
1	18180001	18190000	0.93012	0.221682	2665
1	18190001	18200000	0.943603	0.224303	2482
1	18200001	18210000	0.96869	0.231679	2445
1	18210001	18220000	0.933698	0.216079	2363
1	18220001	18230000	0.926174	0.216883	2386
1	18230001	18240000	0.928333	0.235113	2212
1	18240001	18250000	0.938018	0.220082	2304
1	18250001	18260000	0.901579	0.214377	2560
1	18260001	18270000	0.954383	0.23002	2347
1	18270001	18280000	0.96146	0.220996	2505
1	18280001	18290000	0.947314	0.243412	2110
1	18290001	18300000	0.96836	0.20474	2468
1	18300001	18310000	0.899819	0.203081	2628
1	18310001	18320000	0.910797	0.23806	2513
1	18320001	18330000	0.932346	0.222606	2358
1	18330001	18340000	0.946993	0.237712	2136
1	18340001	18350000	0.963529	0.224442	2327
1	18350001	18360000	0.907327	0.213829	2421
1	18360001	18370000	0.893763	0.209058	2545
1	18370001	18380000	0.934463	0.212256	2574
1	18380001	18390000	0.957974	0.224703	2396
1	18390001	18400000	0.927301	0.218868	2406
1	18400001	18410000	0.935896	0.218301	2553
1	18410001	18420000	0.93025	0.209235	2799
1	18420001	18430000	0.91256	0.223579	2500
1	18430001	18440000	0.930382	0.241806	2302
1	18440001	18450000	0.91451	0.233373	2350
1	18450001	18460000	0.852074	0.197142	3439
1	18460001	18470000	0.909064	0.229385	2595
1	18470001	18480000	0.953222	0.229337	2343
1	18480001	18490000	0.935315	0.233317	2092
1	18490001	18500000	0.92311	0.230501	2474
1	18500001	18510000	0.928082	0.224431	2355
1	18510001	18520000	0.949512	0.238081	2119
1	18520001	18530000	0.930928	0.22495	2553
1	18530001	18540000	0.95	0.221773	2421
1	18540001	18550000	0.909791	0.226156	2355
1	18550001	18560000	0.968804	0.23018	2220
1	18560001	18570000	0.944869	0.224154	2403
1	18570001	18580000	0.972599	0.228946	2359
1	18580001	18590000	0.849146	0.204975	3173
1	18590001	18600000	0.925968	0.210508	2793
1	18600001	18610000	0.946332	0.214559	2614
1	18610001	18620000	0.90549	0.223052	2469
1	18620001	18630000	0.944643	0.220931	2320
1	18630001	18640000	0.906776	0.226982	2504
1	18640001	18650000	0.951757	0.22693	2520
1	18650001	18660000	0.927459	0.211836	2343
1	18660001	18670000	0.930377	0.217861	2420
1	18670001	18680000	0.94136	0.222633	2507
1	18680001	18690000	0.932345	0.219468	2463
1	18690001	18700000	0.92135	0.214109	2467
1	18700001	18710000	0.914908	0.217534	2939
1	18710001	18720000	0.895953	0.215328	2600
1	18720001	18730000	0.937708	0.211043	2538
1	18730001	18740000	0.954135	0.219175	2517
1	18740001	18750000	0.919412	0.201132	3150
1	18750001	18760000	0.943157	0.207298	2429
1	18760001	18770000	0.908963	0.205673	2888
1	18770001	18780000	0.960236	0.230698	2444
1	18780001	18790000	0.948671	0.206407	2458
1	18790001	18800000	0.94654	0.221274	2427
1	18800001	18810000	0.906459	0.237729	2573
1	18810001	18820000	0.929637	0.239243	2283
1	18820001	18830000	0.957849	0.221107	2765
1	18830001	18840000	0.944716	0.225905	2587
1	18840001	18850000	0.905501	0.219786	2409
1	18850001	18860000	0.93158	0.214933	2469
1	18860001	18870000	0.908708	0.222234	2155
1	18870001	18880000	0.896852	0.22949	2568
1	18880001	18890000	0.92927	0.233362	2369
1	18890001	18900000	0.929463	0.247505	2268
1	18900001	18910000	0.947348	0.242358	2083
1	18910001	18920000	0.95203	0.23424	2267
1	18920001	18930000	0.940107	0.266336	1898
1	18930001	18940000	0.925162	0.238298	2368
1	18940001	18950000	0.999219	0.252602	2096
1	18950001	18960000	0.93806	0.25684	2017
1	18960001	18970000	0.931899	0.246013	2163
1	18970001	18980000	0.940019	0.249524	2060
1	18980001	18990000	0.943402	0.249212	2332
1	18990001	19000000	1.0142	0.254235	2045
1	19000001	19010000	0.927502	0.238639	2375
1	19010001	19020000	0.950376	0.261197	2232
1	19020001	19030000	0.956192	0.247913	2110
1	19030001	19040000	0.987395	0.256102	2003
1	19040001	19050000	0.930491	0.234971	2219
1	19050001	19060000	0.949407	0.24018	2209
1	19060001	19070000	0.961328	0.241335	2182
1	19070001	19080000	0.959031	0.239144	2136
1	19080001	19090000	0.972916	0.241012	2164
1	19090001	19100000	0.968735	0.256458	2002
1	19100001	19110000	0.946564	0.251063	2010
1	19110001	19120000	0.956904	0.250769	2242
1	19120001	19130000	0.974815	0.263614	1938
1	19130001	19140000	0.963002	0.265121	1971
1	19140001	19150000	0.934009	0.255069	2217
1	19150001	19160000	0.93771	0.252554	2002
1	19160001	19170000	0.948329	0.263349	2045
1	19170001	19180000	0.991729	0.250544	2120
1	19180001	19190000	0.938653	0.256376	2006
1	19190001	19200000	0.95912	0.273666	1951
1	19200001	19210000	0.925998	0.265162	2044
1	19210001	19220000	0.945321	0.242175	2073
1	19220001	19230000	0.999944	0.281293	1817
1	19230001	19240000	0.987598	0.275009	1800
1	19240001	19250000	1.01214	0.276684	1912
1	19250001	19260000	1.00641	0.28134	1690
1	19260001	19270000	0.993089	0.278181	1868
1	19270001	19280000	1.00411	0.270502	1939
1	19280001	19290000	0.958832	0.273	2073
1	19290001	19300000	0.956125	0.261356	2138
1	19300001	19310000	1.00001	0.255942	2050
1	19310001	19320000	1.00373	0.272645	2016
1	19320001	19330000	0.973019	0.28343	1854
1	19330001	19340000	0.999593	0.285865	1861
1	19340001	19350000	0.986262	0.255206	2119
1	19350001	19360000	0.936977	0.266033	2051
1	19360001	19370000	0.993482	0.268974	1841
1	19370001	19380000	0.982136	0.28193	1958
1	19380001	19390000	0.977869	0.269743	2005
1	19390001	19400000	0.958362	0.281528	1823
1	19400001	19410000	0.965688	0.274289	1855
1	19410001	19420000	0.923028	0.263093	2397
1	19420001	19430000	0.9483	0.289758	1687
1	19430001	19440000	0.944845	0.277446	1944
1	19440001	19450000	0.969386	0.295854	1516
1	19450001	19460000	0.993299	0.284307	1696
1	19460001	19470000	0.985586	0.28129	1677
1	19470001	19480000	0.99286	0.279924	1841
1	19480001	19490000	0.955614	0.296862	1648
1	19490001	19500000	0.998543	0.303479	1442
1	19500001	19510000	0.95936	0.288875	1503
1	19510001	19520000	0.938667	0.26291	2058
1	19520001	19530000	0.954004	0.276847	1658
1	19530001	19540000	0.991969	0.262411	1908
1	19540001	19550000	1.02572	0.283496	1557
1	19550001	19560000	0.99386	0.26351	1719
1	19560001	19570000	1.00805	0.246918	2047
1	19570001	19580000	1.0139	0.26302	1851
1	19580001	19590000	0.990769	0.247172	2173
1	19590001	19600000	0.937204	0.234297	2421
1	19600001	19610000	0.989788	0.259588	2097
1	19610001	19620000	0.990849	0.253574	2277
1	19620001	19630000	0.996267	0.26015	1986
1	19630001	19640000	0.95003	0.26276	1942
1	19640001	19650000	1.03647	0.27594	1651
1	19650001	19660000	1.01533	0.27705	1549
1	19660001	19670000	1.04126	0.279258	1786
1	19670001	19680000	0.898743	0.258434	2158
1	19680001	19690000	0.979801	0.274042	1634
1	19690001	19700000	0.999683	0.284898	1586
1	19700001	19710000	0.996589	0.263702	1883
1	19710001	19720000	1.01597	0.263831	1809
1	19720001	19730000	1.02543	0.282445	1581
1	19730001	19740000	0.99972	0.280182	1589
1	19740001	19750000	1.03204	0.27673	1720
1	19750001	19760000	0.993887	0.278411	1709
1	19760001	19770000	0.98582	0.276859	1739
1	19770001	19780000	1.0012	0.277185	1900
1	19780001	19790000	1.01906	0.272294	1673
1	19790001	19800000	1.00672	0.286379	1575
1	19800001	19810000	1.01381	0.293269	1554
1	19810001	19820000	0.994169	0.2834	1502
1	19820001	19830000	1.01677	0.294682	1507
1	19830001	19840000	0.973513	0.282727	1620
1	19840001	19850000	1.03719	0.266324	1986
1	19850001	19860000	1.0326	0.281483	1576
1	19860001	19870000	1.01154	0.276411	1880
1	19870001	19880000	0.993315	0.295391	1524
1	19880001	19890000	1.05833	0.265557	1843
1	19890001	19900000	1.02316	0.288965	1566
1	19900001	19910000	1.0203	0.271943	1553
1	19910001	19920000	1.063	0.297432	1391
1	19920001	19930000	1.04345	0.2971	1420
1	19930001	19940000	1.03484	0.290247	1604
1	19940001	19950000	0.96952	0.283255	1635
1	19950001	19960000	0.978024	0.268904	1852
1	19960001	19970000	1.03382	0.282331	1590
1	19970001	19980000	0.972727	0.290612	1339
1	19980001	19990000	1.01271	0.276819	1566
1	19990001	20000000	0.999129	0.276581	1718
1	20000001	20010000	1.01169	0.26979	1866
1	20010001	20020000	1.00145	0.266076	1952
1	20020001	20030000	1.0037	0.263467	1783
1	20030001	20040000	1.00813	0.274914	1570
1	20040001	20050000	1.01367	0.262862	1636
1	20050001	20060000	0.987101	0.270358	1665
1	20060001	20070000	0.990777	0.250933	1665
1	20070001	20080000	1.04226	0.282225	1428
1	20080001	20090000	0.997204	0.274796	1696
1	20090001	20100000	0.972332	0.278605	1545
1	20100001	20110000	1.01485	0.257281	1918
1	20110001	20120000	1.00148	0.275143	1644
1	20120001	20130000	0.984338	0.262715	1916
1	20130001	20140000	0.950865	0.276012	1745
1	20140001	20150000	0.977327	0.242017	2080
1	20150001	20160000	0.977452	0.261017	1865
1	20160001	20170000	1.0295	0.252862	2066
1	20170001	20180000	0.987618	0.255717	1917
1	20180001	20190000	1.00251	0.246371	1928
1	20190001	20200000	1.00074	0.271243	1826
1	20200001	20210000	1.00203	0.273621	1954
1	20210001	20220000	0.973536	0.27143	1624
1	20220001	20230000	0.978993	0.249518	1921
1	20230001	20240000	0.967666	0.261234	1665
1	20240001	20250000	0.966895	0.274772	1678
1	20250001	20260000	0.960069	0.266681	1822
1	20260001	20270000	0.961491	0.239795	2085
1	20270001	20280000	0.975713	0.262658	1898
1	20280001	20290000	0.918161	0.283467	1504
1	20290001	20300000	0.969464	0.279552	1699
1	20300001	20310000	0.9439	0.264608	1680
1	20310001	20320000	0.95261	0.264116	1823
1	20320001	20330000	0.937624	0.25583	1880
1	20330001	20340000	0.917263	0.251386	2100
1	20340001	20350000	0.922501	0.262431	1767
1	20350001	20360000	0.922194	0.252218	2234
1	20360001	20370000	0.933043	0.250324	1918
1	20370001	20380000	0.942321	0.247926	2141
1	20380001	20390000	0.97535	0.25725	1856
1	20390001	20400000	0.959882	0.251142	1872
1	20400001	20410000	0.97055	0.281466	1765
1	20410001	20420000	0.946261	0.272598	1633
1	20420001	20430000	0.947144	0.27803	1719
1	20430001	20440000	0.967419	0.262739	1682
1	20440001	20450000	0.979936	0.28276	1567
1	20450001	20460000	0.951238	0.269797	1745
1	20460001	20470000	0.951975	0.283219	1649
1	20470001	20480000	0.940628	0.256715	1614
1	20480001	20490000	0.961691	0.273334	1504
1	20490001	20500000	0.959246	0.262577	1630
1	20500001	20510000	0.903905	0.241154	1986
1	20510001	20520000	0.979507	0.282815	1381
1	20520001	20530000	0.922606	0.241884	2000
1	20530001	20540000	0.945935	0.265966	1832
1	20540001	20550000	0.93549	0.274939	1581
1	20550001	20560000	0.9626	0.279581	1516
1	20560001	20570000	0.932618	0.25567	1938
1	20570001	20580000	0.878595	0.248799	1951
1	20580001	20590000	0.910484	0.24644	2249
1	20590001	20600000	0.958789	0.274077	1704
1	20600001	20610000	0.941429	0.283179	1712
1	20610001	20620000	0.922906	0.263586	1778
1	20620001	20630000	0.977788	0.250402	1789
1	20630001	20640000	0.945777	0.283778	1509
1	20640001	20650000	0.994714	0.270607	1533
1	20650001	20660000	0.988967	0.272507	1588
1	20660001	20670000	0.993074	0.281032	1627
1	20670001	20680000	0.988475	0.273671	1590
1	20680001	20690000	0.921094	0.272717	1452
1	20690001	20700000	0.973125	0.271699	1598
1	20700001	20710000	0.924714	0.265001	1698
1	20710001	20720000	0.915405	0.275137	1818
1	20720001	20730000	0.918191	0.267561	1585
1	20730001	20740000	0.975699	0.280521	1617
1	20740001	20750000	0.892703	0.249208	2197
1	20750001	20760000	0.959371	0.25933	1826
1	20760001	20770000	0.923467	0.258636	1709
1	20770001	20780000	0.970928	0.273125	1518
1	20780001	20790000	0.937071	0.264979	1784
1	20790001	20800000	0.987597	0.28101	1395
1	20800001	20810000	0.933476	0.264196	1738
1	20810001	20820000	0.937994	0.272586	1744
1	20820001	20830000	0.979543	0.263627	1416
1	20830001	20840000	0.968158	0.267157	1696
1	20840001	20850000	1.03288	0.269987	1508
1	20850001	20860000	1.02462	0.275639	1346
1	20860001	20870000	0.998575	0.275686	1608
1	20870001	20880000	1.01606	0.263081	1542
1	20880001	20890000	0.995369	0.264287	1889
1	20890001	20900000	0.980042	0.273916	1427
1	20900001	20910000	1.02316	0.275583	1383
1	20910001	20920000	0.978685	0.279988	1394
1	20920001	20930000	0.985267	0.260568	1763
1	20930001	20940000	1.02513	0.282077	1432
1	20940001	20950000	1.0021	0.279881	1434
1	20950001	20960000	0.973915	0.254352	1577
1	20960001	20970000	0.996296	0.269064	1520
1	20970001	20980000	0.972577	0.27014	1593
1	20980001	20990000	0.998744	0.258941	1477
1	20990001	21000000	1.02555	0.268096	1497
1	21000001	21010000	1.04949	0.258451	1781
1	21010001	21020000	0.995569	0.262363	1596
1	21020001	21030000	0.991304	0.280261	1373
1	21030001	21040000	0.97176	0.253891	2036
1	21040001	21050000	0.987401	0.253129	1885
1	21050001	21060000	1.02082	0.278432	1377
1	21060001	21070000	1.00179	0.26312	1637
[truncated: 281,735+ more rows]
