# Supplementary material for: Strong association between genomic 3D structure and CRISPR cleavage efficiency
Source: PLoS Comput Biol. 2024 Jun 7;20(6):e1012214. doi: 10.1371/journal.pcbi.1012214 (PMC11189236; doi:10.1371/journal.pcbi.1012214)
Supplement: S2 Table — (XLSX) [file pcbi.1012214.s003.xlsx]

## Sheet: S2 Table
S2 Table - The "classic" features used in our model
Feature type	Feature name	Description	Number of features
Nucleotide composition	pos(i)_N	1 if the nucleotide N is in position i of the target site, 0 otherwise. For example, if G is in position 7, pos7_G=1 and pos7_A=pos7_C=pos7_T=0	80
	pos(i)_NN	1 if the dinucleotide NN is in positions i:i+1 of the target site, 0 otherwise. For example, if GA is in positions 7-8, pos7_GA=1	320
	all_N	The frequency of nucleotide N among all 20 positions of the target site.	4
	all_NN	The frequency of dinucleotide NN among all 20 positions of the target site.	16
Thermodynamics	free_energy	Free energy of the gRNA (20nt) using RNAfold	1
	Tm	Melting temperature of the DNA target site, using the staluc function in Biopython. 4 regions along the target site were considered: positions 1-20, 1-4, 5-12 and 16-20	4
