# Supplementary material for: Strong association between genomic 3D structure and CRISPR cleavage efficiency
Source: PLoS Comput Biol. 2024 Jun 7;20(6):e1012214. doi: 10.1371/journal.pcbi.1012214 (PMC11189236; doi:10.1371/journal.pcbi.1012214)
Supplement: S3 Table — (XLSX) [file pcbi.1012214.s004.xlsx]

## Sheet: S3 Table
S3 Table - ENCODE data used in the study
Cell type	Assay type	ENCODE dataset ID	ENCODE file ID	ENCODE generating laboratory	Notes
T	DNase	ENCSR140KPO	ENCFF268DVI	John Stamatoyannopoulos, UW	We averaged over the 5 T cell DNase files to acquire a single score for each position
		ENCSR041PCL	ENCFF412ONC
		ENCSR934IKS	ENCFF437CNA
		ENCSR354SDH	ENCFF526NOL
		ENCSR283MZJ	ENCFF635ZUA
	CTCF	ENCSR470KCE	ENCFF843PZR	John Stamatoyannopoulos, UW	-
	H3K4me3	ENCSR263WLD	ENCFF272YPQ	Bradley Bernstein, Broad	-
HEK293	DNase	ENCSR000EJR	ENCFF529BOG	Gregory Crawford, Duke	-
	CTCF	ENCSR617IFZ	ENCFF806PPT	Michael Snyder, Stanford	-
	H3K4me3	ENCSR000DTU	ENCFF315TAU	John Stamatoyannopoulos, UW	-
