# Supplementary material for: Strong association between genomic 3D structure and CRISPR cleavage efficiency
Source: PLoS Comput Biol. 2024 Jun 7;20(6):e1012214. doi: 10.1371/journal.pcbi.1012214 (PMC11189236; doi:10.1371/journal.pcbi.1012214)
Supplement: S4 Table — (XLSX) [file pcbi.1012214.s005.xlsx]

## Sheet: S4 Table
S4 Table - Features included in the 5 state-of-the-art models
Model name	Model type	Nucleotide composition	Dinucleotide composition	Tm	Free energy	2nt context around PAM	Distance from start codon
DeepHF	BiLSTM + RNN	X	X	X	X
Azimuth	Gradient-boosted regression trees	X	X	X		X	Only if site is inside ORF
DeepSpCas9	Neural network	X	X	X	X
CRISPRscan	Linear regression	X	X
sgRNA Scorer	SVM	X	X
