# Supplementary material for: Strong association between genomic 3D structure and CRISPR cleavage efficiency
Source: PLoS Comput Biol. 2024 Jun 7;20(6):e1012214. doi: 10.1371/journal.pcbi.1012214 (PMC11189236; doi:10.1371/journal.pcbi.1012214)
Supplement: S5 Table — The average rank of the 3D feature’s importance value over the 1000 cross-validation iterations described in the paper. A lower rank denotes a more informative feature. (XLSX) [file pcbi.1012214.s006.xlsx]

## Sheet: S5 Table
S5 Table - Average feature ranks in the LASSO and xgboost models
The average ranking of the 3D feature compared to classic features (lower ranking is better)
		Leenay	TTISS
LASSO	Selection	1-7*	10
	Permutation importance	4	13
xgboost	SHAP	1	5
	Permutation importance	1	8
	Xgboost importance	18	17
* 7 features were selected in all 1000 iterations
