# Supplementary material for: Strong association between genomic 3D structure and CRISPR cleavage efficiency
Source: PLoS Comput Biol. 2024 Jun 7;20(6):e1012214. doi: 10.1371/journal.pcbi.1012214 (PMC11189236; doi:10.1371/journal.pcbi.1012214)
Supplement: S6 Table — (XLSX) [file pcbi.1012214.s007.xlsx]

## Sheet: Fig S1
Correlations between 3D features (in different resolutions) and CRISPR efficiency
	Correlation (Leenay)	Correlation (TTISS)	Correlation (GUIDE-Seq)
Distance_10000_10k	0.0955705	0.0767129	0.0855161
Distance_10000_25k	0.0166573	0.0174542	0.037412
Distance_10000_50k	0.0296503	0.024424	0.0402029
Distance_1000_10k	0.0955254	0.115378	0.0597107
Distance_1000_25k	0.0436545	0.0157528	0.0174357
Distance_1000_50k	0.00965179	0.0228432	0.0508852
Distance_2500_10k	0.112789	0.101294	0.055941
Distance_2500_25k	0.0166202	0.0173425	0.0373625
Distance_2500_50k	0.0296543	0.0244006	0.0401435
Distance_5000_10k	0.112461	0.0957602	0.0801368
Distance_5000_25k	0.0166104	0.0175955	0.036867
Distance_5000_50k	0.0296503	0.024424	0.0402029
Radius_10_10k	0.0662385	0.0338784	0.110318
Radius_10_25k	0.0100249	0.0527124	0.132049
Radius_10_50k	0.00892943	0.0417615	0.0985618
Radius_15_10k	0.0735888	0.0379072	0.10416
Radius_15_25k	0.0229432	0.0496968	0.134542
Radius_15_50k	0.0245979	0.0514058	0.0971925
Radius_20_10k	0.0797916	0.0453266	0.102392
Radius_20_25k	0.02906	0.0398551	0.138643
Radius_20_50k	0.0298133	0.0479015	0.117226
Radius_25_10k	0.0845197	0.0490469	0.0980975
Radius_25_25k	0.035746	0.0379292	0.132158
Radius_25_50k	0.0337905	0.0433798	0.121155
Radius_30_10k	0.086951	0.0495226	0.0914739
Radius_30_25k	0.0397814	0.0355589	0.125794
Radius_30_50k	0.0304212	0.0402518	0.122837
TAD_100k	0.0634561	0.0640107	0.0529038
TAD_length_100k	0.0206166	0.0108074	0.00773849
A/B_1M	0.0338647	0.0555167	0.08351

## Sheet: Fig 2A
Correlations between features and CRISPR efficiency
		Type	Leenay	TTISS	GUIDE-Seq
	Radius (10)	3D	0.0662385	0.0338784	0.110318
	Radius (15)	3D	0.0735888	0.0379072	0.10416
	Radius (20)	3D	0.0797916	0.0453266	0.102392
	Radius (25)	3D	0.0845197	0.0490469	0.0980975
	Radius (30)	3D	0.086951	0.0495226	0.0914739
	Radius (10000)	3D	0.0955705	0.0767129	0.0855161
	Radius (1000)	3D	0.0955254	0.115378	0.0597107
	Radius (2500)	3D	0.112789	0.101294	0.055941
	Radius (5000)	3D	0.112461	0.0957602	0.0801368
	free_energy	Thermodynamic	0.0851573	0.00576876	0.12641
	Tm_4mer_start	Thermodynamic	0.0300441	0.0669222	0.0917383
	Tm_5mer_end	Thermodynamic	0.0733687	0.0406766	0.0145873
	Tm_8mer_middle	Thermodynamic	0.00319965	0.0100583	0.00649912
	Tm_all	Thermodynamic	0.0302977	0.0169844	0.0276853
	all_A	Sequence	0.123044	0.145065	0.0128881
	all_AA	Sequence	0.0301703	0.115306	0.0116029
	all_AC	Sequence	0.141634	0.0215302	0.0578594
	all_AG	Sequence	0.018535	0.1544	0.0872008
	all_AT	Sequence	0.0524498	0.0956081	0.022463
	all_C	Sequence	0.0300976	0.0480844	0.0607717
	all_CA	Sequence	0.0806185	0.0180556	0.0240779
	all_CC	Sequence	0.0431174	0.0620747	0.0179758
	all_CG	Sequence	0.0220912	0.180183	0.0924886
	all_CT	Sequence	0.00451862	0.145048	0.0124113
	all_G	Sequence	0.00197455	0.0810198	0.00221078
	all_GA	Sequence	0.07562	0.111006	0.0394821
	all_GC	Sequence	0.00726235	0.0901605	0.00496784
	all_GG	Sequence	0.0036969	0.134994	0.00863294
	all_GT	Sequence	0.100389	0.200099	0.0744357
	all_T	Sequence	0.152814	0.2323	0.0429306
	all_TA	Sequence	0.00219426	0.169321	0.0248674
	all_TC	Sequence	0.0661056	0.188467	0.0800492
	all_TG	Sequence	0.028056	0.0507943	0.0428961
	all_TT	Sequence	0.0922464	0.125308	0.05321
	pos10_A	Sequence	0.0694617	0.0584423	0.0440541
	pos10_AA	Sequence	0.0222384	0.121539	0.0536772
	pos10_AC	Sequence	0.0139896	0.0975379	0.0215249
	pos10_AG	Sequence	0.0595175	0.0222951	-
	pos10_AT	Sequence	0.0573261	0.0616425	-
	pos10_C	Sequence	0.10101	0.0246295	0.022903
	pos10_CA	Sequence	0.0526956	0.0274563	0.0386908
	pos10_CC	Sequence	0.048687	0.00441427	0.0414963
	pos10_CG	Sequence	0.000285638	0.0502053	0.0186631
	pos10_CT	Sequence	0.0626157	0.0773606	0.0365878
	pos10_G	Sequence	0.0341625	0.0219524	0.0260911
	pos10_GA	Sequence	0.0409664	0.0295334	0.0645435
	pos10_GC	Sequence	0.0204168	0.0292163	0.0170283
	pos10_GG	Sequence	0.0416693	0.0137024	0.0122117
	pos10_GT	Sequence	0.0428848	0.0455393	0.0458762
	pos10_T	Sequence	0.00289994	0.0954657	0.0661573
	pos10_TA	Sequence	0.0240434	0.109638	-
	pos10_TC	Sequence	0.039253	0.0129092	0.0612374
	pos10_TG	Sequence	0.0319053	0.0851533	0.130584
	pos10_TT	Sequence	0.00720921	0.0066467	-
	pos11_A	Sequence	0.00886908	0.128177	0.093389
	pos11_AA	Sequence	0.0131639	0.0643228	0.0539485
	pos11_AC	Sequence	0.010987	0.0249901	0.0352495
	pos11_AG	Sequence	0.0404899	0.0581202	-
	pos11_AT	Sequence	0.0403167	0.0367337	0.0660882
	pos11_C	Sequence	0.041871	0.049307	0.0279422
	pos11_CA	Sequence	0.00544383	0.0166968	0.0154999
	pos11_CC	Sequence	0.0207967	0.0217709	0.0451243
	pos11_CG	Sequence	0.0174157	0.0985998	0.0803265
	pos11_CT	Sequence	0.0692401	0.03195	0.0174383
	pos11_G	Sequence	0.0763097	0.065891	0.107906
	pos11_GA	Sequence	0.0582683	0.024497	0.10474
	pos11_GC	Sequence	0.0353337	0.0405404	-
	pos11_GG	Sequence	0.0532818	0.00917735	0.0186631
	pos11_GT	Sequence	0.012821	0.0711827	0.0348736
	pos11_T	Sequence	0.0358525	0.0956774	0.0163181
	pos11_TA	Sequence	0.0293739	0.0291883	-
	pos11_TC	Sequence	0.00575661	0.0592086	-
	pos11_TG	Sequence	0.0257818	0.04567	-
	pos11_TT	Sequence	0.0837773	0.100471	0.0163181
	pos12_A	Sequence	0.028017	0.0358809	0.0487829
	pos12_AA	Sequence	0.0613087	0.00606549	0.0482519
	pos12_AC	Sequence	0.0413078	0.00903711	-
	pos12_AG	Sequence	0.029335	0.0474961	0.0200342
	pos12_AT	Sequence	0.0181451	0.0205639	0.12754
	pos12_C	Sequence	0.00356097	0.00337534	0.05235
	pos12_CA	Sequence	0.0182084	0.0101167	0.0568306
	pos12_CC	Sequence	0.0255782	0.0285981	0.0386908
	pos12_CG	Sequence	-	-	0.0105521
	pos12_CT	Sequence	0.00778049	0.036636	0.0249258
	pos12_G	Sequence	0.0782854	0.0074037	0.0766514
	pos12_GA	Sequence	0.0881288	0.0682522	-
	pos12_GC	Sequence	0.0285169	0.0188998	-
	pos12_GG	Sequence	0.0147933	0.0808293	0.0766514
	pos12_GT	Sequence	0.0336365	0.0650475	-
	pos12_T	Sequence	0.116804	0.0335364	0.0250252
	pos12_TA	Sequence	0.0615907	0.0137602	0.0592302
	pos12_TC	Sequence	0.044651	0.035965	-
	pos12_TG	Sequence	0.038732	0.037134	0.0440133
	pos12_TT	Sequence	0.0646707	0.130428	-
	pos13_A	Sequence	0.0690448	0.0321421	0.023746
	pos13_AA	Sequence	0.0420301	0.0530369	-
	pos13_AC	Sequence	0.0255012	0.0441756	-
	pos13_AG	Sequence	0.0461173	0.0288607	0.023746
	pos13_AT	Sequence	0.0115683	0.079019	-
	pos13_C	Sequence	0.00133631	0.00641076	0.0386908
	pos13_CA	Sequence	0.104122	0.0658389	-
	pos13_CC	Sequence	0.0690045	0.000836696	-
	pos13_CG	Sequence	0.0535349	0.000621502	0.0386908
	pos13_CT	Sequence	0.00280527	0.0824717	-
	pos13_G	Sequence	0.0500084	0.107114	0.0209899
	pos13_GA	Sequence	0.0498151	0.131702	0.0485126
	pos13_GC	Sequence	0.0328043	0.0553182	0.103595
	pos13_GG	Sequence	0.0622932	0.0139893	0.0749467
	pos13_GT	Sequence	0.0577742	0.0118651	-
	pos13_T	Sequence	0.023391	0.128629	0.0982353
	pos13_TA	Sequence	0.11385	0.0335635	0.12754
	pos13_TC	Sequence	0.0443653	0.019181	-
	pos13_TG	Sequence	0.0612926	0.14244	0.0249258
	pos13_TT	Sequence	0.0212652	0.0537553	-
	pos14_A	Sequence	0.171636	0.179644	0.04069
	pos14_AA	Sequence	0.0327883	0.0470462	0.0485126
	pos14_AC	Sequence	0.191899	0.0473519	-
	pos14_AG	Sequence	0.000547571	0.127283	0.12754
	pos14_AT	Sequence	0.0475293	0.0350778	-
	pos14_C	Sequence	0.0678231	0.0430012	0.103595
	pos14_CA	Sequence	0.0183568	0.00067879	0.114682
	pos14_CC	Sequence	0.0101429	0.0315734	-
	pos14_CG	Sequence	0.0479248	0.0899763	-
	pos14_CT	Sequence	0.0527582	0.0411798	0.0373525
	pos14_G	Sequence	0.068305	0.0906964	0.114065
	pos14_GA	Sequence	0.0597019	0.0435657	0.0830482
	pos14_GC	Sequence	0.0641584	0.0776472	0.0516427
	pos14_GG	Sequence	0.0826196	0.0049818	0.00349243
	pos14_GT	Sequence	0.118648	0.0307082	-
	pos14_T	Sequence	0.0333071	0.113549	-
	pos14_TA	Sequence	0.0132826	0.0333559	-
	pos14_TC	Sequence	0.0135021	0.110026	-
	pos14_TG	Sequence	0.0519164	0.11313	-
	pos14_TT	Sequence	0.0475268	0.0194276	-
	pos15_A	Sequence	0.0341353	0.0096211	0.0248814
	pos15_AA	Sequence	0.040866	0.0653537	0.0812122
	pos15_AC	Sequence	0.026805	0.00577108	0.181073
	pos15_AG	Sequence	0.00484518	0.000235145	0.0924073
	pos15_AT	Sequence	0.0750536	0.0130441	0.0863317
	pos15_C	Sequence	0.153868	0.0638844	0.0516427
	pos15_CA	Sequence	0.108605	0.00574096	-
	pos15_CC	Sequence	0.0493806	0.0230539	-
	pos15_CG	Sequence	0.0129177	0.0478073	0.0516427
	pos15_CT	Sequence	0.0692479	0.188772	-
	pos15_G	Sequence	0.0754043	0.0559956	0.048464
	pos15_GA	Sequence	0.0356206	0.0267156	0.0808496
	pos15_GC	Sequence	0.0421063	0.0629662	-
	pos15_GG	Sequence	0.0477199	0.127101	0.0127041
	pos15_GT	Sequence	0.0425899	0.219368	-
	pos15_T	Sequence	0.0934564	0.00694114	0.0373525
	pos15_TA	Sequence	0.0679772	0.0311423	-
	pos15_TC	Sequence	0.0657279	0.0120031	-
	pos15_TG	Sequence	0.0948194	0.0298397	-
	pos15_TT	Sequence	0.0487402	0.0304915	0.0373525
	pos16_A	Sequence	0.113308	0.0137945	0.00537755
	pos16_AA	Sequence	0.0216965	0.0323096	-
	pos16_AC	Sequence	0.142554	0.0399534	0.170521
	pos16_AG	Sequence	0.0363144	0.0179409	0.0856774
	pos16_AT	Sequence	0.0360753	0.0451509	0.0209111
	pos16_C	Sequence	0.0116691	0.00158549	0.181073
	pos16_CA	Sequence	0.0189499	0.0307064	-
	pos16_CC	Sequence	0.0284564	0.0163316	-
	pos16_CG	Sequence	0.0202095	0.0803521	0.181073
	pos16_CT	Sequence	0.0126445	0.00932454	-
	pos16_G	Sequence	0.0841804	0.103648	0.121188
	pos16_GA	Sequence	0.019286	0.116345	0.042126
	pos16_GC	Sequence	0.0179814	0.0152933	0.0792719
	pos16_GG	Sequence	0.105975	0.00865439	0.0403116
	pos16_GT	Sequence	0.0514848	0.0129543	0.0383084
	pos16_T	Sequence	0.046956	0.155744	0.0700093
	pos16_TA	Sequence	0.0192401	0.175868	-
	pos16_TC	Sequence	0.0330778	0.140961	0.0869864
	pos16_TG	Sequence	0.0104194	0.0172089	-
	pos16_TT	Sequence	0.0441651	0.156701	0.0392643
	pos17_A	Sequence	0.0150489	0.108438	0.042126
	pos17_AA	Sequence	0.055961	0.106772	0.0363966
	pos17_AC	Sequence	0.0606325	0.0515825	0.0373525
	pos17_AG	Sequence	0.0305	0.0355375	0.03047
	pos17_AT	Sequence	0.0247563	0.00607874	0.00779956
	pos17_C	Sequence	0.0956299	0.0365346	0.0841206
	pos17_CA	Sequence	0.04886	0.00751673	0.0386908
	pos17_CC	Sequence	0.0789485	0.0363413	0.0887542
	pos17_CG	Sequence	0.0105486	0.0506164	-
	pos17_CT	Sequence	0.0593622	0.00407207	0.0410893
	pos17_G	Sequence	0.064767	0.0313963	0.0204139
	pos17_GA	Sequence	0.0321572	0.0188614	0.0673792
	pos17_GC	Sequence	0.00436255	0.0367111	0.0448735
	pos17_GG	Sequence	0.0374563	0.192116	0.0934132
	pos17_GT	Sequence	0.0456596	0.103663	0.079368
	pos17_T	Sequence	0.0301302	0.0858444	0.0572374
	pos17_TA	Sequence	0.0226195	0.109963	-
	pos17_TC	Sequence	0.0129459	0.0125457	0.0392643
	pos17_TG	Sequence	0.0128812	0.0337373	-
	pos17_TT	Sequence	0.0413193	0.0407803	0.0420129
	pos18_A	Sequence	0.0216486	0.066465	0.046451
	pos18_AA	Sequence	0.058821	0.0982766	-
	pos18_AC	Sequence	0.00320013	4.67339e-05	-
	pos18_AG	Sequence	0.0358028	0.0205448	0.046451
	pos18_AT	Sequence	0.0944794	0.0400891	-
	pos18_C	Sequence	0.0941398	0.0283913	0.0219968
	pos18_CA	Sequence	0.142316	0.0307307	0.0509646
	pos18_CC	Sequence	0.00377819	0.0867312	0.0201763
	pos18_CG	Sequence	0.00172491	0.0483851	0.044691
	pos18_CT	Sequence	0.035809	0.0630627	0.0309847
	pos18_G	Sequence	0.0539538	0.0806808	0.0729147
	pos18_GA	Sequence	0.00264653	0.0707783	0.037926
	pos18_GC	Sequence	0.00697895	0.0581002	-
	pos18_GG	Sequence	0.0750806	0.000857459	0.120441
	pos18_GT	Sequence	0.105374	0.0052246	0.0249258
	pos18_T	Sequence	0.0193122	0.0518245	0.0818854
	pos18_TA	Sequence	0.0276385	0.0594377	0.04676
	pos18_TC	Sequence	0.0273473	0.0146134	-
	pos18_TG	Sequence	0.078357	0.0231441	0.0617689
	pos18_TT	Sequence	0.0217138	0.020354	0.0383084
	pos19_A	Sequence	0.143426	0.0454201	0.0796184
	pos19_AA	Sequence	0.0153231	0.0978836	0.0327642
	pos19_AC	Sequence	0.112785	0.0326807	-
	pos19_AG	Sequence	0.116248	0.00730962	0.0479807
	pos19_AT	Sequence	0.0331094	0.145787	0.0534059
	pos19_C	Sequence	0.00970099	0.0486449	0.0201763
	pos19_CA	Sequence	0.0208818	0.0047673	-
	pos19_CC	Sequence	0.0024329	0.0359535	-
	pos19_CG	Sequence	0.0396234	0.0149699	-
	pos19_CT	Sequence	0.0406838	0.0427654	0.0201763
	pos19_G	Sequence	0.0443928	0.0530142	0.0641514
	pos19_GA	Sequence	0.0329827	0.007664	0.00547366
	pos19_GC	Sequence	0.0258939	0.0471751	0.0367876
	pos19_GG	Sequence	-	0.00274467	0.0310492
	pos19_GT	Sequence	0.0162085	0.0620958	0.027897
	pos19_T	Sequence	0.166584	0.0764346	0.00449652
	pos19_TA	Sequence	0.0673674	0.0279201	-
	pos19_TC	Sequence	0.0283923	0.0862439	-
	pos19_TG	Sequence	0.127957	0.002015	0.0470152
	pos19_TT	Sequence	0.0689588	0.0374861	0.050352
	pos1_A	Sequence	0.0241694	0.150269	0.0972416
	pos1_AA	Sequence	0.0173831	0.073044	0.0649041
	pos1_AC	Sequence	0.056178	0.069542	-
	pos1_AG	Sequence	0.0149955	0.0750728	0.0702282
	pos1_AT	Sequence	0.0110396	0.0395894	0.0390731
	pos1_C	Sequence	0.0489915	0.0948116	0.0747431
	pos1_CA	Sequence	0.00447453	0.047702	0.0601805
	pos1_CC	Sequence	0.0141612	0.0608471	0.0436405
	pos1_CG	Sequence	0.0450228	0.0244417	-
	pos1_CT	Sequence	0.0425922	0.0424009	-
	pos1_G	Sequence	0.0146712	0.224489	0.0707475
	pos1_GA	Sequence	0.03574	0.0164607	0.00029877
	pos1_GC	Sequence	0.0177532	0.0395887	0.0724765
	pos1_GG	Sequence	0.0249523	0.169309	0.110285
	pos1_GT	Sequence	0.0221389	0.122259	0.037793
	pos1_T	Sequence	0.0315041	0.0495023	0.108776
	pos1_TA	Sequence	0.0326541	0.0224292	0.0354407
	pos1_TC	Sequence	0.00381886	0.0280554	-
	pos1_TG	Sequence	0.0715511	0.0265658	0.131804
	pos1_TT	Sequence	0.0420127	0.0220031	-
	pos20_A	Sequence	0.0534097	0.102478	0.00386343
	pos20_AA	Sequence	0.0301703	0.045668	0.0163227
	pos20_AC	Sequence	0.141634	0.0202226	0.0390731
	pos20_AG	Sequence	0.018535	0.0934525	0.0744663
	pos20_AT	Sequence	0.0524498	0.021718	0.124882
	pos20_C	Sequence	0.0837499	0.0602027	0.0367876
	pos20_CA	Sequence	0.0806185	0.00879602	0.0484597
	pos20_CC	Sequence	0.0431174	0.0158614	0.0209111
	pos20_CG	Sequence	0.0220912	0.0167814	0.1712
	pos20_CT	Sequence	0.00451862	0.122421	0.0122148
	pos20_G	Sequence	0.0132779	0.0047633	0.0054252
	pos20_GA	Sequence	0.07562	0.0185812	0.0382982
	pos20_GC	Sequence	0.00726235	0.00418272	0.118412
	pos20_GG	Sequence	0.0036969	0.00743836	0.0309586
	pos20_GT	Sequence	0.100389	0.0197684	0.196304
	pos20_T	Sequence	0.0211468	0.06303	0.0315872
	pos20_TA	Sequence	0.00219426	0.125673	0.0741982
	pos20_TC	Sequence	0.0661056	0.0187601	-
	pos20_TG	Sequence	0.028056	0.0488053	0.00919438
	pos20_TT	Sequence	0.0922464	0.0493309	0.0237973
	pos2_A	Sequence	0.0283853	0.0605097	0.0624236
	pos2_AA	Sequence	0.0132736	0.0185232	0.0919598
	pos2_AC	Sequence	0.0297629	0.0135472	0.0760219
	pos2_AG	Sequence	0.00981487	0.0659221	0.0765297
	pos2_AT	Sequence	0.0418938	0.0116135	-
	pos2_C	Sequence	0.0410452	0.0421814	0.0850663
	pos2_CA	Sequence	0.0861924	0.0296409	-
	pos2_CC	Sequence	0.0478303	0.0267329	0.0764064
	pos2_CG	Sequence	0.0675252	0.0150642	-
	pos2_CT	Sequence	0.0429542	0.0197034	0.0388819
	pos2_G	Sequence	0.0557017	0.0604638	0.12258
	pos2_GA	Sequence	0.0184154	0.0596842	0.0811781
	pos2_GC	Sequence	0.0270678	0.185969	0.100687
	pos2_GG	Sequence	0.00525679	0.038368	0.0903897
	pos2_GT	Sequence	0.0581005	0.0293568	0.0393003
	pos2_T	Sequence	0.0651169	0.0519131	0.0525716
	pos2_TA	Sequence	0.0385155	0.0263239	0.0337201
	pos2_TC	Sequence	0.0540282	0.0704052	0.0222107
	pos2_TG	Sequence	0.0673285	0.0444381	0.0390731
	pos2_TT	Sequence	0.0109172	0.0460444	-
	pos3_A	Sequence	0.0857833	0.0214391	0.0100221
	pos3_AA	Sequence	0.0135444	0.066551	0.0792719
	pos3_AC	Sequence	0.0726332	0.047568	0.0916701
	pos3_AG	Sequence	0.0469618	0.0575055	0.0373525
	pos3_AT	Sequence	0.0251679	0.0840577	-
	pos3_C	Sequence	0.00187174	0.112957	0.00928525
	pos3_CA	Sequence	0.0497858	0.101813	0.0770582
	pos3_CC	Sequence	0.0521388	0.0497121	0.1227
	pos3_CG	Sequence	0.0171818	0.030214	0.00936681
	pos3_CT	Sequence	0.00421401	0.0259319	0.0679525
	pos3_G	Sequence	0.0722712	0.0898307	0.019096
	pos3_GA	Sequence	0.0714576	0.0160059	0.0769112
	pos3_GC	Sequence	0.00387549	0.0630426	0.0684596
	pos3_GG	Sequence	0.0150139	0.139514	0.040793
	pos3_GT	Sequence	0.0315139	0.052709	-
	pos3_T	Sequence	0.00327418	0.00590408	0.054793
	pos3_TA	Sequence	0.0172467	0.00983789	0.0393003
	pos3_TC	Sequence	0.00929295	0.0764437	-
	pos3_TG	Sequence	0.0238799	0.0316885	0.0388819
	pos3_TT	Sequence	0.00534022	0.0236015	-
	pos4_A	Sequence	0.00116995	0.102666	0.0826465
	pos4_AA	Sequence	0.0104274	0.0145972	0.0946353
	pos4_AC	Sequence	0.0138097	0.0724374	0.160984
	pos4_AG	Sequence	0.00193699	0.0606096	0.0184872
	pos4_AT	Sequence	0.00903679	0.0990738	0.169886
	pos4_C	Sequence	0.00986257	0.121542	0.100246
	pos4_CA	Sequence	0.0358295	0.00873706	0.0639537
	pos4_CC	Sequence	0.032985	0.100321	0.0745655
	pos4_CG	Sequence	0.04143	0.0705851	-
	pos4_CT	Sequence	0.0169164	0.0661954	-
	pos4_G	Sequence	0.00716625	0.193917	0.0409999
	pos4_GA	Sequence	0.0239599	0.157104	0.0373525
	pos4_GC	Sequence	0.0517568	0.030326	0.0302754
	pos4_GG	Sequence	0.00557301	0.0501078	-
	pos4_GT	Sequence	0.0390238	0.006169	-
	pos4_T	Sequence	0.00378967	0.0767626	0.0679525
	pos4_TA	Sequence	0.00141989	0.0474867	-
	pos4_TC	Sequence	0.0257664	0.056089	0.075987
	pos4_TG	Sequence	0.00942609	0.0404521	0.013455
	pos4_TT	Sequence	0.0265952	0.0234582	-
	pos5_A	Sequence	0.0135606	0.14438	0.10439
	pos5_AA	Sequence	0.0431068	0.0567338	0.0983373
	pos5_AC	Sequence	0.0378666	0.0444636	0.12754
	pos5_AG	Sequence	0.0215484	0.158374	0.0403853
	pos5_AT	Sequence	0.00964661	0.027675	0.013663
	pos5_C	Sequence	0.0528311	0.128181	0.135319
	pos5_CA	Sequence	0.0425928	0.0587836	0.0237909
	pos5_CC	Sequence	0.0422836	0.00903347	0.0728281
	pos5_CG	Sequence	0.00893862	0.181733	0.0783466
	pos5_CT	Sequence	0.00623936	0.0650009	0.0701433
	pos5_G	Sequence	0.0285678	0.0216273	0.0104932
	pos5_GA	Sequence	0.0198069	0.103832	-
	pos5_GC	Sequence	0.0346393	0.0362037	-
	pos5_GG	Sequence	0.0424232	0.0391226	0.0350583
	pos5_GT	Sequence	0.0250965	0.0321335	0.0293971
	pos5_T	Sequence	0.0397287	0.0820949	0.169886
	pos5_TA	Sequence	0.00679594	0.0340966	-
	pos5_TC	Sequence	0.0300012	0.0847873	0.169886
	pos5_TG	Sequence	0.014884	0.00449568	-
	pos5_TT	Sequence	0.0301921	0.0789815	-
	pos6_A	Sequence	0.0430652	0.0772723	0.0358722
	pos6_AA	Sequence	0.0127575	0.0671502	0.0388619
	pos6_AC	Sequence	0.00130425	0.0589874	-
	pos6_AG	Sequence	0.0355268	0.0259917	0.0635489
	pos6_AT	Sequence	0.0557079	0.00609341	0.0327642
	pos6_C	Sequence	0.0113307	0.0219113	0.042238
	pos6_CA	Sequence	0.00958139	0.0335653	0.180296
	pos6_CC	Sequence	0.0108034	0.0135767	-
	pos6_CG	Sequence	0.00639189	0.00527236	0.0868539
	pos6_CT	Sequence	0.016106	0.0798932	0.0384996
	pos6_G	Sequence	0.0163551	0.144233	0.0243561
	pos6_GA	Sequence	0.0132228	0.0442406	0.223034
	pos6_GC	Sequence	0.0390858	0.0203409	-
	pos6_GG	Sequence	0.0244603	0.137048	0.0663709
	pos6_GT	Sequence	0.0238541	0.064789	-
	pos6_T	Sequence	0.0380492	0.0983246	0.0672009
	pos6_TA	Sequence	0.0159005	0.0993378	0.0767084
	pos6_TC	Sequence	0.0075373	0.0700808	0.0562374
	pos6_TG	Sequence	0.0690371	0.0156874	0.0149589
	pos6_TT	Sequence	0.00567086	0.0627216	0.0369945
	pos7_A	Sequence	0.00123177	0.0283012	0.116113
	pos7_AA	Sequence	0.0398592	0.0481819	0.0916701
	pos7_AC	Sequence	0.00181768	0.0205659	0.183871
	pos7_AG	Sequence	0.0360493	0.0352908	0.0523785
	pos7_AT	Sequence	0.0124726	0.00958773	0.039029
	pos7_C	Sequence	0.0228973	0.0463326	0.0562374
	pos7_CA	Sequence	0.0440229	0.0188992	-
	pos7_CC	Sequence	0.025882	0.0136379	0.037926
	pos7_CG	Sequence	0.0387238	0.0807558	-
	pos7_CT	Sequence	0.00149054	0.0187011	0.0417416
	pos7_G	Sequence	0.033991	0.127844	0.0478418
	pos7_GA	Sequence	0.0602761	0.124847	0.0800634
	pos7_GC	Sequence	0.0289343	0.0185688	0.0298214
	pos7_GG	Sequence	0.0300155	0.0414606	0.0837652
	pos7_GT	Sequence	0.00538091	0.0434266	0.0117717
	pos7_T	Sequence	0.0555258	0.114379	0.0623229
	pos7_TA	Sequence	0.0254195	0.023149	0.0327642
	pos7_TC	Sequence	0.0410644	0.0607482	0.0369945
	pos7_TG	Sequence	0.0207959	0.0570274	-
	pos7_TT	Sequence	0.0505165	0.0789256	0.0384996
	pos8_A	Sequence	0.0519647	0.104354	0.10475
	pos8_AA	Sequence	0.0445834	0.039884	0.0871324
	pos8_AC	Sequence	0.0545741	0.0347195	0.143622
	pos8_AG	Sequence	0.02339	0.142543	0.0331457
	pos8_AT	Sequence	0.0200905	0.0145955	0.0209111
	pos8_C	Sequence	0.0259502	0.0343845	0.021281
	pos8_CA	Sequence	0.0149746	0.0233374	0.0966579
	pos8_CC	Sequence	0.00221192	0.084859	0.040521
	pos8_CG	Sequence	0.00519637	0.0442642	0.0961039
	pos8_CT	Sequence	0.0182954	0.124775	0.0127909
	pos8_G	Sequence	0.0101914	0.0402139	0.100681
	pos8_GA	Sequence	0.0270142	0.00387925	-
	pos8_GC	Sequence	0.0267173	0.0059155	0.0196337
	pos8_GG	Sequence	0.0152422	0.0189829	0.0980847
	pos8_GT	Sequence	0.0223188	0.0672394	-
	pos8_T	Sequence	0.0270554	0.0722679	0.0439365
	pos8_TA	Sequence	6.01334e-06	0.0243381	0.0323818
	pos8_TC	Sequence	0.00502787	0.0821707	0.109473
	pos8_TG	Sequence	0.00441557	0.0126547	0.0550282
	pos8_TT	Sequence	0.0455926	0.0273587	0.0390731
	pos9_A	Sequence	0.0138142	0.0463118	0.056598
	pos9_AA	Sequence	0.0185129	0.00844931	0.0390731
	pos9_AC	Sequence	0.0206818	0.034952	-
	pos9_AG	Sequence	0.0187725	9.53964e-05	0.0347829
	pos9_AT	Sequence	0.00549616	0.0536395	0.0481163
	pos9_C	Sequence	0.0337775	0.0161946	0.129194
	pos9_CA	Sequence	0.0323669	0.0553079	0.017661
	pos9_CC	Sequence	0.0210653	0.0760032	0.0728078
	pos9_CG	Sequence	0.0159125	0.0849294	-
	pos9_CT	Sequence	0.0373474	0.026079	0.130584
	pos9_G	Sequence	0.0132886	0.115904	0.03734
	pos9_GA	Sequence	0.0595573	0.114323	0.0151626
	pos9_GC	Sequence	0.0478951	0.0226472	0.0663616
	pos9_GG	Sequence	0.0199743	0.048242	0.00156963
	pos9_GT	Sequence	0.0251017	0.088903	0.0375437
	pos9_T	Sequence	0.0308464	0.145375	0.0143869
	pos9_TA	Sequence	0.0552748	0.0762842	0.0390731
	pos9_TC	Sequence	0.0836062	0.136905	-
	pos9_TG	Sequence	0.00643291	0.0237156	0.00200191
	pos9_TT	Sequence	0.0219505	0.0118906	-

## Sheet: Fig 2B
Correlations between features and CRISPR efficiency
		Leenay		TTISS		GUIDE-Seq
		Correlation	Partial correlation	Correlation	Partial correlation	Correlation	Partial correlation
	DNase	0.256477	0.147703	0.024371	0.00114849	0.133357	0.0695073
	H3K4me3	0.256087	0.152145	0.0638664	0.0553953	0.0661772	0.169962
	CTCF	0.0682538	0.0138242	0.0106406	0.00516866	0.219323	0.20515
	3D feature	0.112789	0.107109	0.115378	0.112304	0.110318	0.0947605

## Sheet: Fig 2C
Correlations between models/3D feature and CRISPR efficiency
		Leenay		TTISS		GUIDE-Seq
		Correlation	Partial correlation	Correlation	Partial correlation	Correlation	Partial correlation
	Azimuth	0.190948	0.0237338	-0.0547704	-0.00216206	-0.070144	-0.0115943
	CHOPCHOP	-0.0218445	-0.0501396	0.100858	0.0533727	0.171797	-0.050905
	DeepHF	0.164771	-0.0468106	0.0718097	0.107602	0.180381	0.166291
	DeepSpCas9	0.225145	0.115133	-0.00414746	-0.120706	0.105584	-0.137983
	sgRNA Scorer	0.173673	0.0610723	-0.108902	-0.0902826	0.0642368	0.0304284
	3D feature	0.112789	0.116569	0.115378	0.131761	-0.110318	-0.0818718

## Sheet: Fig S2
3D feature values vs. CRISPR efficiency values
	Leenay efficiency	Distance (2500)			TTISS efficiency	Distance (1000)			GUIDE-Seq efficiency	Radius (10)
	0.632353	0.766448			5.5	0.224759			8	2343
	0.709336	0.74881			20	0.218767			7	2155
	0.236948	0.74881			3.5	0.163268			6	1274
	0.137383	0.840159			356.5	0.208965			136	1836
	0.671563	0.840159			2	0.195463			4	1357
	0.0600646	0.900569			1	0.192149			12	1876
	0.107281	0.860077			1.5	0.23002			361	2791
	0.133219	0.860077			1	0.273649			163	1406
	0.263547	0.818537			3.5	0.280529			781	980
	0.593494	0.818537			1	0.275014			33	825
	0.265856	0.818537			1	0.31567			712	433
	0.331313	0.966918			1	0.314192			32	581
	0.293164	0.966918			99.5	0.430373			1097	608
	0.404228	0.966918			1.5	0.351863			4	1203
	0.164282	0.976075			8666.5	0.489578			265	409
	0.370311	0.976075			1.5	0.416586			1375	491
	0.676275	0.976075			3.5	0.358562			78	506
	0.479909	0.97192			4	0.219981			2	1020
	0.240718	0.97192			1	0.252054			18	794
	0.655469	0.97192			8.5	0.275082			49	444
	0.69433	0.985191			850	0.294586			2	879
	0.437537	0.985191			317	0.267593			13	1230
	0.208961	0.92217			15	0.267357			19	693
	0.153851	0.934073			42.5	0.296216			16	1083
	0.431117	1.00201			2.5	0.25366			664	885
	0.0654066	0.932423			5.5	0.319118			4	609
	0.377875	0.932423			460	0.425909			981	703
	0.362636	0.932423			2.5	0.413493			27	606
	0.470128	0.944845			70	0.309988			7	1111
	0.724144	0.99286			0.5	0.359531			108	1011
	0.896884	0.955614			2	0.275532			49	480
	0.852714	1.0139			1.5	0.279394			116	667
	0.504927	1.0139			28.5	0.235315			10	532
	0.864854	1.0139			7.5	0.275147			119	1297
	0.639067	1.02363			1.5	0.260829			31	451
	0.768132	1.02363			4.5	0.218184			39	1401
	0.264681	1.02363			794	0.329133			1002	664
	0.309183	0.940472			1.5	0.280085			4	571
	0.714317	1.00824			193	0.238875			11	196
	0.145363	1.0016			324.5	0.280298			327	209
	0.597033	1.0016			12	0.255922			20	216
	0.617503	1.0016			368	0.251043			24	338
	0.561238	1.03541			416	0.249587			53	613
	0.499706	1.03541			16	0.285408			536	292
	0.153792	0.973453			1	0.285006			8	261
	0.570309	1.01337			1936	0.333618			192	352
	0.70434	1.01337			35.5	0.244888			21	295
	0.358304	1.01337			225	0.255058			352	1141
	0.362955	0.983917			65	0.30449			5	565
	0.318972	1.01925			2481.5	0.144187			33	1332
	0.519522	1.01925			2.5	0.237785			89	854
	0.908456	1.0103			14	0.359773			7	536
	0.78718	1.0103			827	0.228797			25	378
	0.620043	1.0103			1.5	0.408348			78	299
	0.380993	0.753414			5.5	0.367578			644	264
	0.483131	0.753414			1	0.346676			249	552
	0.946645	0.753414			1.5	0.259382			127	226
	0.650218	0.814812			14.5	0.242312			13	192
	0.851782	0.814812			3	0.173366			4	444
	0.0083493	0.830593			1	0.13329			10	307
	0.471209	0.992302			4.5	0.188582			2020	485
	0.694463	1.01473			1	0.170718			982	321
	0.629983	1.01473			1	0.122325			445	323
	0.663497	0.944775			5	0.11076			227	207
	0.0329083	0.983807			11.5	0.151654			67	552
	0.697864	0.983807			1	0.139285			116	749
	0.902193	0.95288			9	0.172311			10	4231
	0.727218	0.95288			5.5	0.185042			8	2052
	0.513152	0.95288			2	0.129236			91	1486
	0.545398	0.846673			350	0.284309			24	994
	0.761053	0.846673			1.5	0.228865			539	300
	0.423785	0.938401			7.5	0.235093			4	856
	0.0753805	0.938401			428	0.220176			38	865
	0.494496	0.938401			75	0.199508			1054	282
	0.25404	0.9585			2.5	0.265543			241	378
	0.509829	0.931315			2	0.177648			650	356
	0.945278	0.931315			0.5	0.272057			2475	592
	0.91342	0.974842			9	0.259906			102	636
	0.710606	0.974842			3.5	0.226033			12	658
	0.747465	0.974842			477	0.197638			369	390
	0.708799	0.890133			17.5	0.257449			59	253
	0.125456	0.906678			1019	0.225097			9	180
	0.372243	0.906678			45.5	0.154653			6	266
	0.0748614	1.04689			14	0.156768			138	163
	0.492954	1.04689			7.5	0.155988			13	203
	0.715346	1.04689			2	0.240079			3	191
	0.0138297	0.889664			6	0.236537			3	294
	0.333684	0.889664			0.5	0.198336			17	264
	0.28358	0.889664			16.5	0.234827			6	493
	0.921094	0.941314			0.5	0.144363			8	454
	0.600151	0.941314			746	0.141305			7	160
	0.996888	0.941314			835.5	0.259037			201	858
	0.832977	0.938747			2495	0.240209			40	1279
	0.567321	0.938747			1	0.200518			165	580
	0.158375	0.938747			52.5	0.062571			316	541
	0.920669	0.985421			0.5	0.0938773			60	461
	0.940489	0.985421			1953	0.312451			47	532
	0.637538	0.985421			54.5	0.329356			192	664
	0.905301	1.01484			13.5	0.321208			8	1344
	0.87212	1.01484			6.5	0.310761			12	940
	0.377484	1.01484			1203	0.179586			10	987
	0.110531	0.960855			1	0.313494			62	2060
	0.0954218	0.960855			7	0.286719			3	2057
	0.0158661	0.960855			652.5	0.283138			240	616
	0.482469	1.02649			1.5	0.135922			10	761
	0.749116	1.02649			16.5	0.193144			99	837
	0.79867	1.02649			104.5	0.119906			22	1497
	0.777338	1.03371			19.5	0.227504			99	2633
	0.785566	1.03371			1698	0.263268			36	3134
	0.84791	1.03371			4.5	0.276564			22	1007
	0.298898	0.916336			259	0.23167			1670	1168
	0.309497	0.916336			17.5	0.305276			29	1004
	0.246161	0.916336			24.5	0.266583			5	489
	0.406768	0.967687			1067.5	0.325047			64	761
	0.28775	0.967687			0.5	0.236898			6	1386
	0.867468	1.03144			27.5	0.197392			6	992
	0.315813	1.01134			208	0.179204			22	702
	0.446013	1.01134			98.5	0.186365			83	766
	0.792895	1.01134			42.5	0.242724			6	763
	0.492192	0.680145			343	0.244116			4	826
	0.0296079	0.680145			1217.5	0.216739			32	2950
	0.859593	0.447596			9.5	0.127345			8	337
	0.540348	0.447596			6	0.162895			789	877
	0.623892	0.725936			181	0.15695			7	1038
	0.131398	0.906174			276.5	0.189191			179	481
	0.857895	0.906492			1.5	0.121048			6	557
	0.558373	0.906492			658.5	0.203796			656	2441
	0.822276	0.906492			38.5	0.319713			306	1491
	0.859007	0.83163			9	0.275498			8	1047
	0.583405	0.85793			1.5	0.2638			297	2815
	0.626985	0.81362			893.5	0.288246			198	519
	0.282297	0.81362			1	0.211012			90	339
	0.770276	0.81362			4	0.196684			5	2315
	0.577564	0.791013			3	0.18188			12	2206
	0.577883	0.765354			2	0.231848			13	3191
	0.663793	0.746974			589.5	0.283478			116	3423
	0.421731	0.969916			22	0.264699			7	657
	0.584017	0.995829			2	0.269753			123	644
	0.267828	0.975697			24.5	0.340065			37	381
	0.110229	1.01114			20.5	0.303479			17	1740
	0.815683	1.06508			6.5	0.232611			17	911
	0.801708	1.06508			746.5	0.234101			1975	516
	0.609603	1.02565			891.5	0.211312			2074	501
	0.150138	1.02565			3	0.358941			12	500
	0.441469	1.00833			0.5	0.243634			37	335
	0.336583	0.813816			2	0.244481			194	270
	0.199447	0.813816			1	0.24458			61	405
	0.219809	0.931662			15.5	0.256874			23	493
	0.449779	1.01582			0.5	0.156427			66	349
	0.580411	1.01582			5.5	0.234296			30	430
	0.621264	0.958881			2	0.220732			10	126
	0.9201	0.958881			2	0.260648			8	133
	0.726926	0.959577			1	0.250772			5	530
	0.761315	0.95047			2	0.267562
	0.797602	0.961821			13	0.23197
	0.376346	0.953868			15.5	0.291502
	0.296908	0.941191			1	0.325239
	0.0914114	0.941191			1.5	0.247161
	0.12352	0.953425			12.5	0.218148
	0.460247	0.973805			10	0.0909995
	0.285511	0.973805			1014.5	0.272589
	0.834669	0.927849			238	0.161845
	0.32106	0.543528			1	0.225652
	0.366965	0.543528			1767.5	0.264815
	0.372324	0.629304			9	0.266492
	0.289291	0.834549			2.5	0.282532
	0.108106	0.895862			2125	0.302524
	0.207489	0.864661			20	0.335961
	0.720427	0.929571			19	0.163311
	0.0689122	0.931094			24.5	0.134009
	0.287523	0.917751			1.5	0.287831
	0.6422	0.956742			16	0.298381
	0.609412	0.956742			1	0.233141
	0.871749	0.929118			5	0.278147
	0.246467	0.993754			232	0.31483
	0.671541	0.993754			6.5	0.294844
	0.850064	0.979433			24.5	0.223741
	0.15249	0.825494			8	0.145562
	0.705982	0.884456			1.5	0.151875
	0.316556	0.857928			1	0.135076
	0.739128	0.94627			1.5	0.0911176
	0.328558	0.94627			2	0.112228
	0.458562	0.966566			175	0.143796
	0.144098	0.910641			257	0.12036
	0.472616	0.910641			3	0.263902
	0.197527	0.905591			60.5	0.266313
	0.106396	0.865569			507	0.255312
	0.242636	0.865569			1	0.535776
	0.0976579	0.882811			9.5	0.584162
	0.0992505	0.961631			902	0.491176
	0.268619	0.961631			4787.5	0.453139
	0.640902	0.998166			67.5	0.317402
	0.128408	0.995664			1	0.570013
	0.448757	0.995664			1010.5	0.480689
	0.888996	0.995664			12.5	0.325072
	0.56503	0.992053			0.5	0.366849
	0.799201	0.992053			4	0.251568
	0.378453	0.992053			3.5	0.271574
	0.695801	1.02299			13	0.280319
	0.445427	1.00271			16.5	0.0604145
	0.74902	1.00271			9	0.057931
	0.777155	1.02156			1.5	0.111347
	0.641433	1.02156			1111	0.197361
	0.471734	1.02156			52	0.191074
	0.42396	1.04417			17.5	0.205711
	0.682543	1.04417			3	0.14556
	0.628858	1.04417			2	0.177926
	0.26065	1.03439			7.5	0.261802
	0.127233	1.03439			1.5	0.344442
	0.823457	1.02909			9	0.340919
	0.999513	1.05676			964	0.355421
	0.766286	1.05676			1	0.175829
	0.952326	1.05676			12.5	0.186588
	0.426185	1.01846			2	0.19511
	0.0374991	1.01786			3	0.284109
	0.0246559	1.01786			288.5	0.335073
	0.576868	0.993481			3	0.367366
	0.659575	0.993481			2	0.317285
	0.987318	0.993481			2.5	0.180145
	0.0165188	1.04525			2.5	0.134977
	0.280799	1.04525			2.5	0.107028
	0.374535	1.04525			14.5	0.0994422
	0.386859	1.0276			4.5	0.0844214
	0.292114	1.0276			1801.5	0.0859944
	0.836571	1.0276			1558	0.109647
	0.655546	1.05064			20	0.127932
	0.587796	1.05064			1	0.0934842
	0.535564	1.05064			2.5	0.128588
	0.340079	1.04074			6.5	0.120351
	0.38846	1.04074			1601.5	0.139989
	0.423496	1.06332			0.5	0.224207
	0.380173	1.06332			1	0.186821
	0.403392	1.06332			7	0.181228
	0.273894	0.903401			1	0.229489
	0.287387	0.903401			3.5	0.238492
	0.130822	0.903401			1	0.230483
	0.792916	0.971486			4	0.140807
	0.809246	0.971486			9	0.20619
	0.198187	0.997738			3	0.210244
	0.676757	0.997738			1.5	0.220166
	0.474989	0.997738			1	0.260628
	0.11986	1.05208			1	0.258576
	0.306068	1.05208			3.5	0.264329
	0.696991	1.05208			75.5	0.253235
	0.170566	0.974966			119.5	0.232451
	0.652158	0.974966			11	0.238408
	0.75483	1.00255			63.5	0.225645
	0.728878	0.994992			42	0
	0.661356	0.994992			30.5	0.264299
	0.571086	0.994992			4.5	0.276109
	0.335246	0.953098			293.5	0.266188
	0.876904	0.953098			14.5	0.140526
	0.698565	0.953098			984	0.207669
	0.732464	0.992343			2	0.155565
	0.852756	0.943085			37	0.170727
	0.0327954	0.943085			1	0.190408
	0.141192	1.01355			4	0.377183
	0.279779	1.01355			546	0.381396
	0.346062	1.01355			10.5	0.269474
	0.0816529	1.0165			3.5	0.257141
	0.110548	1.0165			3.5	0.299802
	0.139705	1.0184			0.5	0.313452
	0.461748	1.09136			2	0.472682
	0.216185	1.1092			10	0.283236
	0.546614	1.07405			31.5	0.314014
	0.540937	1.15927			1	0.253218
	0.333602	1.14089			11	0.174769
	0.297269	1.14089			34	0.186127
	0.424959	0.938849			1	0.192347
	0.156412	0.938849			1547.5	0.24311
	0.213078	0.938849			1.5	0.29379
	0.777006	1.01981			1589	0.303077
	0.526539	1.01981			17	0.279435
	0.690163	1.03985			1	0.264048
	0.33458	1.03524			3088	0.233397
	0.47512	0.994682			7	0.255598
	0.174991	1.03842			1	0.260636
	0.766128	1.03842			1.5	0.272586
	0.379267	1.03842			0.5	0.262675
	0.476366	1.0458			8	0.294552
	0.368368	1.02309			1.5	0.315378
	0.724195	1.02309			13.5	0.147446
	0.929577	0.980767			1.5	0.24733
	0.807107	1.03479			1	0.272233
	0.102652	1.03479			7.5	0.256932
	0.376084	1.02715			595	0.239976
	0.297708	1.02715			7	0.121145
	0.512587	1.02715			2.5	0.159165
	0.79411	1.01224			7	0.202765
	0.81159	0.924847			1.5	0.129727
	0.749842	0.892709			1.5	0.183705
	0.799033	0.688298			213	0.261331
	0.58884	0.688298			811	0.266974
	0.641767	0.688298			86	0.237742
	0.327226	0.903564			3	0.237742
	0.775357	0.903564			14	0.238075
	0.674555	0.98758			1599	0.249067
	0.480656	0.953543			1727	0.196755
	0.410542	0.953543			1783.5	0.256414
	0.17662	0.953543			3	0.223979
	0.575743	0.962201			2	0.268046
	0.437053	0.962201			1.5	0.267163
	0.52134	0.962201			24	0.299819
	0.966369	1.03017			1291.5	0.277236
	0.96815	1.03017			3	0.277236
	0.312187	1.03017			1606	0.302248
	0.217736	1.03016			5.5	0.277075
	0.491724	1.03016			1.5	0.19352
	0.720274	1.03016			2.5	0.124232
	0.267034	1.11374			38	0.124217
	0.671361	1.11223			132	0.174668
	0.6218	1.11223			36.5	0.127697
	0.170007	1.08589			1	0.15204
	0.474589	1.02875			1	0.333878
	0.438605	1.04509			3	0.357964
	0.254387	1.00142			932.5	0.233781
	0.363414	0.963578			0.5	0.267205
	0.458627	0.963578			4.5	0.283643
	0.915667	0.960355			1602.5	0.299818
	0.929421	0.946167			59	0.318692
	0.888874	0.946167			3	0.152154
	0.744191	0.920265			11.5	0.248756
	0.88511	0.899666			11.5	0.276447
	0.850385	0.899666			2	0.248445
	0.270269	1.02889			1	0.157049
	0.367992	1.05368			12.5	0.114522
	0.095037	1.01296			57	0
	0.971155	1.08332			1	0.193595
	0.947163	1.08332			78.5	0.184223
	0.788989	1.08332			269.5	0.180241
	0.648101	1.13513			1.5	0.13485
	0.849246	1.0751			2.5	0.174616
	0.785633	1.04754			467.5	0.188682
	0.988164	1.06492			22	0.242278
	0.794701	1.06492			1	0.210805
	0.906038	1.11411			29.5	0.292822
	0.352283	1.03912			21	0.302409
	0.349404	1.03742			36	0.291434
	0.423229	1.03048			26	0.308621
	0.821601	1.03048			221.5	0.288512
	0.834938	1.03469			756.5	0.25808
	0.848228	1.07599			4716	0.20575
	0.844559	1.07599			59	0.24827
	0.644853	1.07599			416.5	0.196016
	0.825233	1.10371			38.5	0.262948
	0.307469	1.12921			64	0.249254
	0.17089	1.06084			1.5	0.251285
	0.648043	1.06084			2	0.193947
	0.47317	1.06084			85.5	0.186794
	0.716123	1.04076			1	0.220035
	0.516286	1.04076			1925.5	0.311264
	0.610278	1.04076			1.5	0.326824
	0.852867	0.929018			1484.5	0.281329
	0.461437	0.929018			1.5	0.228429
	0.199363	0.958412			42	0.186072
	0.933333	0.980162			11	0.288175
	0.821788	0.979757			51.5	0.355725
	0.467491	0.979757			421	0.27639
	0.458383	0.893323			16.5	0.239707
	0.402502	0.893323			1	0.254228
	0.946975	0.940268			1	0.293837
	0.413082	0.933258			342.5	0.336194
	0.529199	0.917194			5.5	0.25347
	0.661676	0.917194			8	0.50104
	0.471789	1.08219			158	0.494516
	0.223098	1.08219			30	0.343228
	0.953036	1.00111			4.5	0.311215
	0.155402	1.05286			4	0.389637
	0.118506	1.05757			233.5	0.435266
	0.226079	1.05757			3902.5	0.487739
	0.61386	1.01878			2133	0.48117
	0.0521427	1.08048			1	0.411471
	0.330213	1.08048			304.5	0.439231
	0.375816	1.04422			562.5	0.525682
	0.787582	1.04422			30	0.525999
	0.611545	1.04422			2	0.473873
	0.451226	1.10818			0.5	0.531534
	0.116227	1.10818			13	0.253251
	0.35374	1.05456			3	0.381339
	0.186442	1.12393			0.5	0.373236
	0.0871252	1.12393			4	0.466341
	0.160411	1.08142			5	0.455672
	0.787901	1.01096			23.5	0.473629
	0.186622	1.01096			1456.5	0.477935
	0.618533	1.1069			0.5	0
	0.914884	1.05939			12	0.303167
	0.866696	1.05939			21	0.375212
	0.810229	1.05939			8	0.357073
	0.0524115	0.970137			1	0.397424
	0.101008	0.907299			754	0.48596
	0.814209	0.900341			4	0.456343
	0.570536	0.940639			10.5	0.315165
	0.808262	0.940639			3	0.304452
	0.735196	0.977296			37	0.337498
	0.567253	0.874981			38	0.369649
	0.560427	0.874981			24.5	0.472115
	0.469762	0.874981			0.5	0.497503
	0.169874	0.924898			2112.5	0.514307
	0.0538722	0.911847			2.5	0.558031
	0.257616	0.925207			2	0.529827
	0.406722	0.985141			15.5	0.569806
	0.310082	0.985141			1.5	0.618067
	0.435215	0.935654			2.5	0.471525
	0.802294	1.04132			12	0.363559
	0.705767	1.04132			1	0.243227
	0.472288	1.07078			119	0.2449
	0.581226	1.06064			30	0.366695
	0.577861	1.06064			83	0.387625
	0.918121	1.05901			12	0.31284
	0.426787	1.06669			1	0.231251
	0.540513	1.06669			135.5	0.151207
	0.432068	1.06669			1.5	0.210904
	0.956357	1.14393			3.5	0.171233
	0.971344	1.14393			10	0.196985
	0.927711	1.10456			2529.5	0.25756
	0.791515	1.10586			61.5	0.296381
	0.506715	1.10586			1	0.373276
	0.79124	1.12564			3.5	0.327103
	0.921264	1.08636			1.5	0.348513
	0.923923	1.08545			10	0.327417
	0.788607	1.08545			545	0.342713
	0.155849	1.0674			6	0.342639
	0.383547	1.11078			4.5	0.308087
	0.172482	1.13632			0.5	0.301674
	0.671679	1.15534			31.5	0.2022
	0.753122	1.13589			11	0.301029
	0.38989	1.13589			1.5	0
	0.999979	1.19535			49	0.228346
	0.800685	1.1722			53.5	0.186621
	0.536649	1.14323			87.5	0.217414
	0.130233	1.23519			51	0.173501
	0.583004	1.19254			1889	0.258531
	0.394369	1.19254			1	0.30002
	0.886611	1.14978			12	0.313938
	0.824531	1.1741			201	0.277747
	0.905948	1.17683			0.5	0.263078
	0.602383	1.16933			1261	0.298245
	0.613142	1.14884			3	0.204314
	0.928994	1.19296			6.5	0.245344
	0.952737	1.16113			0.5	0.164421
	0.877893	1.07175			1	0.169876
	0.498226	1.07177			1	0.148433
	0.514603	1.07177			1217.5	0.20238
	0.774133	1.10484			28	0.170069
	0.410054	1.15935			3	0.161933
	0.846766	1.19543			1.5	0.266147
	0.151828	1.09132			11.5	0.293906
	0.814321	1.09132			109	0.23997
	0.344947	1.09132			109.5	0.20658
	0.453554	1.12515			86	0.15558
	0.441719	1.12515			51	0.222099
	0.659497	1.08266			632.5	0.202694
	0.164263	1.08266			0.5	0.202694
	0.0585318	1.08266			0.5	0.197968
	0.917473	1.13869			3	0.349776
	0.647123	1.13869			0.5	0.348194
	0.750736	1.13869			88	0.141032
	0.53316	1.09394			3.5	0.224292
	0.0798592	1.09394			653.5	0.298039
	0.224535	1.09394			10	0.33662
	0.0436563	1.12709			11	0.335978
	0.465065	1.12709			7	0.257565
	0.185481	1.07872			92	0.254108
	0.943002	0.978286			1148.5	0.374625
	0.969579	0.978286			93	0.245737
	0.69913	0.991221			1	0.235964
	0.289502	1.03082			1.5	0.189279
	0.3903	1.03082			1	0.282187
	0.0920647	1.03082			2	0.355054
	0.38292	0.957419			240	0.226796
	0.35146	1.05479			26	0.241122
	0.188241	1.05479			2.5	0.241122
	0.662217	1.00832			20.5	0.271457
	0.716008	0.933674			3423.5	0.20724
	0.212505	0.919389			29	0.204434
	0.722185	1.12267			128	0.271173
	0.815209	1.10963			1093	0.201182
	0.824339	1.10963			7	0.187141
	0.844427	1.09336			886	0.18585
	0.999924	1.09336			16.5	0.174552
	0.707634	1.14512			51	0.109745
	0.569856	0.996912			2157	0.157594
	0.594333	1.03275			1606.5	0.183942
	0.266979	0.971189			0.5	0.0935512
	0.735113	1.03213			1	0.246408
	0.752754	1.03213			2.5	0.228233
	0.357491	0.998814			1	0.241671
	0.693933	1.09688			44	0.250499
	0.618981	1.10969			1.5	0.272576
	0.719315	1.12056			77	0.270598
	0.224021	0.831122			14.5	0.251329
	0.650604	0.898845			3	0.275738
	0.730665	0.898845			1	0.230292
	0.694934	1.00889			7	0.206725
	0.183307	1.0257			4.5	0.197423
	0.675615	1.02116			142.5	0.217325
	0.328814	0.848115			936.5	0.200131
	0.305217	0.848115			10	0.233531
	0.0997014	0.848115			14.5	0.234833
	0.21079	0.766233			15	0.281103
	0.199341	0.766233			2613.5	0.247962
	0.304688	0.766233			3	0.216789
	0.905153	1.00195			1704	0.300138
	0.908391	1.00195			0.5	0.287859
	0.402286	0.991742			3	0.317657
	0.176937	0.981656			4.5	0.198205
	0.40253	0.981656			3	0.322481
	0.634073	0.94949			259.5	0.288969
	0.899919	0.807244			10.5	0.271896
	0.395057	0.863362			33	0.22481
	0.932777	0.863362			3	0.203384
	0.594129	1.00931			2	0.277923
	0.150984	0.972906			86.5	0.356744
	0.437589	0.972906			0.5	0.174083
	0.41254	0.99187			38.5	0.19363
	0.230094	0.99187			4	0.165075
	0.28029	0.978703			2.5	0.15829
	0.784382	1.00598			1.5	0.191174
	0.826179	0.9421			446	0.201466
	0.220914	0.993365			30.5	0.190444
	0.544687	0.921799			11	0.206614
	0.885071	0.921799			34	0.238723
	0.613737	0.921799			1	0.120643
	0.0138594	0.959844			7.5	0.147323
	0.0256276	0.959844			15.5	0.0968877
	0.565351	0.959844			6	0.0850503
	0.450792	1.03914			1974	0.0672334
	0.324172	1.03914			324	0.0764609
	0.256851	1.03914			2.5	0.150424
	0.879772	0.957416			4	0.111282
	0.45183	0.947644			3	0.124316
	0.753846	0.947644			25	0.115263
	0.234699	0.978789			23	0.111377
	0.743828	0.978789			3.5	0.169315
	0.400335	0.937224			16.5	0.148153
	0.430832	0.895962			1.5	0.181591
	0.342791	0.895962			33.5	0.192988
	0.450918	0.895962			3.5	0.131161
	0.889123	0.984127			2.5	0.120679
	0.949445	0.984127			2	0.356569
	0.226797	0.987732			4.5	0.312073
	0.275104	0.987732			409.5	0.304958
	0.885306	0.987732			7.5	0.260535
	0.458009	1.02433			1	0.300063
	0.328702	1.02433			3.5	0.191845
	0.200261	1.02433			9.5	0.212243
	0.885856	0.909091			5.5	0.269492
	0.716567	0.978704			28	0.316108
	0.504118	0.978704			4	0.139525
	0.686307	0.730588			3	0.142004
	0.881019	0.950095			1	0.16593
	0.657956	0.950095			12.5	0.13786
	0.0500663	0.950095			2.5	0.162431
	0.211699	0.979692			2	0.157994
	0.816247	0.856644			75.5	0.188395
	0.630551	0.856644			3	0.159908
	0.230167	0.948047			58	0.187453
	0.950607	0.948047			23.5	0.195199
	0.562442	0.948047			0.5	0.207268
	0.504235	0.966284			1	0.224579
	0.981603	0.966284			17.5	0.256193
	0.368677	0.966284			918.5	0.287276
	0.893132	1.02729			28	0.310896
	0.922027	1.02729			2	0.0886806
	0.92316	1.04616			32.5	0.189129
	0.657377	1.0012			1852.5	0.239688
	0.502884	1.0012			2	0.22767
	0.929129	1.0012			33.5	0.238339
	0.613789	1.02794			2	0.18652
	0.772071	1.02794			101	0.176864
	0.0937834	1.02959			55	0.275133
	0.530629	0.976854			1.5	0.269741
	0.147687	0.976854			3	0.240922
	0.55065	0.976854			2108.5	0.30241
	0.255306	0.966278			24.5	0.296721
	0.346185	0.930876			1.5	0.207405
	0.631421	0.908451			9	0.188108
	0.402641	0.935194			2.5	0.162199
	0.910498	0.974762			1	0.187279
	0.728753	0.974762			132.5	0.220263
	0.821249	0.959617			16.5	0.180142
	0.907788	0.966936			28	0.234985
	0.685338	0.943092			8.5	0.151674
	0.727259	0.95786			44	0.149664
	0.533006	0.95786			22	0.118985
	0.819774	0.948046			20	0.113674
	0.892897	1.00178			14.5	0.141131
	0.580937	0.990095			6.5	0.131296
	0.405703	0.990095			90.5	0.185561
	0.45851	0.887589			82.5	0.165365
	0.620416	0.887589			1.5	0.314444
	0.895735	0.887589			350	0.19617
	0.802516	0.942975			0.5	0.303822
	0.271394	0.85254			27	0.182508
	0.370062	0.85254			2.5	0.347342
	0.551021	0.85254			0.5	0.351751
	0.452219	0.976903			104	0.395247
	0.708034	0.993692			4	0.302771
	0.941122	0.9593			15	0.269199
	0.246012	0.941157			46	0.231782
	0.882522	0.991298			0.5	0.377978
	0.833972	0.991298			35.5	0.407257
	0.343947	0.991298			5.5	0.334909
	0.498715	0.974073			100	0.35609
	0.91937	0.974073			2	0.271664
	0.781506	0.974073			5.5	0.348224
	0.660061	0.999864			43.5	0.397438
	0.950351	0.999864			14	0.327316
	0.868385	0.999864			1.5	0.357798
	0.404682	0.857904			0.5	0.429062
	0.703092	0.857904			4	0.0890735
	0.862057	0.840737			4	0.415219
	0.860885	0.953841			2	0.216497
	0.497666	0.953841			5	0.184541
	0.336218	0.953841			24.5	0.23649
	0.955696	0.953291			2.5	0.440783
	0.871989	0.953291			1.5	0.353799
	0.944884	0.953291			2	0.13299
	0.644016	0.901856			20	0.13299
	0.94197	0.901856			2	0
	0.302332	0.901856			232.5	0
	0.749354	0.996925			61	0.202703
	0.894034	0.996925			40.5	0.462992
	0.644546	0.974831			9	0.408763
	0.613226	0.947321			40.5	0.451017
	0.941444	0.99089			0.5	0.563746
	0.847175	0.99089			21.5	0.465459
	0.552974	0.747028			567	0.498319
	0.452519	0.845648			0.5	0.51489
	0.406002	0.845648			54	0.428239
	0.740714	0.98039			11.5	0.145241
	0.72771	0.98039			19.5	0.381103
	0.98	0.98039			18	0.471061
	0.295967	0.946914			1.5	0.491654
	0.883276	0.946914			0.5	0.704629
	0.204144	0.946914			1	0.674324
	0.739905	0.946258			1769.5	0.538198
	0.607653	0.946258			8	0.530165
	0.192932	0.974621			2	0.550901
	0.596701	0.951629			49.5	0.620732
	0.563248	0.951629			1.5	0.561111
	0.397508	0.951629			1.5	0.200425
	0.345564	0.937679			10	0.131571
	0.537522	0.937679			3	0.161838
	0.258836	0.937679			0.5	0.111525
	0.762214	0.910682			10	0.080063
	0.737558	0.910682			24.5	0.158336
	0.381743	0.910682			116.5	0.11257
	0.311744	0.912025			3.5	0.0950073
	0.384166	0.912025			1	0.0405795
	0.185319	0.912025			1	0.0744867
	0.370944	0.964391			16.5	0.0808266
	0.139105	0.964391			16.5	0.178788
	0.825254	0.964391			3	0.230304
	0.187746	0.94979			23.5	0.206804
	0.133981	0.948885			4	0.223936
	0.152089	0.948885			108.5	0.23019
	0.955348	0.947079			201.5	0.2331
	0.661779	0.947079			110	0.186611
	0.798858	0.947079			66	0.0577853
	0.0874394	0.972124			114.5	0.164424
	0.632811	0.972124			3.5	0.11324
	0.725092	0.972124			0.5	0.106447
	0.891973	0.964807			1	0.101003
	0.630018	0.964807			13.5	0.214374
	0.830979	0.964807			4	0.172459
	0.890207	0.905456
	0.615453	0.928871
	0.288494	0.912526
	0.39939	0.930042
	0.494537	0.930042
	0.595589	0.930042
	0.160109	0.934557
	0.956001	0.934557
	0.294951	0.934557
	0.179527	0.964299
	0.0937962	0.964299
	0.164474	0.964299
	0.432895	0.992947
	0.283496	0.985487
	0.539013	0.985487
	0.425404	0.936383
	0.264959	0.930524
	0.383341	0.930524
	0.437055	0.930524
	0.457427	0.927721
	0.78234	0.886578
	0.726087	0.886578
	0.340549	0.961363
	0.875239	0.961363
	0.595705	0.961363
	0.461839	0.841258
	0.566183	0.841258
	0.826349	0.841258
	0.564146	1.20077
	0.363231	1.11905
	0.117207	1.11905
	0.285949	1.10566
	0.239088	1.04104
	0.812633	1.02785
	0.889381	1.02785
	0.824131	1.05035
	0.789528	1.07442
	0.400047	1.1006
	0.880443	0.998872
	0.602774	0.998641
	0.145972	0.98616
	0.258751	1.10801
	0.999995	1.1013
	0.247726	1.1013
	0.474273	1.14583
	0.671719	1.09421
	0.732201	1.11345
	0.670558	1.13578
	0.558714	1.06221
	0.724336	0.817033
	0.705561	0.817033
	0.441417	0.786917
	0.412512	0.786917
	0.724957	0.786917
	0.851185	0.807922
	0.612396	0.807922
	0.251705	0.827395
	0.0751562	0.827395
	0.181145	0.827395
	0.762531	0.734375
	0.409643	0.736412
	0.0361626	0.825565
	0.251681	0.825565
	0.498386	0.825565
	0.418374	0.857774
	0.823127	0.857774
	0.77683	0.857774
	0.294094	0.856712
	0.234337	0.773606
	0.230542	0.773606
	0.896254	0.86626
	0.490318	0.86626
	0.906917	0.827274
	0.92631	0.788899
	0.682001	0.788899
	0.188725	0.788899
	0.915075	0.819809
	0.911823	0.819809
	0.919146	0.819809
	0.646434	0.782268
	0.646416	0.782268
	0.807399	0.81867
	0.200656	0.817179
	0.444697	0.817179
	0.934164	0.837236
	0.615359	0.828991
	0.511107	0.828991
	0.433726	0.828991
	0.496582	0.755018
	0.279322	0.755018
	0.276911	0.755018
	0.444613	0.8361
	0.729208	0.8361
	0.786797	0.836236
	0.514441	0.836564
	0.373079	0.836564
	0.116967	0.82497
	0.434443	0.794271
	0.328393	0.763121
	0.731731	0.753472
	0.776253	0.808966
	0.146366	0.808966
	0.740154	0.785018
	0.911085	0.812111
	0.443181	0.827773
	0.595329	0.827773
	0.751945	0.827324
	0.630493	0.827324
	0.354314	0.827324
	0.774645	0.811321
	0.0773055	0.80926
	0.520697	0.831619
	0.666491	0.831619
	0.316156	0.831619
	0.819735	0.803733
	0.186335	0.80555
	0.0644059	0.80555
	0.203975	0.796632
	0.383056	0.796632
	0.449099	0.796632
	0.359172	0.813214
	0.243626	0.813214
	0.522102	0.813214
	0.68173	0.768063
	0.520272	0.75489
	0.54951	0.75489
	0.205612	0.791845
	0.204633	0.791845
	0.293127	0.791845
	0.147271	0.771374
	0.116299	0.771374
	0.982865	0.771374
	0.733165	0.75792
	0.475936	0.817135
	0.527334	0.817135
	0.799524	0.746371
	0.188775	0.746371
	0.554454	0.746371
	0.674182	0.730572
	0.408277	0.730572
	0.645751	0.748851
	0.318978	0.748851
	0.0709235	0.484232
	0.0348794	0.484232
	0.132149	0
	0.48565	0.616774
	0.404607	0.788032
	0.277958	0.788032
	0.117007	0.788032
	0.867986	1.02489
	0.262307	1.02489
	0.264799	1.07278
	0.697558	1.04776
	0.49216	1.00538
	0.513068	1.00538
	0.591125	1.02876
	0.022347	1.02876
	0.257803	1.00819
	0.361147	1.09713
	0.177732	1.02677
	0.230337	1.02425
	0.210574	1.02425
	0.524277	1.06298
	0.956428	1.05066
	0.108102	1.05066
	0.325531	0.963829
	0.448364	1.00749
	0.975899	1.00749
	0.919497	1.00749
	0.525349	1.06557
	0.137194	1.06557
	0.755535	1.06557
	0.723077	0.869574
	0.349829	0.869574
	0.433542	0.869574
	0.420643	1.03227
	0.470424	1.05392
	0.819022	0.998142
	0.247409	0.991995
	0.3217	0.959746
	0.283588	1.06076
	0.144478	1.06076
	0.766574	1.06076
	0.352132	0.944164
	0.854861	1.01355
	0.500318	1.01355
	0.0266573	0.99157
	0.209056	0.964333
	0.253825	0.964333
	0.401194	1.06559
	0.56219	1.00906
	0.419474	0.99314
	0.921063	0.995435
	0.264822	0.981105
	0.165442	0.981105
	0.0731491	0.981105
	0.586752	0.86891
	0.853319	0.889714
	0.624588	0.909376
	0.537398	0.994099
	0.280063	1.08891
	0.07788	1.04621
	0.849599	1.12404
	0.711517	1.09105
	0.700656	1.06906
	0.872831	1.06906
	0.253895	1.06906
	0.667796	0.929592
	0.430798	0.996547
	0.748074	1.08621
	0.716461	1.08621
	0.388248	1.08621
	0.273472	1.0864
	0.630698	1.0864
	0.929371	1.0864
	0.931146	1.14899
	0.806489	1.14899
	0.74194	1.14899
	0.426048	0.956829
	0.928791	0.956829
	0.937996	0.956829
	0.385641	0.986607
	0.850936	0.986607
	0.831919	0.986607
	0.877991	1.02566
	0.816638	1.00741
	0.617981	1.00741
	0.923045	1.06551
	0.0784856	0.902597
	0.399605	0.974118
	0.656459	0.86871
	0.648238	0.719735
	0.367056	0.842083
	0.819396	0.757784
	0.143322	0.876209
	0.796412	1.12053
	0.806608	1.12053
	0.0100005	1.05824
	0.491104	1.11131
	0.780418	1.11131
	0.88628	1.12915
	0.318723	0.946044
	0.756227	0.946044
	0.563473	0.946044
	0.812648	1.05279
	0.578421	1.05279
	0.614453	1.03703
	0.346378	0.974733
	0.195474	0.968553
	0.289841	0.968553
	0.407497	1.05817
	0.884404	1.05817
	0.871279	1.05817
	0.412227	1.05817
	0.227015	0.913731
	0.0533758	0.913731
	0.490261	0.912013
	0.91739	0.852954
	0.207923	0.852954
	0.601752	0.865931
	0.527454	0.885285
	0.18059	0.872036
	0.146242	0.872036
	0.230163	0.964028
	0.957216	0.949305
	0.350233	0.980407
	0.906261	0.981581
	0.359647	0.947097
	0.573214	0.981899
	0.0050026	0.906254
	0.608625	0.928334
	0.935417	0.923639
	0.174523	0.906666
	0.201537	0.906666
	0.0729651	0.970993
	0.930558	0.879448
	0.582648	0.918497
	0.410149	0.880869
	0.583041	0.931258
	0.728994	0.931258
	0.804696	0.956665
	0.361818	0.992587
	0.417833	0.992587
	0.229099	0.992587
	0.641277	0.999662
	0.827756	0.980594
	0.786655	0.980594
	0.950463	0.922576
	0.388052	0.922576
	0.794882	0.922576
	0.096441	0.907228
	0.256644	0.90063
	0.218763	0.90063
	0.870826	1.02608
	0.880063	1.02608
	0.328731	1.02608
	0.31985	1.02838
	0.085933	0.975844
	0.249664	1.06717
	0.414516	1.04205
	0.427431	1.04205
	0.808235	1.05649
	0.908168	1.03633
	0.873214	1.03633
	0.930451	1.0565
	0.772576	1.04338
	0.85473	1.04338
	0.487974	0.941509
	0.740142	0.941509
	0.62248	0.941509
	0.853842	1.06017
	0.506786	1.06017
	0.493119	1.06017
	0.250222	0.993707
	0.402829	0.975143
	0.219265	0.974675
	0.405075	0.9788
	0.186759	0.9788
	0.749753	0.9788
	0.766366	0.967522
	0.878188	0.967522
	0.770206	1.12053
	0.892382	1.12053
	0.954672	1.11969
	0.328435	1.10311
	0.0457416	1.10311
	0.601244	1.08121
	0.86686	1.12532
	0.855438	1.10949
	0.470736	1.26621
	0.904645	1.26621
	0.484882	1.26092
	0.697639	1.23883
	0.62497	1.23883
	0.767765	1.22047
	0.532676	1.25454
	0.71008	1.25454
	0.667807	1.25455
	0.567916	1.24485
	0.739567	1.09291
	0.535157	1.25488
	0.597735	0.912085
	0.457289	0.912085
	0.235311	0.912085
	0.55115	0.876805
	0.551602	0.876805
	0.291238	0.876805
	0.815563	0.96765
	0.755657	0.96765
	0.766733	0.96765
	0.668615	0.90502
	0.754037	0.90502
	0.676845	0.90502
	0.822636	0.929245
	0.426524	0.929245
	0.177768	0.929245
	0.791856	0.923542
	0.927802	0.923542
	0.479117	0.930578
	0.420595	0.888039
	0.527108	0.888039
	0.210789	0.899501
	0.0658538	0.959035
	0.123197	1.00506
	0.533085	1.00506
	0.778416	1.00439
	0.596481	1.00439
	0.744429	1.00439
	0.206556	0.969723
	0.761255	0.987275
	0.889163	0.987275
	0.0970688	1.03784
	0.387723	1.03784
	0.303638	0.977832
	0.35077	0.951839
	0.675679	0.951839
	0.598908	0.951839
	0.987763	0.881353
	0.154534	0.878971
	0.105604	0.859966
	0.113254	0.919936
	0.342703	0.944209
	0.583175	1.13711
	0.177321	1.13711
	0.150339	1.13711
	0.403402	1.06392
	0.8759	1.06392
	0.780164	1.09583
	0.705557	0.97294
	0.659075	0.97294
	0.941071	1.05442
	0.550712	1.08473
	0.346533	1.08473
	0.710602	1.10374
	0.877373	1.10246
	0.936007	1.10246
	0.933961	1.10246
	0.305907	1.05887
	0.310959	1.06897
	0.561508	1.06897
	0.318551	1.11732
	0.625002	1.11732
	0.754397	1.11732
	0.445433	1.08518
	0.354391	1.129
	0.682233	1.129
	0.726354	1.05972
	0.5207	1.05972
	0.396068	1.05972
	0.464811	1.01497
	0.56105	1.01497
	0.463039	1.01497
	0.143604	1.13443
	0.560953	1.05993
	0.493754	1.05993
	0.327896	1.07816
	0.8206	1.07816
	0.90537	1.0693
	0.547173	1.05863
	0.671565	1.05863
	0.347002	1.05863
	0.3047	1.13349
	0.615809	1.13349
	0.313751	1.13928
	0.302357	1.01413
	0.588703	1.04665
	0.587914	0.993721
	0.976827	1.05185
	0.80359	1.05185
	0.93898	1.05185
	0.36842	0.840858
	0.142554	0.840858
	0.923957	0.928988
	0.949134	0.942133
	0.430891	0.942133
	0.458695	1.0435
	0.5008	1.0435
	0.692861	1.0483
	0.648521	0.950664
	0.763654	0.950664
	0.636795	0.950664
	0.414585	1.04302
	0.59163	1.06091
	0.0520591	1.06091
	0.240764	0.676561
	0.201947	0.523053
	0.670345	0.847165
	0.465059	1.0472
	0.672589	1.0472
	0.849568	1.0472
	0.353226	1.09339
	0.556744	1.09339
	0.139082	1.09339
	0.455006	1.02615
	0.511663	1.02615
	0.0811419	1.17925
	0.276265	1.17925
	0.54858	1.17348
	0.709849	1.12726
	0.910318	1.12726
	0.296231	1.23248
	0.960497	1.23248
	0.621043	1.20013
	0.341935	1.1207
	0.843542	1.1347
	0.750976	1.1347
	0.33161	1.25472
	0.308034	1.25472
	0.929336	1.25472
	0.386544	1.22411
	0.0351137	1.22411
	0.552987	1.18192
	0.708388	1.14556
	0.479665	1.14556
	0.853527	1.10159
	0.499742	1.09475
	0.721163	1.09475
	0.373695	1.09475
	0.956948	1.10026
	0.941051	1.10026
	0.863692	1.10026
	0.200872	1.15742
	0.711512	1.15742
	0.485341	1.30049
	0.569136	0.78574
	0.425375	0.78574
	0.252291	0.78574
	0.331399	1.20061
	0.779056	1.05508
	0.87698	1.05508
	0.483781	1.03412
	0.23931	0.857286
	0.534612	0.857286
	0.322769	0.578321
	0.594976	1.064
	0.814144	1.064
	0.963039	1.08636
	0.530382	1.01541
	0.696051	1.01541
	0.240186	1.01541
	0.925273	0.981873
	0.726888	0.981873
	0.773481	0.981873
	0.219689	0.992109
	0.629131	1.02121
	0.54736	0.993425
	0.178206	0.989703
	0.534924	0.989703
	0.757864	1.01859
	0.0506757	0.966531
	0.105632	0.881249
	0.258514	0.80843
	0.425199	1.05498
	0.934055	1.05498
	0.13668	1.05498
	0.304777	1.05757
	0.78822	1.05757
	0.629738	1.10959
	0.763328	1.14504
	0.183051	1.07595
	0.702035	1.18885
	0.826454	1.1512
	0.117119	1.12214
	0.205609	0.991797
	0.528048	1.17071
	0.900494	1.13506
	0.176876	1.13506
	0.786255	1.08133
	0.64087	1.08133
	0.811049	1.08133
	0.455103	1.17873
	0.930229	1.17873
	0.807221	1.17873
	0.820375	1.1764
	0.552037	1.18687
	0.282918	0.98341
	0.832896	1.16137
	0.71096	1.16137
	0.45754	1.12626
	0.222047	1.15411
	0.163303	1.15411
	0.109382	1.15411
	0.586072	1.15265
	0.686365	1.15265
	0.477046	1.15265
	0.305544	1.14221
	0.845514	1.14061
	0.478636	1.14061
	0.696547	1.17116
	0.539688	1.17116
	0.767799	1.17116
	0.64019	1.11539
	0.783454	1.05624
	0.883664	1.05624
	0.20727	1.15313
	0.116578	1.13181
	0.848161	1.08555
	0.219827	0.986936
	0.176258	1.06266
	0.635631	1.16406
	0.972796	1.14104
	0.851393	1.14104
	0.905629	0.949768
	0.527801	0.949768
	0.250238	0.949768
	0.532887	1.01051
	0.633155	1.01051
	0.0132097	1.01051
	0.896757	1.08047
	0.879113	0.990565
	0.926917	0.990565
	0.334967	1.10036
	0.249945	1.10036
	0.693531	1.06703
	0.936986	0.873478
	0.901256	0.873478
	0.497831	1.0627
	0.444064	1.0627
	0.156583	1.03883
	0.515217	1.01014
	0.184329	0.999967
	0.707173	1.0087
	0.238653	1.02529
	0.913971	1.02529
	0.725659	1.04976
	0.289579	1.04976
	0.258573	1.03957
	0.872345	1.06388
	0.660254	1.06388
	0.836831	1.06388
	0.755648	1.07591
	0.942787	1.07591
	0.915513	1.07591
	0.971633	1.03658
	0.870037	1.09303
	0.80215	1.09303
	0.523942	1.1163
	0.690131	1.1163
	0.0723199	1.11072
	0.479668	1.11072
	0.0645587	1.11072
	0.996479	1.06058
	0.88438	1.06058
	0.66865	0.936128
	0.363405	0.936128
	0.680675	0.849557
	0.248045	1.07122
	0.815045	0.922214
	0.570369	1.01951
	0.200318	0.840465
	0.0868834	1.01111
	0.475638	1.01111
	0.207371	0.980208
	0.614726	1.10826
	0.933779	0.968433
	0.641093	1.0896
	0.642446	1.07283
	0.78179	1.09651
	0.44775	1.00011
	0.438113	0.922504
	0.769451	1.022
	0.147399	0.98698
	0.0542285	0.98698
	0.467422	0.978783
	0.506404	0.973694
	0.518206	0.973694
	0.789537	0.932665
	0.52075	0.932665
	0.852656	1.06301
	0.807522	1.06301
	0.278871	1.06301
	0.767171	1.05808
	0.828547	1.05808
	0.793186	1.05808
	0.15062	1.10208
	0.631979	1.10208
	0.326171	1.04465
	0.955066	1.14939
	0.0574882	1.14939
	0.377088	1.14097
	0.720536	1.11354
	0.689489	1.12505
	0.658718	0.967064
	0.883187	0.901242
	0.57631	0.901242
	0.100902	0.985493
	0.693143	1.01188
	0.151862	1.01188
	0.984252	0.926035
	0.737533	0.85349
	0.539408	0.883792
	0.539264	1.09804
	0.259107	1.09804
	0.642876	1.09804
	0.177838	1.04621
	0.754516	1.04621
	0.539205	1.04621
	0.922703	1.10029
	0.608241	1.11308
	0.377747	1.09432
	0.536956	1.11334
	0.466608	1.11334
	0.333816	0.944842
	0.170147	0.914961
	0.317487	0.914961
	0.177914	0.978191
	0.562595	0.978191
	0.426026	0.965103
	0.867581	0.934495
	0.127557	0.920981
	0.871117	0.830689
	0.829004	1.08792
	0.413542	1.08792
	0.597087	1.08792
	0.166469	1.12904
	0.726845	1.12904
	0.82892	1.12904
	0.700821	1.10573
	0.780031	1.10573
	0.996126	1.10573
	0.404243	1.14693
	0.438457	1.14693
	0.621591	1.14693
	0.609028	0.824802
	0.357225	0.824802
	0.0539336	0.873155
	0.945026	1.08836
	0.880879	1.08836
	0.666761	1.08836
	0.813183	1.09519
	0.58079	1.09519
	0.0923275	1.09519
	0.541108	1.04928
	0.645003	0.972603
	0.319998	0.928798
	0.545064	1.09217
	0.489607	1.09217
	0.500614	1.09217
	0.077774	1.05265
	0.376355	1.05265
	0.265225	1.03587
	0.681947	0.978438
	0.913856	1.02023
	0.847558	1.07339
	0.246636	1.02164
	0.402531	1.02164
	0.281187	1.02164
	0.865897	1.05618
	0.565736	1.07368
	0.573337	1.07368
	0.235273	1.06161
	0.247328	1.06161
	0.577054	1.06161
	0.549386	1.13916
	0.938925	1.12672
	0.489178	1.12672
	0.751471	1.06358
	0.447865	1.11475
	0.523644	1.11475
	0.716334	1.08798
	0.864653	1.08798
	0.458156	1.08798
	0.872276	1.10127
	0.20842	1.13453
	0.919488	1.0514
	0.960676	1.07823
	0.786867	1.07823
	0.322828	0.990722
	0.57139	0.990722
	0.545251	0.990722
	0.91032	1.06382
	0.388389	1.06382
	0.16964	1.09192
	0.756249	1.11945
	0.48977	1.11945
	0.602784	1.15735
	0.215823	1.15119
	0.17338	1.10093
	0.00765354	1.09009
	0.663636	0.985853
	0.495271	0.985853
	0.736038	0.944053
	0.328708	1.00078
	0.583785	1.00078
	0.510268	1.00078
	0.886303	1.08077
	0.527578	1.08077
	0.757303	1.08077
	0.196494	1.06682
	0.0375863	1.06682
	0.0784352	1.03807
	0.135879	1.09856
	0.518698	1.07011
	0.576041	1.07011
	0.361175	0.879365
	0.246884	0.98352
	0.463458	1.02069
	0.87452	1.0994
	0.524113	1.07785
	0.755536	1.07785
	0.81856	0.973768
	0.0422819	0.978538
	0.834147	0.978538
	0.561218	0.931936
	0.758793	0.931936
	0.779901	0.969739
	0.711893	0.954476
	0.289832	0.981473
	0.688081	0.981473
	0.657173	1.09722
	0.277145	1.09722
	0.0897062	1.09819
	0.332271	0.992818
	0.28931	1.06815
	0.23497	1.11439
	0.694419	1.11439
	0.495173	1.11439
	0.721934	0
	0.147543	0
	0.605079	0.970665
	0.611228	0.970665
	0.315884	0.970665
	0.446679	0.944215
	0.488605	0.88156
	0.705065	0.88156
	0.418251	0.873511
	0.371998	0.873511
	0.157038	0.873511
	0.438159	0.900846
	0.906834	0.920311
	0.87688	0.920311
	0.662825	0.938161
	0.90548	0.938161
	0.929603	0.938161
	0.514934	1.02364
	0.224761	0.986678
	0.601336	0.986678
	0.583104	1.07902
	0.23154	1.07902
	0.808712	1.04475
	0.336971	1.04475
	0.753271	1.04475
	0.996866	0.921539
	0.164208	0.955203
	0.667306	0.955203
	0.689552	1.04368
	0.228996	0.996012
	0.486389	1.01383
	0.63805	1.01604
	0.754652	1.01604
	0.522514	1.01604
	0.348904	1.04098
	0.738009	1.04098
	0.757768	1.04098
	0.426369	0.969019
	0.69481	0.969019
	0.228264	0.954093
	0.893293	0.670549
	0.462056	1.07241
	0.614829	1.07241
	0.712938	1.07241
	0.552432	0.951023
	0.382271	0.951023
	0.380391	1.0356
	0.793572	1.00695
	0.746154	1.00982
	0.730007	0.968539
	0.523483	1.05563
	0.424147	1.02448
	0.602454	1.03557
	0.849678	1.06791
	0.59565	1.06791
	0.571733	1.06791
	0.360459	1.06791
	0.129403	0.897023
	0.19044	0.897023
	0.516192	0.897023
	0.413944	0.997056
	0.846644	0.997056
	0.805117	0.997056
	0.349823	0.973188
	0.27464	0.973188
	0.207388	0.978448
	0.350882	0.978448
	0.428882	0.978448
	0.697926	0.902343
	0.302214	0.902343
	0.148782	0.83177
	0.594657	0.761678
	0.805614	0.761678
	0.369258	0.761678
	0.0913958	0.870654
	0.365344	0.870654
	0.316941	0.870654
	0.347864	1.24664
	0.435875	1.24664
	0.698367	1.09108
	0.785605	1.2513
	0.750788	1.2513
	0.756267	1.2513
	0.285732	1.3008
	0.846739	1.3008
	0.448821	1.34196
	0.627712	1.34196
	0.431552	1.34846
	0.592325	1.38732
	0.441728	1.38732
	0.505727	1.38732
	0.720411	1.31269
	0.788661	1.31269
	0.212572	1.31269
	0.637614	1.1303
	0.356977	1.2767
	0.337239	1.29285
	0.307719	1.31658
	0.410633	1.23679
	0.87287	1.23623
	0.824198	1.23623
	0.964775	1.28756
	0.771669	1.34681
	0.8981	1.34681
	0.81395	1.34681
	0.516757	1.26739
	0.151718	1.25994
	0.115254	1.26313
	0.248913	1.18703
	0.412684	1.17964
	0.341191	1.1882
	0.194512	1.13959
	0.244016	1.13959
	0.798671	1.22922
	0.515007	1.18988
	0.617541	1.18988
	0.789334	1.18988
	0.391099	1.20423
	0.496274	1.19723
	0.880694	1.19723
	0.792364	1.18975
	0.44593	1.18975
	0.399389	1.09246
	0.215927	1.09246
	0.263887	1.09246
	0.390732	1.15351
	0.167779	1.15351
	0.18026	1.14932
	0.244151	1.01204
	0.704294	0.943543
	0.862953	0.943543

## Sheet: Fig S3
3D feature values of top-efficiency and bottom-efficiency sites
	Leenay					TTISS					GUIDE-Seq
	Feature	CRISPR efficiency	Site efficiency ranking			Feature	CRISPR efficiency	Site efficiency ranking			Feature	CRISPR efficiency	Site efficiency ranking
	Distance (1000)	0.717719	Bottom 20%			Distance (1000)	0.243634	Bottom 20%			Distance (1000)	0.162413	Bottom 20%
	Distance (1000)	0.941373	Bottom 20%			Distance (1000)	0.156427	Bottom 20%			Distance (1000)	0.243807	Bottom 20%
	Distance (1000)	0.643454	Bottom 20%			Distance (1000)	0.51489	Bottom 20%			Distance (1000)	0.468382	Bottom 20%
	Distance (1000)	0.886572	Bottom 20%			Distance (1000)	0.563746	Bottom 20%			Distance (1000)	0.379177	Bottom 20%
	Distance (1000)	0.688053	Bottom 20%			Distance (1000)	0.236898	Bottom 20%			Distance (1000)	0.14582	Bottom 20%
	Distance (1000)	0.682741	Bottom 20%			Distance (1000)	0.429062	Bottom 20%			Distance (1000)	0.170145	Bottom 20%
	Distance (1000)	0.772386	Bottom 20%			Distance (1000)	0.224207	Bottom 20%			Distance (1000)	0.255649	Bottom 20%
	Distance (1000)	0.666929	Bottom 20%			Distance (1000)	0.531534	Bottom 20%			Distance (1000)	0.246738	Bottom 20%
	Distance (1000)	0.798639	Bottom 20%			Distance (1000)	0.373236	Bottom 20%			Distance (1000)	0.15543	Bottom 20%
	Distance (1000)	0.837107	Bottom 20%			Distance (1000)	0.287859	Bottom 20%			Distance (1000)	0.214769	Bottom 20%
	Distance (1000)	0.801543	Bottom 20%			Distance (1000)	0	Bottom 20%			Distance (1000)	0.246521	Bottom 20%
	Distance (1000)	0.772386	Bottom 20%			Distance (1000)	0.377978	Bottom 20%			Distance (1000)	0.251538	Bottom 20%
	Distance (1000)	0.773181	Bottom 20%			Distance (1000)	0.351751	Bottom 20%			Distance (1000)	0.14824	Bottom 20%
	Distance (1000)	0.533413	Bottom 20%			Distance (1000)	0.497503	Bottom 20%			Distance (1000)	0.16323	Bottom 20%
	Distance (1000)	0.782411	Bottom 20%			Distance (1000)	0.366849	Bottom 20%			Distance (1000)	0.321806	Bottom 20%
	Distance (1000)	0.756873	Bottom 20%			Distance (1000)	0.303822	Bottom 20%			Distance (1000)	0.213403	Bottom 20%
	Distance (1000)	0.372898	Bottom 20%			Distance (1000)	0.272057	Bottom 20%			Distance (1000)	0.279991	Bottom 20%
	Distance (1000)	1.02372	Bottom 20%			Distance (1000)	0.348194	Bottom 20%			Distance (1000)	0.190959	Bottom 20%
	Distance (1000)	0.639386	Bottom 20%			Distance (1000)	0.301674	Bottom 20%			Distance (1000)	0.309456	Bottom 20%
	Distance (1000)	0.801543	Bottom 20%			Distance (1000)	0.198336	Bottom 20%			Distance (1000)	0.431047	Bottom 20%
	Distance (1000)	0.875629	Bottom 20%			Distance (1000)	0.144363	Bottom 20%			Distance (1000)	0.159606	Bottom 20%
	Distance (1000)	0.833868	Bottom 20%			Distance (1000)	0.207268	Bottom 20%			Distance (1000)	0.240683	Bottom 20%
	Distance (1000)	0.864665	Bottom 20%			Distance (1000)	0.197968	Bottom 20%			Distance (1000)	0.210674	Bottom 20%
	Distance (1000)	0.85994	Bottom 20%			Distance (1000)	0.263078	Bottom 20%			Distance (1000)	0.225581	Bottom 20%
	Distance (1000)	0.611336	Bottom 20%			Distance (1000)	0.0938773	Bottom 20%			Distance (1000)	0.411061	Bottom 20%
	Distance (1000)	0.813694	Bottom 20%			Distance (1000)	0.164421	Bottom 20%			Distance (1000)	0.20529	Bottom 20%
	Distance (1000)	0.848809	Bottom 20%			Distance (1000)	0.704629	Bottom 20%			Distance (1000)	0.22807	Bottom 20%
	Distance (1000)	0.826746	Bottom 20%			Distance (1000)	0.359531	Bottom 20%			Distance (1000)	0.177438	Bottom 20%
	Distance (1000)	0.832876	Bottom 20%			Distance (1000)	0.202694	Bottom 20%			Distance (1000)	0.315249	Bottom 20%
	Distance (1000)	0.74202	Bottom 20%			Distance (1000)	0.267205	Bottom 20%			Distance (1000)	0.348458	Bottom 20%
	Distance (1000)	0.730212	Bottom 20%			Distance (1000)	0.0935512	Bottom 20%			Distance (1000)	0.193179	Bottom 20%
	Distance (1000)	0.705597	Bottom 20%			Distance (1000)	0.262675	Bottom 20%			Distance (1000)	0.418263	Top 20%
	Distance (1000)	0.815887	Bottom 20%			Distance (1000)	0.174083	Bottom 20%			Distance (1000)	0.249208	Top 20%
	Distance (1000)	0.912063	Bottom 20%			Distance (1000)	0.111525	Bottom 20%			Distance (1000)	0.268746	Top 20%
	Distance (1000)	0.810429	Bottom 20%			Distance (1000)	0.106447	Bottom 20%			Distance (1000)	0.144532	Top 20%
	Distance (1000)	0.687197	Bottom 20%			Distance (1000)	0.313452	Bottom 20%			Distance (1000)	0.149238	Top 20%
	Distance (1000)	0.64083	Bottom 20%			Distance (1000)	0.16593	Bottom 20%			Distance (1000)	0.338355	Top 20%
	Distance (1000)	0.775271	Bottom 20%			Distance (1000)	0.250772	Bottom 20%			Distance (1000)	0.497352	Top 20%
	Distance (1000)	0.721518	Bottom 20%			Distance (1000)	0.300063	Bottom 20%			Distance (1000)	0.127811	Top 20%
	Distance (1000)	0.71127	Bottom 20%			Distance (1000)	0.246408	Bottom 20%			Distance (1000)	0.252891	Top 20%
	Distance (1000)	0.662067	Bottom 20%			Distance (1000)	0.313494	Bottom 20%			Distance (1000)	0.402591	Top 20%
	Distance (1000)	0.372898	Bottom 20%			Distance (1000)	0.241671	Bottom 20%			Distance (1000)	0.247936	Top 20%
	Distance (1000)	0.775271	Bottom 20%			Distance (1000)	0.314192	Bottom 20%			Distance (1000)	0.278244	Top 20%
	Distance (1000)	0.811813	Bottom 20%			Distance (1000)	0.570013	Bottom 20%			Distance (1000)	0.392062	Top 20%
	Distance (1000)	0.775006	Bottom 20%			Distance (1000)	0.169876	Bottom 20%			Distance (1000)	0.262444	Top 20%
	Distance (1000)	0.876854	Bottom 20%			Distance (1000)	0.243227	Bottom 20%			Distance (1000)	0.460827	Top 20%
	Distance (1000)	0.628106	Bottom 20%			Distance (1000)	0.31567	Bottom 20%			Distance (1000)	0.110576	Top 20%
	Distance (1000)	0.722643	Bottom 20%			Distance (1000)	0.187279	Bottom 20%			Distance (1000)	0.218319	Top 20%
	Distance (1000)	0.656652	Bottom 20%			Distance (1000)	0.231251	Bottom 20%			Distance (1000)	0.263065	Top 20%
	Distance (1000)	0.850762	Bottom 20%			Distance (1000)	0.235964	Bottom 20%			Distance (1000)	0.3474	Top 20%
	Distance (1000)	0.818961	Bottom 20%			Distance (1000)	0.233141	Bottom 20%			Distance (1000)	0.210464	Top 20%
	Distance (1000)	0.857096	Bottom 20%			Distance (1000)	0.535776	Bottom 20%			Distance (1000)	0.232676	Top 20%
	Distance (1000)	0.737089	Bottom 20%			Distance (1000)	0.325239	Bottom 20%			Distance (1000)	0.210941	Top 20%
	Distance (1000)	0.842036	Bottom 20%			Distance (1000)	0.135076	Bottom 20%			Distance (1000)	0.240121	Top 20%
	Distance (1000)	0.957579	Bottom 20%			Distance (1000)	0.397424	Bottom 20%			Distance (1000)	0.522791	Top 20%
	Distance (1000)	0.888048	Bottom 20%			Distance (1000)	0.273649	Bottom 20%			Distance (1000)	0.222065	Top 20%
	Distance (1000)	0.766852	Bottom 20%			Distance (1000)	0.224579	Bottom 20%			Distance (1000)	0.257574	Top 20%
	Distance (1000)	0.767141	Bottom 20%			Distance (1000)	0.211012	Bottom 20%			Distance (1000)	0.198085	Top 20%
	Distance (1000)	0.892033	Bottom 20%			Distance (1000)	0.192149	Bottom 20%			Distance (1000)	0.465603	Top 20%
	Distance (1000)	0.763699	Bottom 20%			Distance (1000)	0.272233	Bottom 20%			Distance (1000)	0.181381	Top 20%
	Distance (1000)	0.863228	Bottom 20%			Distance (1000)	0.30002	Bottom 20%			Distance (1000)	0.491697	Top 20%
	Distance (1000)	0.526756	Bottom 20%			Distance (1000)	0.101003	Bottom 20%			Distance (1000)	0.298368	Top 20%
	Distance (1000)	0.763871	Bottom 20%			Distance (1000)	0.200518	Bottom 20%			Distance (10000)	0.524932	Bottom 20%
	Distance (1000)	0.84179	Bottom 20%			Distance (1000)	0.225652	Bottom 20%			Distance (10000)	0.51152	Bottom 20%
	Distance (1000)	0.882227	Bottom 20%			Distance (1000)	0.230292	Bottom 20%			Distance (10000)	0.883115	Bottom 20%
	Distance (1000)	0.765843	Bottom 20%			Distance (1000)	0.373276	Bottom 20%			Distance (10000)	0.774753	Bottom 20%
	Distance (1000)	0.774082	Bottom 20%			Distance (1000)	0.275014	Bottom 20%			Distance (10000)	0.540123	Bottom 20%
	Distance (1000)	0.852145	Bottom 20%			Distance (1000)	0.260636	Bottom 20%			Distance (10000)	0.44284	Bottom 20%
	Distance (1000)	0.666929	Bottom 20%			Distance (1000)	0.264048	Bottom 20%			Distance (10000)	0.711664	Bottom 20%
	Distance (1000)	0.71722	Bottom 20%			Distance (1000)	0.260628	Bottom 20%			Distance (10000)	0.74369	Bottom 20%
	Distance (1000)	0.722909	Bottom 20%			Distance (1000)	0.285006	Bottom 20%			Distance (10000)	0.458712	Bottom 20%
	Distance (1000)	0.7604	Bottom 20%			Distance (1000)	0.258576	Bottom 20%			Distance (10000)	0.567106	Bottom 20%
	Distance (1000)	0.80402	Bottom 20%			Distance (1000)	0.120643	Bottom 20%			Distance (10000)	0.77414	Bottom 20%
	Distance (1000)	0.690523	Bottom 20%			Distance (1000)	0.282187	Bottom 20%			Distance (10000)	0.881404	Bottom 20%
	Distance (1000)	0.80699	Bottom 20%			Distance (1000)	0.192347	Bottom 20%			Distance (10000)	0.482162	Bottom 20%
	Distance (1000)	0.783106	Bottom 20%			Distance (1000)	0.220035	Bottom 20%			Distance (10000)	0.501207	Bottom 20%
	Distance (1000)	0.783669	Bottom 20%			Distance (1000)	0.333878	Bottom 20%			Distance (10000)	0.707789	Bottom 20%
	Distance (1000)	0.683445	Bottom 20%			Distance (1000)	0.253218	Bottom 20%			Distance (10000)	0.700646	Bottom 20%
	Distance (1000)	0.737921	Bottom 20%			Distance (1000)	0.210805	Bottom 20%			Distance (10000)	0.701385	Bottom 20%
	Distance (1000)	0.729556	Bottom 20%			Distance (1000)	0.24458	Bottom 20%			Distance (10000)	0.521623	Bottom 20%
	Distance (1000)	0.65474	Bottom 20%			Distance (1000)	0.674324	Bottom 20%			Distance (10000)	0.923974	Bottom 20%
	Distance (1000)	0.771605	Bottom 20%			Distance (1000)	0.193595	Bottom 20%			Distance (10000)	0.889759	Bottom 20%
	Distance (1000)	0.69117	Bottom 20%			Distance (1000)	0.157049	Bottom 20%			Distance (10000)	0.492771	Bottom 20%
	Distance (1000)	0.953965	Bottom 20%			Distance (1000)	0.190408	Bottom 20%			Distance (10000)	0.662677	Bottom 20%
	Distance (1000)	0.825385	Bottom 20%			Distance (1000)	0.15204	Bottom 20%			Distance (10000)	0.536054	Bottom 20%
	Distance (1000)	0.666929	Bottom 20%			Distance (1000)	0.139285	Bottom 20%			Distance (10000)	0.543344	Bottom 20%
	Distance (1000)	0.888048	Bottom 20%			Distance (1000)	0.186821	Bottom 20%			Distance (10000)	0.82315	Bottom 20%
	Distance (1000)	0.761031	Bottom 20%			Distance (1000)	0.230483	Bottom 20%			Distance (10000)	0.520404	Bottom 20%
	Distance (1000)	0.985525	Bottom 20%			Distance (1000)	0.122325	Bottom 20%			Distance (10000)	0.897855	Bottom 20%
	Distance (1000)	0.880185	Bottom 20%			Distance (1000)	0.170718	Bottom 20%			Distance (10000)	0.463141	Bottom 20%
	Distance (1000)	0.631896	Bottom 20%			Distance (1000)	0.175829	Bottom 20%			Distance (10000)	0.738683	Bottom 20%
	Distance (1000)	0.951502	Bottom 20%			Distance (1000)	0.13329	Bottom 20%			Distance (10000)	0.81767	Bottom 20%
	Distance (1000)	0.682882	Bottom 20%			Distance (1000)	0.252054	Bottom 20%			Distance (10000)	0.534524	Bottom 20%
	Distance (1000)	0.653436	Bottom 20%			Distance (1000)	0.411471	Bottom 20%			Distance (10000)	0.803842	Top 20%
	Distance (1000)	0.880246	Bottom 20%			Distance (1000)	0.254228	Bottom 20%			Distance (10000)	0.624304	Top 20%
	Distance (1000)	0.957952	Bottom 20%			Distance (1000)	0.346676	Bottom 20%			Distance (10000)	0.702708	Top 20%
	Distance (1000)	0.822039	Bottom 20%			Distance (1000)	0.0744867	Bottom 20%			Distance (10000)	0.405728	Top 20%
	Distance (1000)	0.876738	Bottom 20%			Distance (1000)	0.148433	Bottom 20%			Distance (10000)	0.545278	Top 20%
	Distance (1000)	0.739082	Bottom 20%			Distance (1000)	0.0405795	Bottom 20%			Distance (10000)	0.781399	Top 20%
	Distance (1000)	0.76593	Bottom 20%			Distance (1000)	0.293837	Bottom 20%			Distance (10000)	1.10247	Top 20%
	Distance (1000)	0.713022	Bottom 20%			Distance (1000)	0.229489	Bottom 20%			Distance (10000)	0.412731	Top 20%
	Distance (1000)	0.82984	Bottom 20%			Distance (1000)	0.0934842	Bottom 20%			Distance (10000)	0.710369	Top 20%
	Distance (1000)	0.765442	Bottom 20%			Distance (1000)	0.189279	Bottom 20%			Distance (10000)	0.804707	Top 20%
	Distance (1000)	0.820938	Bottom 20%			Distance (1000)	0.247161	Bottom 20%			Distance (10000)	0.532326	Top 20%
	Distance (1000)	0.575112	Bottom 20%			Distance (1000)	0.272576	Bottom 20%			Distance (10000)	0.733671	Top 20%
	Distance (1000)	1.00289	Bottom 20%			Distance (1000)	0.344442	Bottom 20%			Distance (10000)	0.868732	Top 20%
	Distance (1000)	0.616621	Bottom 20%			Distance (1000)	0.287831	Bottom 20%			Distance (10000)	0.61235	Top 20%
	Distance (1000)	0.704419	Bottom 20%			Distance (1000)	0.183705	Bottom 20%			Distance (10000)	0.965287	Top 20%
	Distance (1000)	0	Bottom 20%			Distance (1000)	0.24733	Bottom 20%			Distance (10000)	0.426136	Top 20%
	Distance (1000)	0.65474	Bottom 20%			Distance (1000)	0.315378	Bottom 20%			Distance (10000)	0.712395	Top 20%
	Distance (1000)	0.743184	Bottom 20%			Distance (1000)	0.267163	Bottom 20%			Distance (10000)	0.779887	Top 20%
	Distance (1000)	0.94295	Bottom 20%			Distance (1000)	0.272586	Bottom 20%			Distance (10000)	0.963959	Top 20%
	Distance (1000)	0.857151	Bottom 20%			Distance (1000)	0.19352	Bottom 20%			Distance (10000)	0.643701	Top 20%
	Distance (1000)	0.794569	Bottom 20%			Distance (1000)	0.29379	Bottom 20%			Distance (10000)	0.68113	Top 20%
	Distance (1000)	0.637012	Bottom 20%			Distance (1000)	0.13485	Bottom 20%			Distance (10000)	0.500082	Top 20%
	Distance (1000)	0.879529	Bottom 20%			Distance (1000)	0.251285	Bottom 20%			Distance (10000)	0.837145	Top 20%
	Distance (1000)	0.757961	Bottom 20%			Distance (1000)	0.326824	Bottom 20%			Distance (10000)	0.974575	Top 20%
	Distance (1000)	0.889187	Bottom 20%			Distance (1000)	0.228429	Bottom 20%			Distance (10000)	0.620524	Top 20%
	Distance (1000)	0.81547	Bottom 20%			Distance (1000)	0.220166	Bottom 20%			Distance (10000)	0.714638	Top 20%
	Distance (1000)	0.72894	Bottom 20%			Distance (1000)	0.111347	Bottom 20%			Distance (10000)	0.528294	Top 20%
	Distance (1000)	0.67752	Bottom 20%			Distance (1000)	0.618067	Bottom 20%			Distance (10000)	1.43732	Top 20%
	Distance (1000)	0.962546	Bottom 20%			Distance (1000)	0.210904	Bottom 20%			Distance (10000)	0.51184	Top 20%
	Distance (1000)	0.757095	Bottom 20%			Distance (1000)	0.348513	Bottom 20%			Distance (10000)	1.53279	Top 20%
	Distance (1000)	0.840059	Bottom 20%			Distance (1000)	0.0911176	Bottom 20%			Distance (10000)	0.721823	Top 20%
	Distance (1000)	0.769145	Bottom 20%			Distance (1000)	0.151875	Bottom 20%			Distance (2500)	0.2722	Bottom 20%
	Distance (1000)	0.837442	Bottom 20%			Distance (1000)	0	Bottom 20%			Distance (2500)	0.331679	Bottom 20%
	Distance (1000)	0.667519	Bottom 20%			Distance (1000)	0.266147	Bottom 20%			Distance (2500)	0.707941	Bottom 20%
	Distance (1000)	0.665274	Bottom 20%			Distance (1000)	0.2638	Bottom 20%			Distance (2500)	0.639608	Bottom 20%
	Distance (1000)	0.631896	Bottom 20%			Distance (1000)	0.129727	Bottom 20%			Distance (2500)	0.275522	Bottom 20%
	Distance (1000)	0.815887	Bottom 20%			Distance (1000)	0.314444	Bottom 20%			Distance (2500)	0.261042	Bottom 20%
	Distance (1000)	0	Bottom 20%			Distance (1000)	0.259382	Bottom 20%			Distance (2500)	0.392755	Bottom 20%
	Distance (1000)	0.697774	Bottom 20%			Distance (1000)	0.416586	Bottom 20%			Distance (2500)	0.373005	Bottom 20%
	Distance (1000)	0.523198	Bottom 20%			Distance (1000)	0.181591	Bottom 20%			Distance (2500)	0.25269	Bottom 20%
	Distance (1000)	0.806372	Bottom 20%			Distance (1000)	0.23019	Top 20%			Distance (2500)	0.321185	Bottom 20%
	Distance (1000)	0.916335	Bottom 20%			Distance (1000)	0.23997	Top 20%			Distance (2500)	0.38781	Bottom 20%
	Distance (1000)	0.770874	Bottom 20%			Distance (1000)	0.20658	Top 20%			Distance (2500)	0.474038	Bottom 20%
	Distance (1000)	0.796533	Bottom 20%			Distance (1000)	0.186611	Top 20%			Distance (2500)	0.224854	Bottom 20%
	Distance (1000)	0.996775	Bottom 20%			Distance (1000)	0.164424	Top 20%			Distance (2500)	0.252412	Bottom 20%
	Distance (1000)	0.882748	Bottom 20%			Distance (1000)	0.11257	Top 20%			Distance (2500)	0.454662	Bottom 20%
	Distance (1000)	0.837431	Bottom 20%			Distance (1000)	0.2449	Top 20%			Distance (2500)	0.370237	Bottom 20%
	Distance (1000)	0.743184	Bottom 20%			Distance (1000)	0.232451	Top 20%			Distance (2500)	0.403509	Bottom 20%
	Distance (1000)	0.624725	Bottom 20%			Distance (1000)	0.271173	Top 20%			Distance (2500)	0.287734	Bottom 20%
	Distance (1000)	0.726433	Bottom 20%			Distance (1000)	0.174668	Top 20%			Distance (2500)	0.491436	Bottom 20%
	Distance (1000)	0.741425	Bottom 20%			Distance (1000)	0.220263	Top 20%			Distance (2500)	0.695707	Bottom 20%
	Distance (1000)	0.68674	Bottom 20%			Distance (1000)	0.151207	Top 20%			Distance (2500)	0.260166	Bottom 20%
	Distance (1000)	0.826546	Bottom 20%			Distance (1000)	0.217325	Top 20%			Distance (2500)	0.505464	Bottom 20%
	Distance (1000)	0.891815	Bottom 20%			Distance (1000)	0.494516	Top 20%			Distance (2500)	0.315467	Bottom 20%
	Distance (1000)	0.778092	Bottom 20%			Distance (1000)	0.143796	Top 20%			Distance (2500)	0.326337	Bottom 20%
	Distance (1000)	0.841802	Bottom 20%			Distance (1000)	0.15695	Top 20%			Distance (2500)	0.668578	Bottom 20%
	Distance (1000)	0.658936	Bottom 20%			Distance (1000)	0.238875	Top 20%			Distance (2500)	0.297755	Bottom 20%
	Distance (1000)	0.709553	Bottom 20%			Distance (1000)	0.277747	Top 20%			Distance (2500)	0.380705	Bottom 20%
	Distance (1000)	0.759944	Bottom 20%			Distance (1000)	0.2331	Top 20%			Distance (2500)	0.273744	Bottom 20%
	Distance (1000)	0.847391	Bottom 20%			Distance (1000)	0.179204	Top 20%			Distance (2500)	0.467694	Bottom 20%
	Distance (1000)	0.953965	Bottom 20%			Distance (1000)	0.261331	Top 20%			Distance (2500)	0.522169	Bottom 20%
	Distance (1000)	0.737271	Bottom 20%			Distance (1000)	0.288512	Top 20%			Distance (2500)	0.309227	Bottom 20%
	Distance (1000)	0.810429	Bottom 20%			Distance (1000)	0.255058	Top 20%			Distance (2500)	0.590926	Top 20%
	Distance (1000)	0.733684	Bottom 20%			Distance (1000)	0.31483	Top 20%			Distance (2500)	0.383226	Top 20%
	Distance (1000)	0.774082	Bottom 20%			Distance (1000)	0	Top 20%			Distance (2500)	0.402643	Top 20%
	Distance (1000)	0.775006	Bottom 20%			Distance (1000)	0.435266	Top 20%			Distance (2500)	0.22746	Top 20%
	Distance (1000)	0.891493	Bottom 20%			Distance (1000)	0.161845	Top 20%			Distance (2500)	0.27729	Top 20%
	Distance (1000)	0.815966	Bottom 20%			Distance (1000)	0.226796	Top 20%			Distance (2500)	0.511401	Top 20%
	Distance (1000)	0.929727	Bottom 20%			Distance (1000)	0.12036	Top 20%			Distance (2500)	0.73524	Top 20%
	Distance (1000)	0.74014	Bottom 20%			Distance (1000)	0.23167	Top 20%			Distance (2500)	0.197969	Top 20%
	Distance (1000)	0.925734	Bottom 20%			Distance (1000)	0.288969	Top 20%			Distance (2500)	0.381701	Top 20%
	Distance (1000)	0.73748	Bottom 20%			Distance (1000)	0.180241	Top 20%			Distance (2500)	0.60062	Top 20%
	Distance (1000)	0.733766	Bottom 20%			Distance (1000)	0.189191	Top 20%			Distance (2500)	0.370775	Top 20%
	Distance (1000)	0.864011	Bottom 20%			Distance (1000)	0.335073	Top 20%			Distance (2500)	0.42482	Top 20%
	Distance (1000)	0.960221	Bottom 20%			Distance (1000)	0.266188	Top 20%			Distance (2500)	0.574372	Top 20%
	Distance (1000)	0.945384	Bottom 20%			Distance (1000)	0.439231	Top 20%			Distance (2500)	0.40155	Top 20%
	Distance (1000)	0.749256	Bottom 20%			Distance (1000)	0.267593	Top 20%			Distance (2500)	0.679043	Top 20%
	Distance (1000)	0.783046	Bottom 20%			Distance (1000)	0.0764609	Top 20%			Distance (2500)	0.203407	Top 20%
	Distance (1000)	0.835499	Bottom 20%			Distance (1000)	0.280298	Top 20%			Distance (2500)	0.367838	Top 20%
	Distance (1000)	0.699206	Bottom 20%			Distance (1000)	0.336194	Top 20%			Distance (2500)	0.3943	Top 20%
	Distance (1000)	0.896042	Bottom 20%			Distance (1000)	0.244116	Top 20%			Distance (2500)	0.549586	Top 20%
	Distance (1000)	0.810827	Bottom 20%			Distance (1000)	0.284309	Top 20%			Distance (2500)	0.359404	Top 20%
	Distance (1000)	0.916335	Bottom 20%			Distance (1000)	0.19617	Top 20%			Distance (2500)	0.366488	Top 20%
	Distance (1000)	0.855648	Bottom 20%			Distance (1000)	0.208965	Top 20%			Distance (2500)	0.303013	Top 20%
	Distance (1000)	0.763448	Bottom 20%			Distance (1000)	0.251043	Top 20%			Distance (2500)	0.357442	Top 20%
	Distance (1000)	0.832027	Bottom 20%			Distance (1000)	0.304958	Top 20%			Distance (2500)	0.756451	Top 20%
	Distance (1000)	0.808938	Bottom 20%			Distance (1000)	0.249587	Top 20%			Distance (2500)	0.36509	Top 20%
	Distance (1000)	0.799756	Bottom 20%			Distance (1000)	0.196016	Top 20%			Distance (2500)	0.400157	Top 20%
	Distance (1000)	0.774082	Bottom 20%			Distance (1000)	0.27639	Top 20%			Distance (2500)	0.316198	Top 20%
	Distance (1000)	0.794214	Bottom 20%			Distance (1000)	0.220176	Top 20%			Distance (2500)	0.772837	Top 20%
	Distance (1000)	0.667519	Bottom 20%			Distance (1000)	0.201466	Top 20%			Distance (2500)	0.309631	Top 20%
	Distance (1000)	0.628106	Bottom 20%			Distance (1000)	0.425909	Top 20%			Distance (2500)	0.796232	Top 20%
	Distance (1000)	0.8498	Bottom 20%			Distance (1000)	0.188682	Top 20%			Distance (2500)	0.458439	Top 20%
	Distance (1000)	0.793904	Bottom 20%			Distance (1000)	0.197638	Top 20%			Distance (5000)	0.375818	Bottom 20%
	Distance (1000)	0.832981	Bottom 20%			Distance (1000)	0.255312	Top 20%			Distance (5000)	0.410667	Bottom 20%
	Distance (1000)	0.720591	Bottom 20%			Distance (1000)	0.342713	Top 20%			Distance (5000)	0.883115	Bottom 20%
	Distance (1000)	0.834468	Bottom 20%			Distance (1000)	0.381396	Top 20%			Distance (5000)	0.774753	Bottom 20%
	Distance (1000)	0.64083	Bottom 20%			Distance (1000)	0.525682	Top 20%			Distance (5000)	0.409841	Bottom 20%
	Distance (1000)	0.892033	Bottom 20%			Distance (1000)	0.498319	Top 20%			Distance (5000)	0.402037	Bottom 20%
	Distance (1000)	0.79452	Bottom 20%			Distance (1000)	0.283478	Top 20%			Distance (5000)	0.608412	Bottom 20%
	Distance (1000)	0.782143	Bottom 20%			Distance (1000)	0.239976	Top 20%			Distance (5000)	0.516897	Bottom 20%
	Distance (1000)	0.747415	Bottom 20%			Distance (1000)	0.202694	Top 20%			Distance (5000)	0.332445	Bottom 20%
	Distance (1000)	0.874243	Bottom 20%			Distance (1000)	0.283138	Top 20%			Distance (5000)	0.43148	Bottom 20%
	Distance (1000)	0.640062	Bottom 20%			Distance (1000)	0.298039	Top 20%			Distance (5000)	0.541592	Bottom 20%
	Distance (1000)	0.605455	Bottom 20%			Distance (1000)	0.203796	Top 20%			Distance (5000)	0.673542	Bottom 20%
	Distance (1000)	0.575112	Bottom 20%			Distance (1000)	0.141305	Top 20%			Distance (5000)	0.325631	Bottom 20%
	Distance (1000)	0.737728	Bottom 20%			Distance (1000)	0.234101	Top 20%			Distance (5000)	0.377655	Bottom 20%
	Distance (1000)	0.863777	Bottom 20%			Distance (1000)	0.48596	Top 20%			Distance (5000)	0.573121	Bottom 20%
	Distance (1000)	0.742407	Bottom 20%			Distance (1000)	0.25808	Top 20%			Distance (5000)	0.533119	Bottom 20%
	Distance (1000)	0.875629	Bottom 20%			Distance (1000)	0.329133	Top 20%			Distance (5000)	0.51535	Bottom 20%
	Distance (1000)	0.76843	Bottom 20%			Distance (1000)	0.266974	Top 20%			Distance (5000)	0.382169	Bottom 20%
	Distance (1000)	0.765782	Bottom 20%			Distance (1000)	0.228797	Top 20%			Distance (5000)	0.673428	Bottom 20%
	Distance (1000)	0.618808	Bottom 20%			Distance (1000)	0.259037	Top 20%			Distance (5000)	0.889759	Bottom 20%
	Distance (1000)	0.800554	Bottom 20%			Distance (1000)	0.294586	Top 20%			Distance (5000)	0.358616	Bottom 20%
	Distance (1000)	0.678913	Bottom 20%			Distance (1000)	0.18585	Top 20%			Distance (5000)	0.662677	Bottom 20%
	Distance (1000)	0.802967	Bottom 20%			Distance (1000)	0.211312	Top 20%			Distance (5000)	0.408979	Bottom 20%
	Distance (1000)	0.614511	Bottom 20%			Distance (1000)	0.288246	Top 20%			Distance (5000)	0.419496	Bottom 20%
	Distance (1000)	0.639685	Bottom 20%			Distance (1000)	0.491176	Top 20%			Distance (5000)	0.82315	Bottom 20%
	Distance (1000)	1.00705	Bottom 20%			Distance (1000)	0.287276	Top 20%			Distance (5000)	0.379816	Bottom 20%
	Distance (1000)	0.749256	Bottom 20%			Distance (1000)	0.233781	Top 20%			Distance (5000)	0.591544	Bottom 20%
	Distance (1000)	0.326335	Bottom 20%			Distance (1000)	0.200131	Top 20%			Distance (5000)	0.368116	Bottom 20%
	Distance (1000)	0.635673	Bottom 20%			Distance (1000)	0.355421	Top 20%			Distance (5000)	0.586104	Bottom 20%
	Distance (1000)	0.706183	Bottom 20%			Distance (1000)	0.207669	Top 20%			Distance (5000)	0.674193	Bottom 20%
	Distance (1000)	0.641776	Bottom 20%			Distance (1000)	0.480689	Top 20%			Distance (5000)	0.405391	Bottom 20%
	Distance (1000)	0.782977	Bottom 20%			Distance (1000)	0.272589	Top 20%			Distance (5000)	0.742307	Top 20%
	Distance (1000)	0.641776	Bottom 20%			Distance (1000)	0.225097	Top 20%			Distance (5000)	0.498366	Top 20%
	Distance (1000)	0.684759	Bottom 20%			Distance (1000)	0.325047	Top 20%			Distance (5000)	0.532372	Top 20%
	Distance (1000)	0.968844	Bottom 20%			Distance (1000)	0.201182	Top 20%			Distance (5000)	0.297504	Top 20%
	Distance (1000)	0.738488	Bottom 20%			Distance (1000)	0.197361	Top 20%			Distance (5000)	0.403611	Top 20%
	Distance (1000)	0.630879	Bottom 20%			Distance (1000)	0.374625	Top 20%			Distance (5000)	0.643124	Top 20%
	Distance (1000)	0.669197	Bottom 20%			Distance (1000)	0.179586	Top 20%			Distance (5000)	0.91975	Top 20%
	Distance (1000)	0.665525	Bottom 20%			Distance (1000)	0.216739	Top 20%			Distance (5000)	0.305743	Top 20%
	Distance (1000)	0.932833	Bottom 20%			Distance (1000)	0.20238	Top 20%			Distance (5000)	0.500012	Top 20%
	Distance (1000)	0.684151	Bottom 20%			Distance (1000)	0.298245	Top 20%			Distance (5000)	0.752281	Top 20%
	Distance (1000)	0.75661	Bottom 20%			Distance (1000)	0.277236	Top 20%			Distance (5000)	0.50121	Top 20%
	Distance (1000)	0.755798	Bottom 20%			Distance (1000)	0.477935	Top 20%			Distance (5000)	0.58275	Top 20%
	Distance (1000)	0.710216	Bottom 20%			Distance (1000)	0.281329	Top 20%			Distance (5000)	0.793121	Top 20%
	Distance (1000)	0.618808	Bottom 20%			Distance (1000)	0.24311	Top 20%			Distance (5000)	0.512683	Top 20%
	Distance (1000)	0.63722	Bottom 20%			Distance (1000)	0.109647	Top 20%			Distance (5000)	0.882264	Top 20%
	Distance (1000)	0.753917	Bottom 20%			Distance (1000)	0.303077	Top 20%			Distance (5000)	0.302129	Top 20%
	Distance (1000)	1.08049	Bottom 20%			Distance (1000)	0.249067	Top 20%			Distance (5000)	0.500443	Top 20%
	Distance (1000)	0.778092	Bottom 20%			Distance (1000)	0.139989	Top 20%			Distance (5000)	0.526035	Top 20%
	Distance (1000)	0.985849	Bottom 20%			Distance (1000)	0.299818	Top 20%			Distance (5000)	0.732479	Top 20%
	Distance (1000)	0.711681	Bottom 20%			Distance (1000)	0.302248	Top 20%			Distance (5000)	0.496356	Top 20%
	Distance (1000)	0.92656	Bottom 20%			Distance (1000)	0.183942	Top 20%			Distance (5000)	0.479748	Top 20%
	Distance (1000)	0.819182	Bottom 20%			Distance (1000)	0.263268	Top 20%			Distance (5000)	0.454272	Top 20%
	Distance (1000)	0.706491	Bottom 20%			Distance (1000)	0.300138	Top 20%			Distance (5000)	0.54399	Top 20%
	Distance (1000)	0.770556	Bottom 20%			Distance (1000)	0.196755	Top 20%			Distance (5000)	0.918032	Top 20%
	Distance (1000)	0.836692	Bottom 20%			Distance (1000)	0.264815	Top 20%			Distance (5000)	0.474223	Top 20%
	Distance (1000)	0.805479	Bottom 20%			Distance (1000)	0.538198	Top 20%			Distance (5000)	0.536016	Top 20%
	Distance (1000)	0.761177	Bottom 20%			Distance (1000)	0.256414	Top 20%			Distance (5000)	0.41393	Top 20%
	Distance (1000)	0.740345	Bottom 20%			Distance (1000)	0.0859944	Top 20%			Distance (5000)	1.0631	Top 20%
	Distance (1000)	0.953965	Bottom 20%			Distance (1000)	0.239688	Top 20%			Distance (5000)	0.471739	Top 20%
	Distance (1000)	0.842902	Bottom 20%			Distance (1000)	0.258531	Top 20%			Distance (5000)	1.11358	Top 20%
	Distance (1000)	0.689014	Bottom 20%			Distance (1000)	0.311264	Top 20%			Distance (5000)	0.639265	Top 20%
	Distance (1000)	0.842036	Bottom 20%			Distance (1000)	0.333618	Top 20%			Radius (10)	1020	Bottom 20%
	Distance (1000)	0.747326	Bottom 20%			Distance (1000)	0.312451	Top 20%			Radius (10)	879	Bottom 20%
	Distance (1000)	0.822039	Bottom 20%			Distance (1000)	0.0672334	Top 20%			Radius (10)	191	Bottom 20%
	Distance (1000)	0.771685	Bottom 20%			Distance (1000)	0.30241	Top 20%			Radius (10)	294	Bottom 20%
	Distance (1000)	0.74202	Bottom 20%			Distance (1000)	0.514307	Top 20%			Radius (10)	2057	Bottom 20%
	Distance (1000)	0.726716	Bottom 20%			Distance (1000)	0.302524	Top 20%			Radius (10)	444	Bottom 20%
	Distance (1000)	0.727903	Bottom 20%			Distance (1000)	0.48117	Top 20%			Radius (10)	856	Bottom 20%
	Distance (1000)	0.790426	Bottom 20%			Distance (1000)	0.157594	Top 20%			Radius (10)	609	Bottom 20%
	Distance (1000)	0.809905	Bottom 20%			Distance (1000)	0.144187	Top 20%			Radius (10)	1203	Bottom 20%
	Distance (1000)	0.739169	Bottom 20%			Distance (1000)	0.240209	Top 20%			Radius (10)	826	Bottom 20%
	Distance (1000)	0.617669	Bottom 20%			Distance (1000)	0.25756	Top 20%			Radius (10)	571	Bottom 20%
	Distance (1000)	0.755798	Bottom 20%			Distance (1000)	0.247962	Top 20%			Radius (10)	1357	Bottom 20%
	Distance (1000)	0.628811	Bottom 20%			Distance (1000)	0.233397	Top 20%			Radius (10)	2315	Bottom 20%
	Distance (1000)	0.772213	Bottom 20%			Distance (1000)	0.20724	Top 20%			Radius (10)	565	Bottom 20%
	Distance (1000)	0.628811	Bottom 20%			Distance (1000)	0.487739	Top 20%			Radius (10)	489	Bottom 20%
	Distance (1000)	0.785049	Bottom 20%			Distance (1000)	0.20575	Top 20%			Radius (10)	530	Bottom 20%
	Distance (1000)	0.801002	Bottom 20%			Distance (1000)	0.453139	Top 20%			Radius (10)	557	Bottom 20%
	Distance (1000)	0.819829	Bottom 20%			Distance (1000)	0.489578	Top 20%			Radius (10)	992	Bottom 20%
	Distance (1000)	0.712988	Bottom 20%			Distance (10000)	0.701338	Bottom 20%			Radius (10)	1274	Bottom 20%
	Distance (1000)	0.461498	Bottom 20%			Distance (10000)	0.548289	Bottom 20%			Radius (10)	266	Bottom 20%
	Distance (1000)	0.843433	Bottom 20%			Distance (10000)	1.45594	Bottom 20%			Radius (10)	1386	Bottom 20%
	Distance (1000)	0.833448	Bottom 20%			Distance (10000)	1.46295	Bottom 20%			Radius (10)	493	Bottom 20%
	Distance (1000)	0.535834	Bottom 20%			Distance (10000)	0.639816	Bottom 20%			Radius (10)	763	Bottom 20%
	Distance (1000)	0.808385	Bottom 20%			Distance (10000)	0.911227	Bottom 20%			Radius (10)	1038	Bottom 20%
	Distance (1000)	0.740777	Bottom 20%			Distance (10000)	0.583559	Bottom 20%			Radius (10)	160	Bottom 20%
	Distance (1000)	0.42626	Bottom 20%			Distance (10000)	1.08192	Bottom 20%			Radius (10)	1111	Bottom 20%
	Distance (1000)	0.729556	Bottom 20%			Distance (10000)	0.772422	Bottom 20%			Radius (10)	2155	Bottom 20%
	Distance (1000)	0.640861	Bottom 20%			Distance (10000)	0.670034	Bottom 20%			Radius (10)	536	Bottom 20%
	Distance (1000)	0.863777	Bottom 20%			Distance (10000)	0	Bottom 20%			Radius (10)	657	Bottom 20%
	Distance (1000)	0.678573	Bottom 20%			Distance (10000)	0.80014	Bottom 20%			Radius (10)	337	Bottom 20%
	Distance (1000)	0.728581	Bottom 20%			Distance (10000)	0.785774	Bottom 20%			Radius (10)	1047	Bottom 20%
	Distance (1000)	0.752714	Bottom 20%			Distance (10000)	0.872453	Bottom 20%			Radius (10)	378	Top 20%
	Distance (1000)	0.792951	Bottom 20%			Distance (10000)	1.05449	Bottom 20%			Radius (10)	552	Top 20%
	Distance (1000)	0.829709	Bottom 20%			Distance (10000)	0.700623	Bottom 20%			Radius (10)	409	Top 20%
	Distance (1000)	0.807225	Bottom 20%			Distance (10000)	0.698323	Bottom 20%			Radius (10)	2815	Top 20%
	Distance (1000)	0.819829	Bottom 20%			Distance (10000)	0.847981	Bottom 20%			Radius (10)	1491	Top 20%
	Distance (1000)	0.770595	Bottom 20%			Distance (10000)	0.747599	Bottom 20%			Radius (10)	541	Top 20%
	Distance (1000)	0.893786	Bottom 20%			Distance (10000)	0.464996	Bottom 20%			Radius (10)	209	Top 20%
	Distance (1000)	0.812618	Bottom 20%			Distance (10000)	0.458754	Bottom 20%			Radius (10)	1141	Top 20%
	Distance (1000)	0.935631	Bottom 20%			Distance (10000)	0.595308	Bottom 20%			Radius (10)	2791	Top 20%
	Distance (1000)	0.787239	Bottom 20%			Distance (10000)	0.546319	Bottom 20%			Radius (10)	390	Top 20%
	Distance (1000)	0.804807	Bottom 20%			Distance (10000)	0.6079	Bottom 20%			Radius (10)	323	Top 20%
	Distance (1000)	0.796122	Bottom 20%			Distance (10000)	0.306435	Bottom 20%			Radius (10)	292	Top 20%
	Distance (1000)	0.649954	Bottom 20%			Distance (10000)	0.475446	Bottom 20%			Radius (10)	300	Top 20%
	Distance (1000)	0.639386	Bottom 20%			Distance (10000)	2.02175	Bottom 20%			Radius (10)	264	Top 20%
	Distance (1000)	0.628106	Bottom 20%			Distance (10000)	0.884332	Bottom 20%			Radius (10)	356	Top 20%
	Distance (1000)	0.552891	Bottom 20%			Distance (10000)	0.584401	Bottom 20%			Radius (10)	2441	Top 20%
	Distance (1000)	0.75661	Bottom 20%			Distance (10000)	0.656123	Bottom 20%			Radius (10)	885	Top 20%
	Distance (1000)	0.843544	Bottom 20%			Distance (10000)	0.242129	Bottom 20%			Radius (10)	433	Top 20%
	Distance (1000)	0.730883	Bottom 20%			Distance (10000)	0.598567	Bottom 20%			Radius (10)	980	Top 20%
	Distance (1000)	0.825037	Bottom 20%			Distance (10000)	0.49806	Bottom 20%			Radius (10)	877	Top 20%
	Distance (1000)	0.719856	Bottom 20%			Distance (10000)	0.342356	Bottom 20%			Radius (10)	703	Top 20%
	Distance (1000)	0.706491	Bottom 20%			Distance (10000)	0.399508	Bottom 20%			Radius (10)	321	Top 20%
	Distance (1000)	0.823962	Bottom 20%			Distance (10000)	0.709755	Bottom 20%			Radius (10)	664	Top 20%
	Distance (1000)	0.734697	Bottom 20%			Distance (10000)	0.550077	Bottom 20%			Radius (10)	282	Top 20%
	Distance (1000)	0.815293	Bottom 20%			Distance (10000)	0.719106	Bottom 20%			Radius (10)	608	Top 20%
	Distance (1000)	0.662507	Bottom 20%			Distance (10000)	0.811228	Bottom 20%			Radius (10)	491	Top 20%
	Distance (1000)	0.87261	Bottom 20%			Distance (10000)	0.678652	Bottom 20%			Radius (10)	1168	Top 20%
	Distance (1000)	0.902301	Bottom 20%			Distance (10000)	0.728604	Bottom 20%			Radius (10)	516	Top 20%
	Distance (1000)	0.716546	Bottom 20%			Distance (10000)	0.608302	Bottom 20%			Radius (10)	485	Top 20%
	Distance (1000)	0.876251	Bottom 20%			Distance (10000)	0.880078	Bottom 20%			Radius (10)	501	Top 20%
	Distance (1000)	0.82984	Bottom 20%			Distance (10000)	1.19279	Bottom 20%			Radius (10)	592	Top 20%
	Distance (1000)	0.75394	Bottom 20%			Distance (10000)	0.460978	Bottom 20%			Radius (15)	1719	Bottom 20%
	Distance (1000)	0.590441	Bottom 20%			Distance (10000)	0.662095	Bottom 20%			Radius (15)	1582	Bottom 20%
	Distance (1000)	0.711681	Bottom 20%			Distance (10000)	0.888048	Bottom 20%			Radius (15)	278	Bottom 20%
	Distance (1000)	0.725955	Bottom 20%			Distance (10000)	0.549527	Bottom 20%			Radius (15)	416	Bottom 20%
	Distance (1000)	0.816412	Bottom 20%			Distance (10000)	0.62567	Bottom 20%			Radius (15)	2635	Bottom 20%
	Distance (1000)	0.876143	Top 20%			Distance (10000)	0.659524	Bottom 20%			Radius (15)	913	Bottom 20%
	Distance (1000)	0.788352	Top 20%			Distance (10000)	0.675096	Bottom 20%			Radius (15)	1382	Bottom 20%
	Distance (1000)	0.886373	Top 20%			Distance (10000)	1.17996	Bottom 20%			Radius (15)	1038	Bottom 20%
	Distance (1000)	0.747567	Top 20%			Distance (10000)	0.732095	Bottom 20%			Radius (15)	2140	Bottom 20%
	Distance (1000)	0.87968	Top 20%			Distance (10000)	0.207703	Bottom 20%			Radius (15)	1449	Bottom 20%
	Distance (1000)	0.739672	Top 20%			Distance (10000)	0.804074	Bottom 20%			Radius (15)	894	Bottom 20%
	Distance (1000)	0.632125	Top 20%			Distance (10000)	0.936636	Bottom 20%			Radius (15)	1811	Bottom 20%
	Distance (1000)	0.458471	Top 20%			Distance (10000)	0.631941	Bottom 20%			Radius (15)	3253	Bottom 20%
	Distance (1000)	0.930631	Top 20%			Distance (10000)	0.52185	Bottom 20%			Radius (15)	975	Bottom 20%
	Distance (1000)	0.936302	Top 20%			Distance (10000)	0.620074	Bottom 20%			Radius (15)	767	Bottom 20%
	Distance (1000)	0.783669	Top 20%			Distance (10000)	0.598853	Bottom 20%			Radius (15)	681	Bottom 20%
	Distance (1000)	0.954634	Top 20%			Distance (10000)	0.69738	Bottom 20%			Radius (15)	924	Bottom 20%
	Distance (1000)	0.632716	Top 20%			Distance (10000)	0.266473	Bottom 20%			Radius (15)	2111	Bottom 20%
	Distance (1000)	0.904045	Top 20%			Distance (10000)	0.568044	Bottom 20%			Radius (15)	1957	Bottom 20%
	Distance (1000)	0.772192	Top 20%			Distance (10000)	0.632422	Bottom 20%			Radius (15)	396	Bottom 20%
	Distance (1000)	0.826697	Top 20%			Distance (10000)	0.590424	Bottom 20%			Radius (15)	2452	Bottom 20%
	Distance (1000)	0.726276	Top 20%			Distance (10000)	0.856895	Bottom 20%			Radius (15)	854	Bottom 20%
	Distance (1000)	0.715957	Top 20%			Distance (10000)	0.89266	Bottom 20%			Radius (15)	1540	Bottom 20%
	Distance (1000)	0.869598	Top 20%			Distance (10000)	0.643181	Bottom 20%			Radius (15)	1751	Bottom 20%
	Distance (1000)	0.841298	Top 20%			Distance (10000)	0.584009	Bottom 20%			Radius (15)	366	Bottom 20%
	Distance (1000)	0.583768	Top 20%			Distance (10000)	0.578039	Bottom 20%			Radius (15)	1870	Bottom 20%
	Distance (1000)	0.801916	Top 20%			Distance (10000)	0.798944	Bottom 20%			Radius (15)	2643	Bottom 20%
	Distance (1000)	0.811522	Top 20%			Distance (10000)	0.597357	Bottom 20%			Radius (15)	765	Bottom 20%
	Distance (1000)	0.882227	Top 20%			Distance (10000)	0.388697	Bottom 20%			Radius (15)	998	Bottom 20%
	Distance (1000)	1.08171	Top 20%			Distance (10000)	0.678071	Bottom 20%			Radius (15)	504	Bottom 20%
	Distance (1000)	0.868888	Top 20%			Distance (10000)	0.573899	Bottom 20%			Radius (15)	1835	Bottom 20%
	Distance (1000)	0.774919	Top 20%			Distance (10000)	0.587918	Bottom 20%			Radius (15)	498	Top 20%
	Distance (1000)	0.882748	Top 20%			Distance (10000)	0.767961	Bottom 20%			Radius (15)	701	Top 20%
	Distance (1000)	0.655285	Top 20%			Distance (10000)	0.638805	Bottom 20%			Radius (15)	623	Top 20%
	Distance (1000)	0.919808	Top 20%			Distance (10000)	0.519732	Bottom 20%			Radius (15)	4345	Top 20%
	Distance (1000)	0.749365	Top 20%			Distance (10000)	0.583991	Bottom 20%			Radius (15)	1839	Top 20%
	Distance (1000)	0.876143	Top 20%			Distance (10000)	2.05113	Bottom 20%			Radius (15)	850	Top 20%
	Distance (1000)	0.536586	Top 20%			Distance (10000)	0.66418	Bottom 20%			Radius (15)	296	Top 20%
	Distance (1000)	0.74256	Top 20%			Distance (10000)	0.515776	Bottom 20%			Radius (15)	1836	Top 20%
	Distance (1000)	0.819335	Top 20%			Distance (10000)	0.632339	Bottom 20%			Radius (15)	4111	Top 20%
	Distance (1000)	0.765439	Top 20%			Distance (10000)	0.503464	Bottom 20%			Radius (15)	532	Top 20%
	Distance (1000)	0.557864	Top 20%			Distance (10000)	0.421902	Bottom 20%			Radius (15)	410	Top 20%
	Distance (1000)	0.641539	Top 20%			Distance (10000)	0.45689	Bottom 20%			Radius (15)	551	Top 20%
	Distance (1000)	0.734726	Top 20%			Distance (10000)	0.557621	Bottom 20%			Radius (15)	485	Top 20%
	Distance (1000)	0.957787	Top 20%			Distance (10000)	0.461956	Bottom 20%			Radius (15)	385	Top 20%
	Distance (1000)	0.855015	Top 20%			Distance (10000)	0.613502	Bottom 20%			Radius (15)	429	Top 20%
	Distance (1000)	0.755043	Top 20%			Distance (10000)	0.438491	Bottom 20%			Radius (15)	3559	Top 20%
	Distance (1000)	0.90879	Top 20%			Distance (10000)	0.506127	Bottom 20%			Radius (15)	1219	Top 20%
	Distance (1000)	0.824267	Top 20%			Distance (10000)	0.846827	Bottom 20%			Radius (15)	630	Top 20%
	Distance (1000)	0.730793	Top 20%			Distance (10000)	0.807555	Bottom 20%			Radius (15)	1478	Top 20%
	Distance (1000)	0.763448	Top 20%			Distance (10000)	0.723576	Bottom 20%			Radius (15)	1241	Top 20%
	Distance (1000)	0.679588	Top 20%			Distance (10000)	0.990207	Bottom 20%			Radius (15)	960	Top 20%
	Distance (1000)	0.826797	Top 20%			Distance (10000)	0.226101	Bottom 20%			Radius (15)	438	Top 20%
	Distance (1000)	0.814665	Top 20%			Distance (10000)	0.434467	Bottom 20%			Radius (15)	1308	Top 20%
	Distance (1000)	0.926933	Top 20%			Distance (10000)	0.145981	Bottom 20%			Radius (15)	341	Top 20%
	Distance (1000)	0.919808	Top 20%			Distance (10000)	0.797574	Bottom 20%			Radius (15)	842	Top 20%
	Distance (1000)	0.978053	Top 20%			Distance (10000)	0.56533	Bottom 20%			Radius (15)	711	Top 20%
	Distance (1000)	0.895198	Top 20%			Distance (10000)	0.219191	Bottom 20%			Radius (15)	2222	Top 20%
	Distance (1000)	0.757961	Top 20%			Distance (10000)	0.576179	Bottom 20%			Radius (15)	879	Top 20%
	Distance (1000)	0.713459	Top 20%			Distance (10000)	0.646799	Bottom 20%			Radius (15)	727	Top 20%
	Distance (1000)	0.645178	Top 20%			Distance (10000)	0.629864	Bottom 20%			Radius (15)	730	Top 20%
	Distance (1000)	0.907815	Top 20%			Distance (10000)	0.721602	Bottom 20%			Radius (15)	1040	Top 20%
	Distance (1000)	0.813477	Top 20%			Distance (10000)	0.669116	Bottom 20%			Radius (20)	2359	Bottom 20%
	Distance (1000)	0.783574	Top 20%			Distance (10000)	0.504673	Bottom 20%			Radius (20)	2308	Bottom 20%
	Distance (1000)	0.891493	Top 20%			Distance (10000)	0.519077	Bottom 20%			Radius (20)	371	Bottom 20%
	Distance (1000)	0.851671	Top 20%			Distance (10000)	0.612952	Bottom 20%			Radius (20)	563	Bottom 20%
	Distance (1000)	0.746056	Top 20%			Distance (10000)	0.544896	Bottom 20%			Radius (20)	3359	Bottom 20%
	Distance (1000)	0.743184	Top 20%			Distance (10000)	0.6389	Bottom 20%			Radius (20)	1136	Bottom 20%
	Distance (1000)	0.952727	Top 20%			Distance (10000)	0.460198	Bottom 20%			Radius (20)	1945	Bottom 20%
	Distance (1000)	0.709553	Top 20%			Distance (10000)	0.562416	Bottom 20%			Radius (20)	1432	Bottom 20%
	Distance (1000)	0.777067	Top 20%			Distance (10000)	0.390212	Bottom 20%			Radius (20)	3354	Bottom 20%
	Distance (1000)	0.833868	Top 20%			Distance (10000)	0.651564	Bottom 20%			Radius (20)	2209	Bottom 20%
	Distance (1000)	0.78299	Top 20%			Distance (10000)	0.80462	Bottom 20%			Radius (20)	1431	Bottom 20%
	Distance (1000)	0.914002	Top 20%			Distance (10000)	0.676796	Bottom 20%			Radius (20)	2415	Bottom 20%
	Distance (1000)	0.840894	Top 20%			Distance (10000)	0.571222	Bottom 20%			Radius (20)	4110	Bottom 20%
	Distance (1000)	0.809729	Top 20%			Distance (10000)	0.854814	Bottom 20%			Radius (20)	1537	Bottom 20%
	Distance (1000)	0.981309	Top 20%			Distance (10000)	1.03754	Bottom 20%			Radius (20)	1319	Bottom 20%
	Distance (1000)	0.943017	Top 20%			Distance (10000)	0.509036	Bottom 20%			Radius (20)	789	Bottom 20%
	Distance (1000)	0.863909	Top 20%			Distance (10000)	0.815966	Bottom 20%			Radius (20)	1390	Bottom 20%
	Distance (1000)	0.904214	Top 20%			Distance (10000)	0.59643	Bottom 20%			Radius (20)	3127	Bottom 20%
	Distance (1000)	0.632125	Top 20%			Distance (10000)	0.403527	Bottom 20%			Radius (20)	2700	Bottom 20%
	Distance (1000)	0.988403	Top 20%			Distance (10000)	0	Bottom 20%			Radius (20)	509	Bottom 20%
	Distance (1000)	0.918405	Top 20%			Distance (10000)	0.708522	Bottom 20%			Radius (20)	3236	Bottom 20%
	Distance (1000)	0.805197	Top 20%			Distance (10000)	0.565269	Bottom 20%			Radius (20)	1120	Bottom 20%
	Distance (1000)	0.881834	Top 20%			Distance (10000)	0.422436	Bottom 20%			Radius (20)	2368	Bottom 20%
	Distance (1000)	0.79457	Top 20%			Distance (10000)	0.856402	Bottom 20%			Radius (20)	2456	Bottom 20%
	Distance (1000)	0.859179	Top 20%			Distance (10000)	0.798538	Bottom 20%			Radius (20)	587	Bottom 20%
	Distance (1000)	0.863909	Top 20%			Distance (10000)	1.06735	Bottom 20%			Radius (20)	2682	Bottom 20%
	Distance (1000)	0.869028	Top 20%			Distance (10000)	0.520197	Bottom 20%			Radius (20)	3235	Bottom 20%
	Distance (1000)	0.80797	Top 20%			Distance (10000)	0.605654	Top 20%			Radius (20)	1170	Bottom 20%
	Distance (1000)	0.899275	Top 20%			Distance (10000)	0.62349	Top 20%			Radius (20)	1601	Bottom 20%
	Distance (1000)	0.726234	Top 20%			Distance (10000)	0.627513	Top 20%			Radius (20)	588	Bottom 20%
	Distance (1000)	0.773715	Top 20%			Distance (10000)	0.520603	Top 20%			Radius (20)	2727	Bottom 20%
	Distance (1000)	0.726776	Top 20%			Distance (10000)	0.531128	Top 20%			Radius (20)	591	Top 20%
	Distance (1000)	0.743184	Top 20%			Distance (10000)	0.354791	Top 20%			Radius (20)	897	Top 20%
	Distance (1000)	0.623198	Top 20%			Distance (10000)	0.676573	Top 20%			Radius (20)	893	Top 20%
	Distance (1000)	0.893754	Top 20%			Distance (10000)	0.546532	Top 20%			Radius (20)	5623	Top 20%
	Distance (1000)	0.619096	Top 20%			Distance (10000)	0.707904	Top 20%			Radius (20)	2382	Top 20%
	Distance (1000)	0.904045	Top 20%			Distance (10000)	0.450663	Top 20%			Radius (20)	1116	Top 20%
	Distance (1000)	0.802232	Top 20%			Distance (10000)	0.627736	Top 20%			Radius (20)	375	Top 20%
	Distance (1000)	0.782411	Top 20%			Distance (10000)	0.335936	Top 20%			Radius (20)	2317	Top 20%
	Distance (1000)	0.779766	Top 20%			Distance (10000)	0.569492	Top 20%			Radius (20)	5166	Top 20%
	Distance (1000)	0.739614	Top 20%			Distance (10000)	0.963679	Top 20%			Radius (20)	636	Top 20%
	Distance (1000)	0.873596	Top 20%			Distance (10000)	0.758624	Top 20%			Radius (20)	492	Top 20%
	Distance (1000)	0.86066	Top 20%			Distance (10000)	0.501371	Top 20%			Radius (20)	809	Top 20%
	Distance (1000)	0.790026	Top 20%			Distance (10000)	0.611662	Top 20%			Radius (20)	718	Top 20%
	Distance (1000)	0.793742	Top 20%			Distance (10000)	0.651548	Top 20%			Radius (20)	482	Top 20%
	Distance (1000)	0.850909	Top 20%			Distance (10000)	0.614166	Top 20%			Radius (20)	476	Top 20%
	Distance (1000)	0.730793	Top 20%			Distance (10000)	0.515964	Top 20%			Radius (20)	4810	Top 20%
	Distance (1000)	0.66456	Top 20%			Distance (10000)	0.531378	Top 20%			Radius (20)	1370	Top 20%
	Distance (1000)	0.269339	Top 20%			Distance (10000)	0.684989	Top 20%			Radius (20)	985	Top 20%
	Distance (1000)	0.733269	Top 20%			Distance (10000)	0.789338	Top 20%			Radius (20)	2109	Top 20%
	Distance (1000)	0.687894	Top 20%			Distance (10000)	0.794287	Top 20%			Radius (20)	1531	Top 20%
	Distance (1000)	0.601914	Top 20%			Distance (10000)	0	Top 20%			Radius (20)	1265	Top 20%
	Distance (1000)	0.897641	Top 20%			Distance (10000)	0.878912	Top 20%			Radius (20)	663	Top 20%
	Distance (1000)	0.874917	Top 20%			Distance (10000)	0.537692	Top 20%			Radius (20)	1875	Top 20%
	Distance (1000)	0.802232	Top 20%			Distance (10000)	0.521392	Top 20%			Radius (20)	395	Top 20%
	Distance (1000)	0.829575	Top 20%			Distance (10000)	0.67197	Top 20%			Radius (20)	1108	Top 20%
	Distance (1000)	0.869598	Top 20%			Distance (10000)	0.532361	Top 20%			Radius (20)	989	Top 20%
	Distance (1000)	0.866846	Top 20%			Distance (10000)	0.762258	Top 20%			Radius (20)	3297	Top 20%
	Distance (1000)	0.815598	Top 20%			Distance (10000)	0.586483	Top 20%			Radius (20)	1261	Top 20%
	Distance (1000)	0.795471	Top 20%			Distance (10000)	0.560494	Top 20%			Radius (20)	889	Top 20%
	Distance (1000)	0.75394	Top 20%			Distance (10000)	0.795934	Top 20%			Radius (20)	1187	Top 20%
	Distance (1000)	0.794585	Top 20%			Distance (10000)	0.561655	Top 20%			Radius (20)	1398	Top 20%
	Distance (1000)	0.788352	Top 20%			Distance (10000)	0.901259	Top 20%			Radius (25)	2970	Bottom 20%
	Distance (1000)	0.89342	Top 20%			Distance (10000)	0.743967	Top 20%			Radius (25)	3205	Bottom 20%
	Distance (1000)	0.677906	Top 20%			Distance (10000)	0.188912	Top 20%			Radius (25)	514	Bottom 20%
	Distance (1000)	0.825033	Top 20%			Distance (10000)	0.822187	Top 20%			Radius (25)	832	Bottom 20%
	Distance (1000)	0.699478	Top 20%			Distance (10000)	0.840847	Top 20%			Radius (25)	4293	Bottom 20%
	Distance (1000)	0.739337	Top 20%			Distance (10000)	0.693667	Top 20%			Radius (25)	1572	Bottom 20%
	Distance (1000)	0.74334	Top 20%			Distance (10000)	0.739329	Top 20%			Radius (25)	2509	Bottom 20%
	Distance (1000)	0.89254	Top 20%			Distance (10000)	0.57101	Top 20%			Radius (25)	1738	Bottom 20%
	Distance (1000)	0.809729	Top 20%			Distance (10000)	0.687543	Top 20%			Radius (25)	4344	Bottom 20%
	Distance (1000)	0.843544	Top 20%			Distance (10000)	0.917578	Top 20%			Radius (25)	2728	Bottom 20%
	Distance (1000)	0.926933	Top 20%			Distance (10000)	0.698471	Top 20%			Radius (25)	2106	Bottom 20%
	Distance (1000)	0.765853	Top 20%			Distance (10000)	0.971615	Top 20%			Radius (25)	3132	Bottom 20%
	Distance (1000)	0.924274	Top 20%			Distance (10000)	0.53713	Top 20%			Radius (25)	4917	Bottom 20%
	Distance (1000)	0.731153	Top 20%			Distance (10000)	0.871321	Top 20%			Radius (25)	2018	Bottom 20%
	Distance (1000)	0.857741	Top 20%			Distance (10000)	0.609557	Top 20%			Radius (25)	1757	Bottom 20%
	Distance (1000)	0.740306	Top 20%			Distance (10000)	0.518631	Top 20%			Radius (25)	952	Bottom 20%
	Distance (1000)	0.817015	Top 20%			Distance (10000)	1.08685	Top 20%			Radius (25)	1826	Bottom 20%
	Distance (1000)	0.858347	Top 20%			Distance (10000)	0.578372	Top 20%			Radius (25)	3618	Bottom 20%
	Distance (1000)	0.854718	Top 20%			Distance (10000)	0.609033	Top 20%			Radius (25)	3417	Bottom 20%
	Distance (1000)	0.872681	Top 20%			Distance (10000)	0.785694	Top 20%			Radius (25)	611	Bottom 20%
	Distance (1000)	0.76231	Top 20%			Distance (10000)	0.784057	Top 20%			Radius (25)	3981	Bottom 20%
	Distance (1000)	0.78727	Top 20%			Distance (10000)	0.825932	Top 20%			Radius (25)	1333	Bottom 20%
	Distance (1000)	0.70259	Top 20%			Distance (10000)	1.04598	Top 20%			Radius (25)	3170	Bottom 20%
	Distance (1000)	0.751602	Top 20%			Distance (10000)	1.46344	Top 20%			Radius (25)	3360	Bottom 20%
	Distance (1000)	0.89342	Top 20%			Distance (10000)	0.639852	Top 20%			Radius (25)	745	Bottom 20%
	Distance (1000)	0.798731	Top 20%			Distance (10000)	0.525528	Top 20%			Radius (25)	3527	Bottom 20%
	Distance (1000)	0.85622	Top 20%			Distance (10000)	0.584401	Top 20%			Radius (25)	3927	Bottom 20%
	Distance (1000)	0.868503	Top 20%			Distance (10000)	0.661098	Top 20%			Radius (25)	1659	Bottom 20%
	Distance (1000)	0.611336	Top 20%			Distance (10000)	0.691622	Top 20%			Radius (25)	2278	Bottom 20%
	Distance (1000)	0.777067	Top 20%			Distance (10000)	0.569245	Top 20%			Radius (25)	680	Bottom 20%
	Distance (1000)	0.720731	Top 20%			Distance (10000)	0.485799	Top 20%			Radius (25)	3661	Bottom 20%
	Distance (1000)	0.706183	Top 20%			Distance (10000)	0.682038	Top 20%			Radius (25)	795	Top 20%
	Distance (1000)	0.884887	Top 20%			Distance (10000)	0.936901	Top 20%			Radius (25)	1133	Top 20%
	Distance (1000)	0.729307	Top 20%			Distance (10000)	0.645017	Top 20%			Radius (25)	1232	Top 20%
	Distance (1000)	0.825033	Top 20%			Distance (10000)	0.952069	Top 20%			Radius (25)	6959	Top 20%
	Distance (1000)	0.711558	Top 20%			Distance (10000)	0.54918	Top 20%			Radius (25)	3117	Top 20%
	Distance (1000)	0.726776	Top 20%			Distance (10000)	0.790565	Top 20%			Radius (25)	1321	Top 20%
	Distance (1000)	0.771685	Top 20%			Distance (10000)	0.621612	Top 20%			Radius (25)	472	Top 20%
	Distance (1000)	0.640366	Top 20%			Distance (10000)	0.83785	Top 20%			Radius (25)	2668	Top 20%
	Distance (1000)	0.924999	Top 20%			Distance (10000)	0.609086	Top 20%			Radius (25)	6095	Top 20%
	Distance (1000)	0.890447	Top 20%			Distance (10000)	0.621336	Top 20%			Radius (25)	728	Top 20%
	Distance (1000)	0.942657	Top 20%			Distance (10000)	0.660237	Top 20%			Radius (25)	571	Top 20%
	Distance (1000)	0.770359	Top 20%			Distance (10000)	1.13384	Top 20%			Radius (25)	1087	Top 20%
	Distance (1000)	0.820938	Top 20%			Distance (10000)	0.789704	Top 20%			Radius (25)	958	Top 20%
	Distance (1000)	0.780994	Top 20%			Distance (10000)	0.603699	Top 20%			Radius (25)	664	Top 20%
	Distance (1000)	0.693582	Top 20%			Distance (10000)	0.59783	Top 20%			Radius (25)	552	Top 20%
	Distance (1000)	0.801916	Top 20%			Distance (10000)	0.780665	Top 20%			Radius (25)	6126	Top 20%
	Distance (1000)	0.712575	Top 20%			Distance (10000)	0.734159	Top 20%			Radius (25)	1510	Top 20%
	Distance (1000)	0.746056	Top 20%			Distance (10000)	1.18826	Top 20%			Radius (25)	1263	Top 20%
	Distance (1000)	0.817093	Top 20%			Distance (10000)	0.697168	Top 20%			Radius (25)	2815	Top 20%
	Distance (1000)	0.736472	Top 20%			Distance (10000)	0.561286	Top 20%			Radius (25)	1772	Top 20%
	Distance (1000)	0.729481	Top 20%			Distance (10000)	0.732559	Top 20%			Radius (25)	1639	Top 20%
	Distance (1000)	0.484635	Top 20%			Distance (10000)	0.559347	Top 20%			Radius (25)	999	Top 20%
	Distance (1000)	0.805108	Top 20%			Distance (10000)	0.711249	Top 20%			Radius (25)	2416	Top 20%
	Distance (1000)	0.722323	Top 20%			Distance (10000)	0.871653	Top 20%			Radius (25)	449	Top 20%
	Distance (1000)	0.698464	Top 20%			Distance (10000)	0.440974	Top 20%			Radius (25)	1468	Top 20%
	Distance (1000)	0.756146	Top 20%			Distance (10000)	0.652773	Top 20%			Radius (25)	1296	Top 20%
	Distance (1000)	0.750305	Top 20%			Distance (10000)	0.62608	Top 20%			Radius (25)	4540	Top 20%
	Distance (1000)	1.08171	Top 20%			Distance (10000)	0.661876	Top 20%			Radius (25)	1688	Top 20%
	Distance (1000)	0.637124	Top 20%			Distance (10000)	0.571328	Top 20%			Radius (25)	1039	Top 20%
	Distance (1000)	0.896042	Top 20%			Distance (10000)	0.985375	Top 20%			Radius (25)	1652	Top 20%
	Distance (1000)	0.72307	Top 20%			Distance (10000)	0.748382	Top 20%			Radius (25)	1713	Top 20%
	Distance (1000)	0.74548	Top 20%			Distance (10000)	0.464323	Top 20%			Radius (30)	3665	Bottom 20%
	Distance (1000)	0.906954	Top 20%			Distance (10000)	0.443982	Top 20%			Radius (30)	4333	Bottom 20%
	Distance (1000)	0.789821	Top 20%			Distance (10000)	0.612577	Top 20%			Radius (30)	725	Bottom 20%
	Distance (1000)	0.74334	Top 20%			Distance (10000)	0.538528	Top 20%			Radius (30)	1028	Bottom 20%
	Distance (1000)	0.861833	Top 20%			Distance (10000)	0.430646	Top 20%			Radius (30)	5380	Bottom 20%
	Distance (1000)	0.719869	Top 20%			Distance (10000)	0.743495	Top 20%			Radius (30)	2059	Bottom 20%
	Distance (1000)	0.649954	Top 20%			Distance (10000)	0.578141	Top 20%			Radius (30)	2943	Bottom 20%
	Distance (1000)	0.983101	Top 20%			Distance (10000)	0.53766	Top 20%			Radius (30)	1977	Bottom 20%
	Distance (1000)	0.904954	Top 20%			Distance (10000)	0.613418	Top 20%			Radius (30)	5239	Bottom 20%
	Distance (1000)	0.76286	Top 20%			Distance (10000)	0.740692	Top 20%			Radius (30)	3289	Bottom 20%
	Distance (1000)	0.740306	Top 20%			Distance (10000)	0.480902	Top 20%			Radius (30)	3047	Bottom 20%
	Distance (1000)	0.673342	Top 20%			Distance (10000)	0.638785	Top 20%			Radius (30)	4138	Bottom 20%
	Distance (1000)	0.768314	Top 20%			Distance (10000)	1.79562	Top 20%			Radius (30)	5664	Bottom 20%
	Distance (1000)	0.765853	Top 20%			Distance (10000)	0.547654	Top 20%			Radius (30)	2395	Bottom 20%
	Distance (1000)	0.789821	Top 20%			Distance (10000)	0.389458	Top 20%			Radius (30)	2178	Bottom 20%
	Distance (1000)	0.8142	Top 20%			Distance (10000)	0.587254	Top 20%			Radius (30)	1187	Bottom 20%
	Distance (1000)	0.944633	Top 20%			Distance (10000)	0.649282	Top 20%			Radius (30)	2343	Bottom 20%
	Distance (1000)	0.919547	Top 20%			Distance (10000)	0.785059	Top 20%			Radius (30)	4280	Bottom 20%
	Distance (1000)	0.763095	Top 20%			Distance (10000)	1.0369	Top 20%			Radius (30)	4257	Bottom 20%
	Distance (1000)	0.687783	Top 20%			Distance (10000)	0.719394	Top 20%			Radius (30)	713	Bottom 20%
	Distance (1000)	0.654639	Top 20%			Distance (10000)	0.177221	Top 20%			Radius (30)	4795	Bottom 20%
	Distance (1000)	0.742389	Top 20%			Distance (10000)	0.733863	Top 20%			Radius (30)	1521	Bottom 20%
	Distance (1000)	0.814891	Top 20%			Distance (10000)	0.903324	Top 20%			Radius (30)	4034	Bottom 20%
	Distance (1000)	0.843433	Top 20%			Distance (10000)	0.631107	Top 20%			Radius (30)	4439	Bottom 20%
	Distance (1000)	0.869598	Top 20%			Distance (10000)	0.966873	Top 20%			Radius (30)	930	Bottom 20%
	Distance (1000)	0.654639	Top 20%			Distance (10000)	0.522466	Top 20%			Radius (30)	4288	Bottom 20%
	Distance (1000)	0.806839	Top 20%			Distance (10000)	0.535245	Top 20%			Radius (30)	4580	Bottom 20%
	Distance (1000)	0.770543	Top 20%			Distance (10000)	0.580718	Top 20%			Radius (30)	2155	Bottom 20%
	Distance (1000)	0.665525	Top 20%			Distance (10000)	0.591768	Top 20%			Radius (30)	2999	Bottom 20%
	Distance (1000)	0.882006	Top 20%			Distance (10000)	0.612878	Top 20%			Radius (30)	861	Bottom 20%
	Distance (1000)	0.901713	Top 20%			Distance (10000)	0.590033	Top 20%			Radius (30)	4548	Bottom 20%
	Distance (1000)	0.654639	Top 20%			Distance (10000)	0.576734	Top 20%			Radius (30)	1101	Top 20%
	Distance (1000)	0.757217	Top 20%			Distance (10000)	0.921808	Top 20%			Radius (30)	1474	Top 20%
	Distance (1000)	0.840767	Top 20%			Distance (10000)	0.543588	Top 20%			Radius (30)	1592	Top 20%
	Distance (1000)	0.742782	Top 20%			Distance (10000)	0.989555	Top 20%			Radius (30)	8286	Top 20%
	Distance (1000)	0.727184	Top 20%			Distance (10000)	1.21903	Top 20%			Radius (30)	3939	Top 20%
	Distance (1000)	0.732587	Top 20%			Distance (2500)	0.396858	Bottom 20%			Radius (30)	1546	Top 20%
	Distance (1000)	0.78927	Top 20%			Distance (2500)	0.289333	Bottom 20%			Radius (30)	557	Top 20%
	Distance (1000)	0.680823	Top 20%			Distance (2500)	0.827522	Bottom 20%			Radius (30)	3130	Top 20%
	Distance (1000)	0.882329	Top 20%			Distance (2500)	0.846212	Bottom 20%			Radius (30)	7113	Top 20%
	Distance (1000)	0.729481	Top 20%			Distance (2500)	0.382783	Bottom 20%			Radius (30)	904	Top 20%
	Distance (1000)	0.911243	Top 20%			Distance (2500)	0.635952	Bottom 20%			Radius (30)	713	Top 20%
	Distance (1000)	0.874104	Top 20%			Distance (2500)	0.343942	Bottom 20%			Radius (30)	1349	Top 20%
	Distance (1000)	0.726867	Top 20%			Distance (2500)	0.754569	Bottom 20%			Radius (30)	1330	Top 20%
	Distance (1000)	0.888374	Top 20%			Distance (2500)	0.568886	Bottom 20%			Radius (30)	793	Top 20%
	Distance (1000)	0.821517	Top 20%			Distance (2500)	0.425717	Bottom 20%			Radius (30)	683	Top 20%
	Distance (1000)	0.801498	Top 20%			Distance (2500)	0	Bottom 20%			Radius (30)	7327	Top 20%
	Distance (1000)	0.640062	Top 20%			Distance (2500)	0.528073	Bottom 20%			Radius (30)	1729	Top 20%
	Distance (1000)	0.70259	Top 20%			Distance (2500)	0.506761	Bottom 20%			Radius (30)	1651	Top 20%
	Distance (1000)	0.924006	Top 20%			Distance (2500)	0.734487	Bottom 20%			Radius (30)	3604	Top 20%
	Distance (1000)	0.73119	Top 20%			Distance (2500)	0.586097	Bottom 20%			Radius (30)	2082	Top 20%
	Distance (1000)	0.769405	Top 20%			Distance (2500)	0.431272	Bottom 20%			Radius (30)	2103	Top 20%
	Distance (1000)	0.965111	Top 20%			Distance (2500)	0.400638	Bottom 20%			Radius (30)	1393	Top 20%
	Distance (1000)	0.732337	Top 20%			Distance (2500)	0.523969	Bottom 20%			Radius (30)	2977	Top 20%
	Distance (1000)	1.04853	Top 20%			Distance (2500)	0.47573	Bottom 20%			Radius (30)	542	Top 20%
	Distance (1000)	0.874724	Top 20%			Distance (2500)	0.289873	Bottom 20%			Radius (30)	1902	Top 20%
	Distance (1000)	0.770359	Top 20%			Distance (2500)	0.220384	Bottom 20%			Radius (30)	1616	Top 20%
	Distance (1000)	0.737537	Top 20%			Distance (2500)	0.322628	Bottom 20%			Radius (30)	5899	Top 20%
	Distance (1000)	0.719869	Top 20%			Distance (2500)	0.289653	Bottom 20%			Radius (30)	2193	Top 20%
	Distance (1000)	0.954634	Top 20%			Distance (2500)	0.390644	Bottom 20%			Radius (30)	1285	Top 20%
	Distance (1000)	0.802379	Top 20%			Distance (2500)	0.151459	Bottom 20%			Radius (30)	2086	Top 20%
	Distance (1000)	0.688312	Top 20%			Distance (2500)	0.271936	Bottom 20%			Radius (30)	2116	Top 20%
	Distance (1000)	0.930631	Top 20%			Distance (2500)	1.12688	Bottom 20%
	Distance (1000)	0.680476	Top 20%			Distance (2500)	0.528926	Bottom 20%
	Distance (1000)	0.810351	Top 20%			Distance (2500)	0.301463	Bottom 20%
	Distance (1000)	0.697156	Top 20%			Distance (2500)	0.401833	Bottom 20%
	Distance (1000)	0.854718	Top 20%			Distance (2500)	0.129181	Bottom 20%
	Distance (1000)	0.857151	Top 20%			Distance (2500)	0.403445	Bottom 20%
	Distance (1000)	0.645637	Top 20%			Distance (2500)	0.269478	Bottom 20%
	Distance (1000)	0.733775	Top 20%			Distance (2500)	0.184331	Bottom 20%
	Distance (1000)	0.854718	Top 20%			Distance (2500)	0.183275	Bottom 20%
	Distance (1000)	0.72307	Top 20%			Distance (2500)	0.474878	Bottom 20%
	Distance (1000)	0.769405	Top 20%			Distance (2500)	0.277038	Bottom 20%
	Distance (1000)	0.924773	Top 20%			Distance (2500)	0.376403	Bottom 20%
	Distance (1000)	0.87968	Top 20%			Distance (2500)	0.487719	Bottom 20%
	Distance (1000)	0.732587	Top 20%			Distance (2500)	0.390024	Bottom 20%
	Distance (1000)	0.897641	Top 20%			Distance (2500)	0.455748	Bottom 20%
	Distance (1000)	0.925229	Top 20%			Distance (2500)	0.371233	Bottom 20%
	Distance (1000)	0.750211	Top 20%			Distance (2500)	0.462518	Bottom 20%
	Distance (1000)	0.805197	Top 20%			Distance (2500)	0.804575	Bottom 20%
	Distance (1000)	0.729076	Top 20%			Distance (2500)	0.27418	Bottom 20%
	Distance (1000)	0.806839	Top 20%			Distance (2500)	0.512711	Bottom 20%
	Distance (1000)	0.820681	Top 20%			Distance (2500)	0.478944	Bottom 20%
	Distance (1000)	0.739337	Top 20%			Distance (2500)	0.301729	Bottom 20%
	Distance (1000)	0.868503	Top 20%			Distance (2500)	0.354694	Bottom 20%
	Distance (1000)	0.692652	Top 20%			Distance (2500)	0.400512	Bottom 20%
	Distance (1000)	0.582098	Top 20%			Distance (2500)	0.347465	Bottom 20%
	Distance (1000)	0.777693	Top 20%			Distance (2500)	0.754251	Bottom 20%
	Distance (1000)	0.911825	Top 20%			Distance (2500)	0.45882	Bottom 20%
	Distance (1000)	0.832908	Top 20%			Distance (2500)	0.207703	Bottom 20%
	Distance (1000)	0.780994	Top 20%			Distance (2500)	0.677082	Bottom 20%
	Distance (1000)	0.794585	Top 20%			Distance (2500)	0.460637	Bottom 20%
	Distance (1000)	0.660017	Top 20%			Distance (2500)	0.372025	Bottom 20%
	Distance (1000)	0.617669	Top 20%			Distance (2500)	0.301594	Bottom 20%
	Distance (1000)	0.864499	Top 20%			Distance (2500)	0.294513	Bottom 20%
	Distance (1000)	0.938696	Top 20%			Distance (2500)	0.406387	Bottom 20%
	Distance (1000)	0.791088	Top 20%			Distance (2500)	0.450832	Bottom 20%
	Distance (1000)	0.814533	Top 20%			Distance (2500)	0.239487	Bottom 20%
	Distance (1000)	0.912063	Top 20%			Distance (2500)	0.296931	Bottom 20%
	Distance (1000)	0.744298	Top 20%			Distance (2500)	0.327626	Bottom 20%
	Distance (1000)	0.739337	Top 20%			Distance (2500)	0.354237	Bottom 20%
	Distance (1000)	0.759944	Top 20%			Distance (2500)	0.569233	Bottom 20%
	Distance (1000)	0.948608	Top 20%			Distance (2500)	0.450326	Bottom 20%
	Distance (1000)	0.771605	Top 20%			Distance (2500)	0.424644	Bottom 20%
	Distance (1000)	0.897641	Top 20%			Distance (2500)	0.408294	Bottom 20%
	Distance (1000)	0.731041	Top 20%			Distance (2500)	0.373088	Bottom 20%
	Distance (1000)	1.05114	Top 20%			Distance (2500)	0.462649	Bottom 20%
	Distance (1000)	0.875048	Top 20%			Distance (2500)	0.379209	Bottom 20%
	Distance (1000)	0.876144	Top 20%			Distance (2500)	0.208966	Bottom 20%
	Distance (1000)	1.00713	Top 20%			Distance (2500)	0.419882	Bottom 20%
	Distance (1000)	0.810131	Top 20%			Distance (2500)	0.290728	Bottom 20%
	Distance (1000)	0.810131	Top 20%			Distance (2500)	0.325441	Bottom 20%
	Distance (1000)	0.820681	Top 20%			Distance (2500)	0.464527	Bottom 20%
	Distance (1000)	0.911825	Top 20%			Distance (2500)	0.365448	Bottom 20%
	Distance (1000)	0.948608	Top 20%			Distance (2500)	0.324467	Bottom 20%
	Distance (1000)	0.708481	Top 20%			Distance (2500)	0.367463	Bottom 20%
	Distance (1000)	0.893754	Top 20%			Distance (2500)	1.1576	Bottom 20%
	Distance (1000)	0.742782	Top 20%			Distance (2500)	0.340782	Bottom 20%
	Distance (1000)	0.87968	Top 20%			Distance (2500)	0.27922	Bottom 20%
	Distance (1000)	0.753253	Top 20%			Distance (2500)	0.361338	Bottom 20%
	Distance (1000)	0.769412	Top 20%			Distance (2500)	0.262718	Bottom 20%
	Distance (1000)	0.631896	Top 20%			Distance (2500)	0.207582	Bottom 20%
	Distance (1000)	0.76747	Top 20%			Distance (2500)	0.276847	Bottom 20%
	Distance (1000)	0.759067	Top 20%			Distance (2500)	0.342184	Bottom 20%
	Distance (1000)	0.691941	Top 20%			Distance (2500)	0.218994	Bottom 20%
	Distance (1000)	0.864928	Top 20%			Distance (2500)	0.29567	Bottom 20%
	Distance (1000)	0.865933	Top 20%			Distance (2500)	0.263108	Bottom 20%
	Distance (1000)	0.729307	Top 20%			Distance (2500)	0.236867	Bottom 20%
	Distance (1000)	0.704927	Top 20%			Distance (2500)	0.412808	Bottom 20%
	Distance (1000)	0.680823	Top 20%			Distance (2500)	0.594569	Bottom 20%
	Distance (1000)	0.864499	Top 20%			Distance (2500)	0.379519	Bottom 20%
	Distance (1000)	0.943017	Top 20%			Distance (2500)	0.556262	Bottom 20%
	Distance (1000)	1.01585	Top 20%			Distance (2500)	0.112955	Bottom 20%
	Distance (1000)	0.893786	Top 20%			Distance (2500)	0.229887	Bottom 20%
	Distance (10000)	1.13988	Bottom 20%			Distance (2500)	0.0695861	Bottom 20%
	Distance (10000)	1.32161	Bottom 20%			Distance (2500)	0.462149	Bottom 20%
	Distance (10000)	1.09832	Bottom 20%			Distance (2500)	0.356727	Bottom 20%
	Distance (10000)	1.2951	Bottom 20%			Distance (2500)	0.136546	Bottom 20%
	Distance (10000)	1.39437	Bottom 20%			Distance (2500)	0.341861	Bottom 20%
	Distance (10000)	1.13588	Bottom 20%			Distance (2500)	0.364058	Bottom 20%
	Distance (10000)	1.19612	Bottom 20%			Distance (2500)	0.400186	Bottom 20%
	Distance (10000)	1.26881	Bottom 20%			Distance (2500)	0.47053	Bottom 20%
	Distance (10000)	1.33665	Bottom 20%			Distance (2500)	0.413362	Bottom 20%
	Distance (10000)	1.25945	Bottom 20%			Distance (2500)	0.297046	Bottom 20%
	Distance (10000)	1.27603	Bottom 20%			Distance (2500)	0.355542	Bottom 20%
	Distance (10000)	1.19612	Bottom 20%			Distance (2500)	0.431242	Bottom 20%
	Distance (10000)	1.24946	Bottom 20%			Distance (2500)	0.396264	Bottom 20%
	Distance (10000)	0.896502	Bottom 20%			Distance (2500)	0.432403	Bottom 20%
	Distance (10000)	1.18997	Bottom 20%			Distance (2500)	0.291956	Bottom 20%
	Distance (10000)	1.23674	Bottom 20%			Distance (2500)	0.404021	Bottom 20%
	Distance (10000)	0.706764	Bottom 20%			Distance (2500)	0.212327	Bottom 20%
	Distance (10000)	1.47712	Bottom 20%			Distance (2500)	0.385558	Bottom 20%
	Distance (10000)	1.01869	Bottom 20%			Distance (2500)	0.480268	Bottom 20%
	Distance (10000)	1.27603	Bottom 20%			Distance (2500)	0.390357	Bottom 20%
	Distance (10000)	1.31206	Bottom 20%			Distance (2500)	0.340697	Bottom 20%
	Distance (10000)	1.21267	Bottom 20%			Distance (2500)	0.272691	Bottom 20%
	Distance (10000)	1.45295	Bottom 20%			Distance (2500)	0.878294	Bottom 20%
	Distance (10000)	1.25505	Bottom 20%			Distance (2500)	0.28307	Bottom 20%
	Distance (10000)	1.43044	Bottom 20%			Distance (2500)	0.541858	Bottom 20%
	Distance (10000)	1.18335	Bottom 20%			Distance (2500)	0.20989	Bottom 20%
	Distance (10000)	1.31177	Bottom 20%			Distance (2500)	0.206774	Bottom 20%
	Distance (10000)	1.4276	Bottom 20%			Distance (2500)	0	Bottom 20%
	Distance (10000)	1.22308	Bottom 20%			Distance (2500)	0.391303	Bottom 20%
	Distance (10000)	1.15039	Bottom 20%			Distance (2500)	0.368004	Bottom 20%
	Distance (10000)	1.18541	Bottom 20%			Distance (2500)	0.21917	Bottom 20%
	Distance (10000)	1.16295	Bottom 20%			Distance (2500)	0.453174	Bottom 20%
	Distance (10000)	1.22306	Bottom 20%			Distance (2500)	0.430475	Bottom 20%
	Distance (10000)	1.44166	Bottom 20%			Distance (2500)	0.631299	Bottom 20%
	Distance (10000)	1.39971	Bottom 20%			Distance (2500)	0.281493	Bottom 20%
	Distance (10000)	1.18375	Bottom 20%			Distance (2500)	0.331895	Top 20%
	Distance (10000)	0.997106	Bottom 20%			Distance (2500)	0.330275	Top 20%
	Distance (10000)	1.51942	Bottom 20%			Distance (2500)	0.300286	Top 20%
	Distance (10000)	1.23984	Bottom 20%			Distance (2500)	0.275954	Top 20%
	Distance (10000)	1.06057	Bottom 20%			Distance (2500)	0.266941	Top 20%
	Distance (10000)	1.32604	Bottom 20%			Distance (2500)	0.164644	Top 20%
	Distance (10000)	0.706764	Bottom 20%			Distance (2500)	0.518126	Top 20%
	Distance (10000)	1.51942	Bottom 20%			Distance (2500)	0.358166	Top 20%
	Distance (10000)	1.20516	Bottom 20%			Distance (2500)	0.403618	Top 20%
	Distance (10000)	1.20718	Bottom 20%			Distance (2500)	0.287384	Top 20%
	Distance (10000)	1.26977	Bottom 20%			Distance (2500)	0.352785	Top 20%
	Distance (10000)	1.02712	Bottom 20%			Distance (2500)	0.204541	Top 20%
	Distance (10000)	1.19199	Bottom 20%			Distance (2500)	0.337321	Top 20%
	Distance (10000)	0.988742	Bottom 20%			Distance (2500)	0.707103	Top 20%
	Distance (10000)	1.32196	Bottom 20%			Distance (2500)	0.268097	Top 20%
	Distance (10000)	1.30779	Bottom 20%			Distance (2500)	0.235779	Top 20%
	Distance (10000)	1.26794	Bottom 20%			Distance (2500)	0.346876	Top 20%
	Distance (10000)	1.10491	Bottom 20%			Distance (2500)	0.412894	Top 20%
	Distance (10000)	1.40854	Bottom 20%			Distance (2500)	0.349514	Top 20%
	Distance (10000)	1.44128	Bottom 20%			Distance (2500)	0.283988	Top 20%
	Distance (10000)	1.2297	Bottom 20%			Distance (2500)	0.365788	Top 20%
	Distance (10000)	1.16721	Bottom 20%			Distance (2500)	0.436462	Top 20%
	Distance (10000)	1.38811	Bottom 20%			Distance (2500)	0.417624	Top 20%
	Distance (10000)	1.4285	Bottom 20%			Distance (2500)	0.507866	Top 20%
	Distance (10000)	1.2405	Bottom 20%			Distance (2500)	0	Top 20%
	Distance (10000)	1.36044	Bottom 20%			Distance (2500)	0.658327	Top 20%
	Distance (10000)	1.49876	Bottom 20%			Distance (2500)	0.266215	Top 20%
	Distance (10000)	1.16653	Bottom 20%			Distance (2500)	0.322361	Top 20%
	Distance (10000)	1.31591	Bottom 20%			Distance (2500)	0.249443	Top 20%
	Distance (10000)	1.35823	Bottom 20%			Distance (2500)	0.334977	Top 20%
	Distance (10000)	1.35922	Bottom 20%			Distance (2500)	0.427207	Top 20%
	Distance (10000)	1.21021	Bottom 20%			Distance (2500)	0.298145	Top 20%
	Distance (10000)	1.25039	Bottom 20%			Distance (2500)	0.30046	Top 20%
	Distance (10000)	1.26881	Bottom 20%			Distance (2500)	0.483057	Top 20%
	Distance (10000)	1.1266	Bottom 20%			Distance (2500)	0.382762	Top 20%
	Distance (10000)	1.14541	Bottom 20%			Distance (2500)	0.621893	Top 20%
	Distance (10000)	1.114	Bottom 20%			Distance (2500)	0.417469	Top 20%
	Distance (10000)	1.18067	Bottom 20%			Distance (2500)	0.106758	Top 20%
	Distance (10000)	1.0623	Bottom 20%			Distance (2500)	0.436983	Top 20%
	Distance (10000)	1.24933	Bottom 20%			Distance (2500)	0.52963	Top 20%
	Distance (10000)	1.13743	Bottom 20%			Distance (2500)	0.397039	Top 20%
	Distance (10000)	1.4281	Bottom 20%			Distance (2500)	0.439515	Top 20%
	Distance (10000)	0.935942	Bottom 20%			Distance (2500)	0.278423	Top 20%
	Distance (10000)	1.08227	Bottom 20%			Distance (2500)	0.329243	Top 20%
	Distance (10000)	1.11747	Bottom 20%			Distance (2500)	0.47866	Top 20%
	Distance (10000)	1.14681	Bottom 20%			Distance (2500)	0.464554	Top 20%
	Distance (10000)	1.34811	Bottom 20%			Distance (2500)	0.502834	Top 20%
	Distance (10000)	1.15067	Bottom 20%			Distance (2500)	0.321236	Top 20%
	Distance (10000)	1.40286	Bottom 20%			Distance (2500)	0.470209	Top 20%
	Distance (10000)	1.2508	Bottom 20%			Distance (2500)	0.351124	Top 20%
	Distance (10000)	1.26881	Bottom 20%			Distance (2500)	0.31473	Top 20%
	Distance (10000)	1.2297	Bottom 20%			Distance (2500)	0.65145	Top 20%
	Distance (10000)	0.985137	Bottom 20%			Distance (2500)	0.292135	Top 20%
	Distance (10000)	1.58958	Bottom 20%			Distance (2500)	0.307541	Top 20%
	Distance (10000)	1.40039	Bottom 20%			Distance (2500)	0.38117	Top 20%
	Distance (10000)	0.911008	Bottom 20%			Distance (2500)	0.516028	Top 20%
	Distance (10000)	1.36503	Bottom 20%			Distance (2500)	0.587002	Top 20%
	Distance (10000)	0.990811	Bottom 20%			Distance (2500)	0.741306	Top 20%
	Distance (10000)	0.941261	Bottom 20%			Distance (2500)	0.801989	Top 20%
	Distance (10000)	1.39755	Bottom 20%			Distance (2500)	0.422859	Top 20%
	Distance (10000)	1.33963	Bottom 20%			Distance (2500)	0.370117	Top 20%
	Distance (10000)	1.38786	Bottom 20%			Distance (2500)	0.301463	Top 20%
	Distance (10000)	1.3202	Bottom 20%			Distance (2500)	0.403483	Top 20%
	Distance (10000)	1.11113	Bottom 20%			Distance (2500)	0.447936	Top 20%
	Distance (10000)	1.18141	Bottom 20%			Distance (2500)	0.337324	Top 20%
	Distance (10000)	1.14707	Bottom 20%			Distance (2500)	0.230512	Top 20%
	Distance (10000)	1.29326	Bottom 20%			Distance (2500)	0.360028	Top 20%
	Distance (10000)	1.14958	Bottom 20%			Distance (2500)	0.800988	Top 20%
	Distance (10000)	1.2471	Bottom 20%			Distance (2500)	0.399558	Top 20%
	Distance (10000)	1.49588	Bottom 20%			Distance (2500)	0.514472	Top 20%
	Distance (10000)	1.56351	Bottom 20%			Distance (2500)	0.381226	Top 20%
	Distance (10000)	1.33322	Bottom 20%			Distance (2500)	0.399066	Top 20%
	Distance (10000)	1.14743	Bottom 20%			Distance (2500)	0.349065	Top 20%
	Distance (10000)	0	Bottom 20%			Distance (2500)	0.450123	Top 20%
	Distance (10000)	1.14681	Bottom 20%			Distance (2500)	0.363648	Top 20%
	Distance (10000)	1.20721	Bottom 20%			Distance (2500)	0.314191	Top 20%
	Distance (10000)	1.31084	Bottom 20%			Distance (2500)	0.419399	Top 20%
	Distance (10000)	1.28939	Bottom 20%			Distance (2500)	0.752884	Top 20%
	Distance (10000)	1.34384	Bottom 20%			Distance (2500)	0.46222	Top 20%
	Distance (10000)	1.12159	Bottom 20%			Distance (2500)	0.35098	Top 20%
	Distance (10000)	1.43442	Bottom 20%			Distance (2500)	0.33324	Top 20%
	Distance (10000)	1.22634	Bottom 20%			Distance (2500)	0.510723	Top 20%
	Distance (10000)	1.22832	Bottom 20%			Distance (2500)	0.411253	Top 20%
	Distance (10000)	1.26854	Bottom 20%			Distance (2500)	0.711345	Top 20%
	Distance (10000)	1.03196	Bottom 20%			Distance (2500)	0.434774	Top 20%
	Distance (10000)	1.10747	Bottom 20%			Distance (2500)	0.334296	Top 20%
	Distance (10000)	1.38237	Bottom 20%			Distance (2500)	0.471168	Top 20%
	Distance (10000)	1.15888	Bottom 20%			Distance (2500)	0.320436	Top 20%
	Distance (10000)	1.32178	Bottom 20%			Distance (2500)	0.32111	Top 20%
	Distance (10000)	1.31138	Bottom 20%			Distance (2500)	0.555249	Top 20%
	Distance (10000)	1.21276	Bottom 20%			Distance (2500)	0.269553	Top 20%
	Distance (10000)	1.11455	Bottom 20%			Distance (2500)	0.347514	Top 20%
	Distance (10000)	0.955519	Bottom 20%			Distance (2500)	0.313833	Top 20%
	Distance (10000)	0.911008	Bottom 20%			Distance (2500)	0.436709	Top 20%
	Distance (10000)	1.22306	Bottom 20%			Distance (2500)	0.409964	Top 20%
	Distance (10000)	0	Bottom 20%			Distance (2500)	0.70202	Top 20%
	Distance (10000)	1.32115	Bottom 20%			Distance (2500)	0.433222	Top 20%
	Distance (10000)	1.4049	Bottom 20%			Distance (2500)	0.322091	Top 20%
	Distance (10000)	1.28549	Bottom 20%			Distance (2500)	0.206477	Top 20%
	Distance (10000)	1.40568	Bottom 20%			Distance (2500)	0.43947	Top 20%
	Distance (10000)	1.49657	Bottom 20%			Distance (2500)	0.365313	Top 20%
	Distance (10000)	1.19223	Bottom 20%			Distance (2500)	0.224997	Top 20%
	Distance (10000)	1.56694	Bottom 20%			Distance (2500)	0.450731	Top 20%
	Distance (10000)	1.37782	Bottom 20%			Distance (2500)	0.43111	Top 20%
	Distance (10000)	1.26973	Bottom 20%			Distance (2500)	0.280257	Top 20%
	Distance (10000)	1.20721	Bottom 20%			Distance (2500)	0.379031	Top 20%
	Distance (10000)	1.12542	Bottom 20%			Distance (2500)	0.460393	Top 20%
	Distance (10000)	1.31299	Bottom 20%			Distance (2500)	0.302713	Top 20%
	Distance (10000)	1.27844	Bottom 20%			Distance (2500)	0.388918	Top 20%
	Distance (10000)	0.962404	Bottom 20%			Distance (2500)	1.01787	Top 20%
	Distance (10000)	1.36642	Bottom 20%			Distance (2500)	0.382132	Top 20%
	Distance (10000)	1.31593	Bottom 20%			Distance (2500)	0.156045	Top 20%
	Distance (10000)	1.14788	Bottom 20%			Distance (2500)	0.36007	Top 20%
	Distance (10000)	1.32144	Bottom 20%			Distance (2500)	0.389278	Top 20%
	Distance (10000)	1.30888	Bottom 20%			Distance (2500)	0.45177	Top 20%
	Distance (10000)	1.18902	Bottom 20%			Distance (2500)	0.535013	Top 20%
	Distance (10000)	1.16631	Bottom 20%			Distance (2500)	0.441969	Top 20%
	Distance (10000)	1.37743	Bottom 20%			Distance (2500)	0.0947237	Top 20%
	Distance (10000)	1.40286	Bottom 20%			Distance (2500)	0.434131	Top 20%
	Distance (10000)	1.31739	Bottom 20%			Distance (2500)	0.778808	Top 20%
	Distance (10000)	1.39971	Bottom 20%			Distance (2500)	0.423111	Top 20%
	Distance (10000)	1.28942	Bottom 20%			Distance (2500)	0.673793	Top 20%
	Distance (10000)	1.21021	Bottom 20%			Distance (2500)	0.263468	Top 20%
	Distance (10000)	1.20718	Bottom 20%			Distance (2500)	0.26221	Top 20%
	Distance (10000)	1.42212	Bottom 20%			Distance (2500)	0.316655	Top 20%
	Distance (10000)	1.5387	Bottom 20%			Distance (2500)	0.376867	Top 20%
	Distance (10000)	1.32583	Bottom 20%			Distance (2500)	0.383865	Top 20%
	Distance (10000)	1.1933	Bottom 20%			Distance (2500)	0.403518	Top 20%
	Distance (10000)	1.30975	Bottom 20%			Distance (2500)	0.335795	Top 20%
	Distance (10000)	1.16604	Bottom 20%			Distance (2500)	0.657051	Top 20%
	Distance (10000)	1.26449	Bottom 20%			Distance (2500)	0.31813	Top 20%
	Distance (10000)	1.34152	Bottom 20%			Distance (2500)	0.67417	Top 20%
	Distance (10000)	1.39473	Bottom 20%			Distance (2500)	0.735817	Top 20%
	Distance (10000)	1.34101	Bottom 20%			Distance (5000)	0.539879	Bottom 20%
	Distance (10000)	1.11803	Bottom 20%			Distance (5000)	0.396202	Bottom 20%
	Distance (10000)	1.44896	Bottom 20%			Distance (5000)	1.0933	Bottom 20%
	Distance (10000)	1.33286	Bottom 20%			Distance (5000)	1.10345	Bottom 20%
	Distance (10000)	1.41001	Bottom 20%			Distance (5000)	0.490069	Bottom 20%
	Distance (10000)	1.4115	Bottom 20%			Distance (5000)	0.76965	Bottom 20%
	Distance (10000)	1.21608	Bottom 20%			Distance (5000)	0.468669	Bottom 20%
	Distance (10000)	1.40568	Bottom 20%			Distance (5000)	0.992882	Bottom 20%
	Distance (10000)	1.23956	Bottom 20%			Distance (5000)	0.723001	Bottom 20%
	Distance (10000)	0.998558	Bottom 20%			Distance (5000)	0.542338	Bottom 20%
	Distance (10000)	1.32003	Bottom 20%			Distance (5000)	0	Bottom 20%
	Distance (10000)	1.24097	Bottom 20%			Distance (5000)	0.648906	Bottom 20%
	Distance (10000)	1.25199	Bottom 20%			Distance (5000)	0.624076	Bottom 20%
	Distance (10000)	1.21021	Bottom 20%			Distance (5000)	0.872453	Bottom 20%
	Distance (10000)	1.549	Bottom 20%			Distance (5000)	0.821738	Bottom 20%
	Distance (10000)	1.11455	Bottom 20%			Distance (5000)	0.534398	Bottom 20%
	Distance (10000)	1.02712	Bottom 20%			Distance (5000)	0.52988	Bottom 20%
	Distance (10000)	1.32512	Bottom 20%			Distance (5000)	0.683975	Bottom 20%
	Distance (10000)	1.28254	Bottom 20%			Distance (5000)	0.606925	Bottom 20%
	Distance (10000)	1.28825	Bottom 20%			Distance (5000)	0.360426	Bottom 20%
	Distance (10000)	1.16096	Bottom 20%			Distance (5000)	0.314156	Bottom 20%
	Distance (10000)	1.38083	Bottom 20%			Distance (5000)	0.43745	Bottom 20%
	Distance (10000)	0.997106	Bottom 20%			Distance (5000)	0.388192	Bottom 20%
	Distance (10000)	1.4285	Bottom 20%			Distance (5000)	0.494608	Bottom 20%
	Distance (10000)	1.31683	Bottom 20%			Distance (5000)	0.209743	Bottom 20%
	Distance (10000)	1.18128	Bottom 20%			Distance (5000)	0.357284	Bottom 20%
	Distance (10000)	1.23155	Bottom 20%			Distance (5000)	1.52639	Bottom 20%
	Distance (10000)	1.31784	Bottom 20%			Distance (5000)	0.668345	Bottom 20%
	Distance (10000)	0.942427	Bottom 20%			Distance (5000)	0.418405	Bottom 20%
	Distance (10000)	0.924887	Bottom 20%			Distance (5000)	0.512946	Bottom 20%
	Distance (10000)	1.49588	Bottom 20%			Distance (5000)	0.168903	Bottom 20%
	Distance (10000)	1.24402	Bottom 20%			Distance (5000)	0.561704	Bottom 20%
	Distance (10000)	1.49617	Bottom 20%			Distance (5000)	0.374017	Bottom 20%
	Distance (10000)	1.20407	Bottom 20%			Distance (5000)	0.248351	Bottom 20%
	Distance (10000)	1.31206	Bottom 20%			Distance (5000)	0.276799	Bottom 20%
	Distance (10000)	1.14231	Bottom 20%			Distance (5000)	0.5922	Bottom 20%
	Distance (10000)	1.32264	Bottom 20%			Distance (5000)	0.396665	Bottom 20%
	Distance (10000)	0.978357	Bottom 20%			Distance (5000)	0.497753	Bottom 20%
	Distance (10000)	1.21135	Bottom 20%			Distance (5000)	0.636091	Bottom 20%
	Distance (10000)	1.02601	Bottom 20%			Distance (5000)	0.534669	Bottom 20%
	Distance (10000)	1.27164	Bottom 20%			Distance (5000)	0.576427	Bottom 20%
	Distance (10000)	1.22688	Bottom 20%			Distance (5000)	0.475008	Bottom 20%
	Distance (10000)	0.996452	Bottom 20%			Distance (5000)	0.599719	Bottom 20%
	Distance (10000)	1.37803	Bottom 20%			Distance (5000)	0.981277	Bottom 20%
	Distance (10000)	1.11803	Bottom 20%			Distance (5000)	0.35733	Bottom 20%
	Distance (10000)	1.10993	Bottom 20%			Distance (5000)	0.662095	Bottom 20%
	Distance (10000)	0.97682	Bottom 20%			Distance (5000)	0.61703	Bottom 20%
	Distance (10000)	1.22522	Bottom 20%			Distance (5000)	0.405211	Bottom 20%
	Distance (10000)	0.985619	Bottom 20%			Distance (5000)	0.474885	Bottom 20%
	Distance (10000)	1.23981	Bottom 20%			Distance (5000)	0.525728	Bottom 20%
	Distance (10000)	0.985619	Bottom 20%			Distance (5000)	0.492754	Bottom 20%
	Distance (10000)	1.07479	Bottom 20%			Distance (5000)	0.930002	Bottom 20%
	Distance (10000)	1.38816	Bottom 20%			Distance (5000)	0.561021	Bottom 20%
	Distance (10000)	1.32688	Bottom 20%			Distance (5000)	0.207703	Bottom 20%
	Distance (10000)	1.62072	Bottom 20%			Distance (5000)	0.804074	Bottom 20%
	Distance (10000)	1.11558	Bottom 20%			Distance (5000)	0.649408	Bottom 20%
	Distance (10000)	1.0898	Bottom 20%			Distance (5000)	0.488236	Bottom 20%
	Distance (10000)	1.3982	Bottom 20%			Distance (5000)	0.392606	Bottom 20%
	Distance (10000)	1.27905	Bottom 20%			Distance (5000)	0.420692	Bottom 20%
	Distance (10000)	1.21118	Bottom 20%			Distance (5000)	0.565291	Bottom 20%
	Distance (10000)	1.30398	Bottom 20%			Distance (5000)	0.569304	Bottom 20%
	Distance (10000)	0.982618	Bottom 20%			Distance (5000)	0.266473	Bottom 20%
	Distance (10000)	0.978357	Bottom 20%			Distance (5000)	0.404688	Bottom 20%
	Distance (10000)	1.41801	Bottom 20%			Distance (5000)	0.468455	Bottom 20%
	Distance (10000)	1.17031	Bottom 20%			Distance (5000)	0.464591	Bottom 20%
	Distance (10000)	1.64057	Bottom 20%			Distance (5000)	0.710167	Bottom 20%
	Distance (10000)	1.14788	Bottom 20%			Distance (5000)	0.607515	Bottom 20%
	Distance (10000)	1.39853	Bottom 20%			Distance (5000)	0.603708	Bottom 20%
	Distance (10000)	1.52406	Bottom 20%			Distance (5000)	0.551068	Bottom 20%
	Distance (10000)	1.34051	Bottom 20%			Distance (5000)	0.476732	Bottom 20%
	Distance (10000)	1.31198	Bottom 20%			Distance (5000)	0.634079	Bottom 20%
	Distance (10000)	1.12034	Bottom 20%			Distance (5000)	0.485337	Bottom 20%
	Distance (10000)	1.19312	Bottom 20%			Distance (5000)	0.286173	Bottom 20%
	Distance (10000)	1.21099	Bottom 20%			Distance (5000)	0.541863	Bottom 20%
	Distance (10000)	1.1241	Bottom 20%			Distance (5000)	0.412665	Bottom 20%
	Distance (10000)	1.25747	Bottom 20%			Distance (5000)	0.447212	Bottom 20%
	Distance (10000)	1.29056	Bottom 20%			Distance (5000)	0.601605	Bottom 20%
	Distance (10000)	1.40286	Bottom 20%			Distance (5000)	0.487255	Bottom 20%
	Distance (10000)	1.41061	Bottom 20%			Distance (5000)	0.419498	Bottom 20%
	Distance (10000)	1.0615	Bottom 20%			Distance (5000)	0.472454	Bottom 20%
	Distance (10000)	1.40854	Bottom 20%			Distance (5000)	1.58742	Bottom 20%
	Distance (10000)	1.40246	Bottom 20%			Distance (5000)	0.496936	Bottom 20%
	Distance (10000)	1.38786	Bottom 20%			Distance (5000)	0.394156	Bottom 20%
	Distance (10000)	1.22585	Bottom 20%			Distance (5000)	0.511052	Bottom 20%
	Distance (10000)	1.15039	Bottom 20%			Distance (5000)	0.357485	Bottom 20%
	Distance (10000)	1.27114	Bottom 20%			Distance (5000)	0.293067	Bottom 20%
	Distance (10000)	1.3551	Bottom 20%			Distance (5000)	0.362631	Bottom 20%
	Distance (10000)	1.23396	Bottom 20%			Distance (5000)	0.45004	Bottom 20%
	Distance (10000)	1.23609	Bottom 20%			Distance (5000)	0.308699	Bottom 20%
	Distance (10000)	1.22533	Bottom 20%			Distance (5000)	0.428276	Bottom 20%
	Distance (10000)	1.3803	Bottom 20%			Distance (5000)	0.342933	Bottom 20%
	Distance (10000)	1.30398	Bottom 20%			Distance (5000)	0.349617	Bottom 20%
	Distance (10000)	0.948183	Bottom 20%			Distance (5000)	0.578395	Bottom 20%
	Distance (10000)	1.44853	Bottom 20%			Distance (5000)	0.752958	Bottom 20%
	Distance (10000)	0.948183	Bottom 20%			Distance (5000)	0.617136	Bottom 20%
	Distance (10000)	1.234	Bottom 20%			Distance (5000)	0.744781	Bottom 20%
	Distance (10000)	1.50357	Bottom 20%			Distance (5000)	0.15271	Bottom 20%
	Distance (10000)	1.37518	Bottom 20%			Distance (5000)	0.317305	Bottom 20%
	Distance (10000)	0.985432	Bottom 20%			Distance (5000)	0.0988922	Bottom 20%
	Distance (10000)	1.10193	Bottom 20%			Distance (5000)	0.692526	Bottom 20%
	Distance (10000)	1.31324	Bottom 20%			Distance (5000)	0.459467	Bottom 20%
	Distance (10000)	1.29611	Bottom 20%			Distance (5000)	0.17741	Bottom 20%
	Distance (10000)	1.30944	Bottom 20%			Distance (5000)	0.462089	Bottom 20%
	Distance (10000)	1.30423	Bottom 20%			Distance (5000)	0.466363	Bottom 20%
	Distance (10000)	1.28955	Bottom 20%			Distance (5000)	0.504791	Bottom 20%
	Distance (10000)	1.31546	Bottom 20%			Distance (5000)	0.585065	Bottom 20%
	Distance (10000)	1.11747	Bottom 20%			Distance (5000)	0.536122	Bottom 20%
	Distance (10000)	0.985331	Bottom 20%			Distance (5000)	0.460605	Bottom 20%
	Distance (10000)	1.49617	Bottom 20%			Distance (5000)	0.490143	Bottom 20%
	Distance (10000)	1.40488	Bottom 20%			Distance (5000)	0.57931	Bottom 20%
	Distance (10000)	1.19654	Bottom 20%			Distance (5000)	0.513835	Bottom 20%
	Distance (10000)	1.12458	Bottom 20%			Distance (5000)	0.601235	Bottom 20%
	Distance (10000)	1.28149	Bottom 20%			Distance (5000)	0.417335	Bottom 20%
	Distance (10000)	1.2699	Bottom 20%			Distance (5000)	0.524453	Bottom 20%
	Distance (10000)	1.20838	Bottom 20%			Distance (5000)	0.292067	Bottom 20%
	Distance (10000)	1.37518	Bottom 20%			Distance (5000)	0.506601	Bottom 20%
	Distance (10000)	1.24102	Bottom 20%			Distance (5000)	0.629652	Bottom 20%
	Distance (10000)	1.34781	Bottom 20%			Distance (5000)	0.530845	Bottom 20%
	Distance (10000)	1.44596	Bottom 20%			Distance (5000)	0.448427	Bottom 20%
	Distance (10000)	1.54296	Bottom 20%			Distance (5000)	0.529693	Bottom 20%
	Distance (10000)	1.30785	Bottom 20%			Distance (5000)	1.03754	Bottom 20%
	Distance (10000)	1.44889	Bottom 20%			Distance (5000)	0.371514	Bottom 20%
	Distance (10000)	1.19479	Bottom 20%			Distance (5000)	0.680841	Bottom 20%
	Distance (10000)	1.3304	Bottom 20%			Distance (5000)	0.357086	Bottom 20%
	Distance (10000)	1.01869	Bottom 20%			Distance (5000)	0.286619	Bottom 20%
	Distance (10000)	1.02712	Bottom 20%			Distance (5000)	0	Bottom 20%
	Distance (10000)	1.08966	Bottom 20%			Distance (5000)	0.500745	Bottom 20%
	Distance (10000)	1.21118	Bottom 20%			Distance (5000)	0.460131	Bottom 20%
	Distance (10000)	1.34693	Bottom 20%			Distance (5000)	0.38077	Bottom 20%
	Distance (10000)	1.21267	Bottom 20%			Distance (5000)	0.590581	Bottom 20%
	Distance (10000)	1.26024	Bottom 20%			Distance (5000)	0.579062	Bottom 20%
	Distance (10000)	1.254	Bottom 20%			Distance (5000)	0.81864	Bottom 20%
	Distance (10000)	1.12034	Bottom 20%			Distance (5000)	0.370741	Bottom 20%
	Distance (10000)	1.30757	Bottom 20%			Distance (5000)	0.443958	Top 20%
	Distance (10000)	1.20234	Bottom 20%			Distance (5000)	0.438283	Top 20%
	Distance (10000)	1.24624	Bottom 20%			Distance (5000)	0.419006	Top 20%
	Distance (10000)	1.01613	Bottom 20%			Distance (5000)	0.378565	Top 20%
	Distance (10000)	1.2901	Bottom 20%			Distance (5000)	0.383367	Top 20%
	Distance (10000)	1.35657	Bottom 20%			Distance (5000)	0.234659	Top 20%
	Distance (10000)	1.20109	Bottom 20%			Distance (5000)	0.676573	Top 20%
	Distance (10000)	1.37096	Bottom 20%			Distance (5000)	0.4546	Top 20%
	Distance (10000)	1.29326	Bottom 20%			Distance (5000)	0.540705	Top 20%
	Distance (10000)	1.32257	Bottom 20%			Distance (5000)	0.414966	Top 20%
	Distance (10000)	1.12474	Bottom 20%			Distance (5000)	0.475103	Top 20%
	Distance (10000)	1.52406	Bottom 20%			Distance (5000)	0.258624	Top 20%
	Distance (10000)	1.34354	Bottom 20%			Distance (5000)	0.442025	Top 20%
	Distance (10000)	1.36291	Bottom 20%			Distance (5000)	0.899209	Top 20%
	Distance (10000)	1.31325	Top 20%			Distance (5000)	0.453154	Top 20%
	Distance (10000)	1.51717	Top 20%			Distance (5000)	0.340779	Top 20%
	Distance (10000)	1.28315	Top 20%			Distance (5000)	0.4641	Top 20%
	Distance (10000)	1.20394	Top 20%			Distance (5000)	0.528855	Top 20%
	Distance (10000)	1.27999	Top 20%			Distance (5000)	0.460798	Top 20%
	Distance (10000)	1.28251	Top 20%			Distance (5000)	0.368518	Top 20%
	Distance (10000)	1.60373	Top 20%			Distance (5000)	0.493177	Top 20%
	Distance (10000)	1.3655	Top 20%			Distance (5000)	0.54967	Top 20%
	Distance (10000)	1.41152	Top 20%			Distance (5000)	0.568742	Top 20%
	Distance (10000)	1.35412	Top 20%			Distance (5000)	0.642192	Top 20%
	Distance (10000)	1.4281	Top 20%			Distance (5000)	0	Top 20%
	Distance (10000)	1.42405	Top 20%			Distance (5000)	0.818552	Top 20%
	Distance (10000)	1.00021	Top 20%			Distance (5000)	0.373904	Top 20%
	Distance (10000)	1.27442	Top 20%			Distance (5000)	0.407736	Top 20%
	Distance (10000)	1.32492	Top 20%			Distance (5000)	0.422584	Top 20%
	Distance (10000)	1.14551	Top 20%			Distance (5000)	0.411841	Top 20%
	Distance (10000)	1.44166	Top 20%			Distance (5000)	0.580282	Top 20%
	Distance (10000)	1.35234	Top 20%			Distance (5000)	0.421353	Top 20%
	Distance (10000)	1.32569	Top 20%			Distance (5000)	0.405609	Top 20%
	Distance (10000)	1.3476	Top 20%			Distance (5000)	0.63861	Top 20%
	Distance (10000)	1.44367	Top 20%			Distance (5000)	0.475978	Top 20%
	Distance (10000)	1.31369	Top 20%			Distance (5000)	0.837945	Top 20%
	Distance (10000)	1.30851	Top 20%			Distance (5000)	0.565818	Top 20%
	Distance (10000)	1.35823	Top 20%			Distance (5000)	0.138325	Top 20%
	Distance (10000)	1.65606	Top 20%			Distance (5000)	0.610996	Top 20%
	Distance (10000)	1.33172	Top 20%			Distance (5000)	0.750798	Top 20%
	Distance (10000)	1.11586	Top 20%			Distance (5000)	0.528522	Top 20%
	Distance (10000)	1.37782	Top 20%			Distance (5000)	0.565238	Top 20%
	Distance (10000)	1.32995	Top 20%			Distance (5000)	0.381169	Top 20%
	Distance (10000)	1.39059	Top 20%			Distance (5000)	0.472414	Top 20%
	Distance (10000)	1.05331	Top 20%			Distance (5000)	0.694112	Top 20%
	Distance (10000)	1.31325	Top 20%			Distance (5000)	0.570781	Top 20%
	Distance (10000)	1.32405	Top 20%			Distance (5000)	0.737113	Top 20%
	Distance (10000)	1.29312	Top 20%			Distance (5000)	0.424876	Top 20%
	Distance (10000)	1.21368	Top 20%			Distance (5000)	0.750258	Top 20%
	Distance (10000)	1.24799	Top 20%			Distance (5000)	0.465079	Top 20%
	Distance (10000)	1.01313	Top 20%			Distance (5000)	0.398125	Top 20%
	Distance (10000)	0.978351	Top 20%			Distance (5000)	0.851882	Top 20%
	Distance (10000)	1.22468	Top 20%			Distance (5000)	0.415249	Top 20%
	Distance (10000)	1.45032	Top 20%			Distance (5000)	0.436422	Top 20%
	Distance (10000)	1.33539	Top 20%			Distance (5000)	0.543652	Top 20%
	Distance (10000)	1.22871	Top 20%			Distance (5000)	0.648117	Top 20%
	Distance (10000)	1.21653	Top 20%			Distance (5000)	0.730111	Top 20%
	Distance (10000)	1.23747	Top 20%			Distance (5000)	0.960857	Top 20%
	Distance (10000)	1.14864	Top 20%			Distance (5000)	1.08713	Top 20%
	Distance (10000)	0.998558	Top 20%			Distance (5000)	0.521421	Top 20%
	Distance (10000)	1.03256	Top 20%			Distance (5000)	0.497842	Top 20%
	Distance (10000)	1.28929	Top 20%			Distance (5000)	0.418405	Top 20%
	Distance (10000)	1.32236	Top 20%			Distance (5000)	0.517577	Top 20%
	Distance (10000)	1.59444	Top 20%			Distance (5000)	0.5625	Top 20%
	Distance (10000)	1.39059	Top 20%			Distance (5000)	0.448646	Top 20%
	Distance (10000)	1.48516	Top 20%			Distance (5000)	0.333813	Top 20%
	Distance (10000)	1.35656	Top 20%			Distance (5000)	0.49949	Top 20%
	Distance (10000)	1.22634	Top 20%			Distance (5000)	0.936901	Top 20%
	Distance (10000)	1.2064	Top 20%			Distance (5000)	0.514166	Top 20%
	Distance (10000)	1.15496	Top 20%			Distance (5000)	0.711048	Top 20%
	Distance (10000)	1.42156	Top 20%			Distance (5000)	0.51084	Top 20%
	Distance (10000)	1.19361	Top 20%			Distance (5000)	0.559407	Top 20%
	Distance (10000)	1.402	Top 20%			Distance (5000)	0.450518	Top 20%
	Distance (10000)	1.42212	Top 20%			Distance (5000)	0.60663	Top 20%
	Distance (10000)	1.3727	Top 20%			Distance (5000)	0.487436	Top 20%
	Distance (10000)	1.2188	Top 20%			Distance (5000)	0.446385	Top 20%
	Distance (10000)	1.28541	Top 20%			Distance (5000)	0.52823	Top 20%
	Distance (10000)	1.41553	Top 20%			Distance (5000)	0.948402	Top 20%
	Distance (10000)	1.18902	Top 20%			Distance (5000)	0.606377	Top 20%
	Distance (10000)	1.26243	Top 20%			Distance (5000)	0.444828	Top 20%
	Distance (10000)	1.21267	Top 20%			Distance (5000)	0.455653	Top 20%
	Distance (10000)	1.11424	Top 20%			Distance (5000)	0.64059	Top 20%
	Distance (10000)	1.21466	Top 20%			Distance (5000)	0.598129	Top 20%
	Distance (10000)	1.26993	Top 20%			Distance (5000)	0.911141	Top 20%
	Distance (10000)	1.37455	Top 20%			Distance (5000)	0.561534	Top 20%
	Distance (10000)	1.35758	Top 20%			Distance (5000)	0.434812	Top 20%
	Distance (10000)	1.31571	Top 20%			Distance (5000)	0.576778	Top 20%
	Distance (10000)	1.34609	Top 20%			Distance (5000)	0.430124	Top 20%
	Distance (10000)	1.41178	Top 20%			Distance (5000)	0.502569	Top 20%
	Distance (10000)	1.60373	Top 20%			Distance (5000)	0.715346	Top 20%
	Distance (10000)	1.66587	Top 20%			Distance (5000)	0.341792	Top 20%
	Distance (10000)	1.58163	Top 20%			Distance (5000)	0.480336	Top 20%
	Distance (10000)	1.22058	Top 20%			Distance (5000)	0.467039	Top 20%
	Distance (10000)	1.32112	Top 20%			Distance (5000)	0.543719	Top 20%
	Distance (10000)	1.31599	Top 20%			Distance (5000)	0.542117	Top 20%
	Distance (10000)	1.3535	Top 20%			Distance (5000)	0.901999	Top 20%
	Distance (10000)	1.34609	Top 20%			Distance (5000)	0.582457	Top 20%
	Distance (10000)	1.3558	Top 20%			Distance (5000)	0.435097	Top 20%
	Distance (10000)	1.40197	Top 20%			Distance (5000)	0.321442	Top 20%
	Distance (10000)	1.37421	Top 20%			Distance (5000)	0.573007	Top 20%
	Distance (10000)	1.62032	Top 20%			Distance (5000)	0.502161	Top 20%
	Distance (10000)	1.27334	Top 20%			Distance (5000)	0.322577	Top 20%
	Distance (10000)	1.16547	Top 20%			Distance (5000)	0.592627	Top 20%
	Distance (10000)	1.28541	Top 20%			Distance (5000)	0.552694	Top 20%
	Distance (10000)	0.985178	Top 20%			Distance (5000)	0.3703	Top 20%
	Distance (10000)	1.4334	Top 20%			Distance (5000)	0.475246	Top 20%
	Distance (10000)	1.08226	Top 20%			Distance (5000)	0.588735	Top 20%
	Distance (10000)	1.27442	Top 20%			Distance (5000)	0.439512	Top 20%
	Distance (10000)	1.31996	Top 20%			Distance (5000)	0.508884	Top 20%
	Distance (10000)	1.18997	Top 20%			Distance (5000)	1.39036	Top 20%
	Distance (10000)	1.15898	Top 20%			Distance (5000)	0.515057	Top 20%
	Distance (10000)	1.11239	Top 20%			Distance (5000)	0.262494	Top 20%
	Distance (10000)	1.37858	Top 20%			Distance (5000)	0.463538	Top 20%
	Distance (10000)	1.27219	Top 20%			Distance (5000)	0.513369	Top 20%
	Distance (10000)	1.28307	Top 20%			Distance (5000)	0.604785	Top 20%
	Distance (10000)	1.27534	Top 20%			Distance (5000)	0.774825	Top 20%
	Distance (10000)	1.27758	Top 20%			Distance (5000)	0.574525	Top 20%
	Distance (10000)	1.14864	Top 20%			Distance (5000)	0.122472	Top 20%
	Distance (10000)	1.06845	Top 20%			Distance (5000)	0.55131	Top 20%
	Distance (10000)	0.744142	Top 20%			Distance (5000)	0.903324	Top 20%
	Distance (10000)	1.19342	Top 20%			Distance (5000)	0.518094	Top 20%
	Distance (10000)	1.0622	Top 20%			Distance (5000)	0.883529	Top 20%
	Distance (10000)	1.37518	Top 20%			Distance (5000)	0.350668	Top 20%
	Distance (10000)	1.34542	Top 20%			Distance (5000)	0.380324	Top 20%
	Distance (10000)	1.35056	Top 20%			Distance (5000)	0.414816	Top 20%
	Distance (10000)	1.31996	Top 20%			Distance (5000)	0.471018	Top 20%
	Distance (10000)	1.32632	Top 20%			Distance (5000)	0.487495	Top 20%
	Distance (10000)	1.32569	Top 20%			Distance (5000)	0.557256	Top 20%
	Distance (10000)	1.29994	Top 20%			Distance (5000)	0.445678	Top 20%
	Distance (10000)	1.26921	Top 20%			Distance (5000)	0.842919	Top 20%
	Distance (10000)	1.17125	Top 20%			Distance (5000)	0.428973	Top 20%
	Distance (10000)	1.32257	Top 20%			Distance (5000)	0.830943	Top 20%
	Distance (10000)	1.27735	Top 20%			Distance (5000)	0.933398	Top 20%
	Distance (10000)	1.51717	Top 20%			Radius (10)	819	Bottom 20%
	Distance (10000)	1.17058	Top 20%			Radius (10)	1162	Bottom 20%
	Distance (10000)	1.05739	Top 20%			Radius (10)	463	Bottom 20%
	Distance (10000)	1.32979	Top 20%			Radius (10)	402	Bottom 20%
	Distance (10000)	1.24715	Top 20%			Radius (10)	715	Bottom 20%
	Distance (10000)	1.18297	Top 20%			Radius (10)	376	Bottom 20%
	Distance (10000)	1.32008	Top 20%			Radius (10)	357	Bottom 20%
	Distance (10000)	1.3504	Top 20%			Radius (10)	262	Bottom 20%
	Distance (10000)	1.37455	Top 20%			Radius (10)	433	Bottom 20%
	Distance (10000)	1.34693	Top 20%			Radius (10)	592	Bottom 20%
	Distance (10000)	1.59444	Top 20%			Radius (10)	0	Bottom 20%
	Distance (10000)	1.27702	Top 20%			Radius (10)	422	Bottom 20%
	Distance (10000)	1.34638	Top 20%			Radius (10)	534	Bottom 20%
	Distance (10000)	1.28399	Top 20%			Radius (10)	169	Bottom 20%
	Distance (10000)	1.32155	Top 20%			Radius (10)	275	Bottom 20%
	Distance (10000)	1.30006	Top 20%			Radius (10)	683	Bottom 20%
	Distance (10000)	1.18787	Top 20%			Radius (10)	456	Bottom 20%
	Distance (10000)	1.33427	Top 20%			Radius (10)	694	Bottom 20%
	Distance (10000)	1.38185	Top 20%			Radius (10)	694	Bottom 20%
	Distance (10000)	1.38931	Top 20%			Radius (10)	852	Bottom 20%
	Distance (10000)	1.30747	Top 20%			Radius (10)	2069	Bottom 20%
	Distance (10000)	1.15901	Top 20%			Radius (10)	1011	Bottom 20%
	Distance (10000)	1.32454	Top 20%			Radius (10)	3269	Bottom 20%
	Distance (10000)	1.19098	Top 20%			Radius (10)	1155	Bottom 20%
	Distance (10000)	1.17058	Top 20%			Radius (10)	4554	Bottom 20%
	Distance (10000)	1.2487	Top 20%			Radius (10)	3064	Bottom 20%
	Distance (10000)	1.60199	Top 20%			Radius (10)	248	Bottom 20%
	Distance (10000)	1.37037	Top 20%			Radius (10)	1057	Bottom 20%
	Distance (10000)	1.43044	Top 20%			Radius (10)	2654	Bottom 20%
	Distance (10000)	1.26243	Top 20%			Radius (10)	1035	Bottom 20%
	Distance (10000)	1.15656	Top 20%			Radius (10)	8654	Bottom 20%
	Distance (10000)	1.22522	Top 20%			Radius (10)	254	Bottom 20%
	Distance (10000)	1.27973	Top 20%			Radius (10)	1434	Bottom 20%
	Distance (10000)	1.48595	Top 20%			Radius (10)	1543	Bottom 20%
	Distance (10000)	1.32979	Top 20%			Radius (10)	1564	Bottom 20%
	Distance (10000)	1.20094	Top 20%			Radius (10)	431	Bottom 20%
	Distance (10000)	1.16547	Top 20%			Radius (10)	1541	Bottom 20%
	Distance (10000)	1.22585	Top 20%			Radius (10)	587	Bottom 20%
	Distance (10000)	1.28157	Top 20%			Radius (10)	455	Bottom 20%
	Distance (10000)	1.38755	Top 20%			Radius (10)	838	Bottom 20%
	Distance (10000)	1.32425	Top 20%			Radius (10)	319	Bottom 20%
	Distance (10000)	1.46468	Top 20%			Radius (10)	756	Bottom 20%
	Distance (10000)	1.22808	Top 20%			Radius (10)	1546	Bottom 20%
	Distance (10000)	1.2471	Top 20%			Radius (10)	159	Bottom 20%
	Distance (10000)	1.21492	Top 20%			Radius (10)	3031	Bottom 20%
	Distance (10000)	1.09109	Top 20%			Radius (10)	502	Bottom 20%
	Distance (10000)	1.31369	Top 20%			Radius (10)	1299	Bottom 20%
	Distance (10000)	1.16769	Top 20%			Radius (10)	1220	Bottom 20%
	Distance (10000)	1.2188	Top 20%			Radius (10)	1396	Bottom 20%
	Distance (10000)	1.29993	Top 20%			Radius (10)	1235	Bottom 20%
	Distance (10000)	1.30086	Top 20%			Radius (10)	706	Bottom 20%
	Distance (10000)	1.43876	Top 20%			Radius (10)	218	Bottom 20%
	Distance (10000)	1.02524	Top 20%			Radius (10)	417	Bottom 20%
	Distance (10000)	1.23473	Top 20%			Radius (10)	1122	Bottom 20%
	Distance (10000)	1.10243	Top 20%			Radius (10)	150	Bottom 20%
	Distance (10000)	1.05592	Top 20%			Radius (10)	1462	Bottom 20%
	Distance (10000)	1.43957	Top 20%			Radius (10)	777	Bottom 20%
	Distance (10000)	1.27512	Top 20%			Radius (10)	1177	Bottom 20%
	Distance (10000)	1.65606	Top 20%			Radius (10)	3642	Bottom 20%
	Distance (10000)	1.01589	Top 20%			Radius (10)	214	Bottom 20%
	Distance (10000)	1.4115	Top 20%			Radius (10)	730	Bottom 20%
	Distance (10000)	1.09843	Top 20%			Radius (10)	1159	Bottom 20%
	Distance (10000)	1.20857	Top 20%			Radius (10)	1087	Bottom 20%
	Distance (10000)	1.42489	Top 20%			Radius (10)	749	Bottom 20%
	Distance (10000)	1.26627	Top 20%			Radius (10)	937	Bottom 20%
	Distance (10000)	1.32008	Top 20%			Radius (10)	569	Bottom 20%
	Distance (10000)	1.31257	Top 20%			Radius (10)	1490	Bottom 20%
	Distance (10000)	1.35749	Top 20%			Radius (10)	273	Bottom 20%
	Distance (10000)	1.3304	Top 20%			Radius (10)	247	Bottom 20%
	Distance (10000)	1.5019	Top 20%			Radius (10)	214	Bottom 20%
	Distance (10000)	1.38655	Top 20%			Radius (10)	1531	Bottom 20%
	Distance (10000)	1.24479	Top 20%			Radius (10)	237	Bottom 20%
	Distance (10000)	1.30006	Top 20%			Radius (10)	2226	Bottom 20%
	Distance (10000)	0.999791	Top 20%			Radius (10)	970	Bottom 20%
	Distance (10000)	1.23696	Top 20%			Radius (10)	896	Bottom 20%
	Distance (10000)	1.27702	Top 20%			Radius (10)	2090	Bottom 20%
	Distance (10000)	1.26627	Top 20%			Radius (10)	692	Bottom 20%
	Distance (10000)	1.25423	Top 20%			Radius (10)	453	Bottom 20%
	Distance (10000)	1.37254	Top 20%			Radius (10)	1963	Bottom 20%
	Distance (10000)	1.27721	Top 20%			Radius (10)	855	Bottom 20%
	Distance (10000)	1.26601	Top 20%			Radius (10)	270	Bottom 20%
	Distance (10000)	0.958445	Top 20%			Radius (10)	1620	Bottom 20%
	Distance (10000)	0.994646	Top 20%			Radius (10)	2370	Bottom 20%
	Distance (10000)	1.24415	Top 20%			Radius (10)	780	Bottom 20%
	Distance (10000)	1.28556	Top 20%			Radius (10)	3255	Bottom 20%
	Distance (10000)	1.31324	Top 20%			Radius (10)	2268	Bottom 20%
	Distance (10000)	1.32569	Top 20%			Radius (10)	435	Bottom 20%
	Distance (10000)	0.994646	Top 20%			Radius (10)	318	Bottom 20%
	Distance (10000)	1.40174	Top 20%			Radius (10)	1689	Bottom 20%
	Distance (10000)	1.25809	Top 20%			Radius (10)	1059	Bottom 20%
	Distance (10000)	1.0898	Top 20%			Radius (10)	781	Bottom 20%
	Distance (10000)	1.45655	Top 20%			Radius (10)	1470	Bottom 20%
	Distance (10000)	1.28359	Top 20%			Radius (10)	1905	Bottom 20%
	Distance (10000)	0.994646	Top 20%			Radius (10)	272	Bottom 20%
	Distance (10000)	1.25261	Top 20%			Radius (10)	1114	Bottom 20%
	Distance (10000)	1.30917	Top 20%			Radius (10)	1104	Bottom 20%
	Distance (10000)	1.29371	Top 20%			Radius (10)	4790	Bottom 20%
	Distance (10000)	1.22806	Top 20%			Radius (10)	3799	Bottom 20%
	Distance (10000)	1.25849	Top 20%			Radius (10)	9206	Bottom 20%
	Distance (10000)	1.23237	Top 20%			Radius (10)	642	Bottom 20%
	Distance (10000)	1.22965	Top 20%			Radius (10)	410	Bottom 20%
	Distance (10000)	1.34812	Top 20%			Radius (10)	2733	Bottom 20%
	Distance (10000)	1.43876	Top 20%			Radius (10)	1719	Bottom 20%
	Distance (10000)	1.35814	Top 20%			Radius (10)	608	Bottom 20%
	Distance (10000)	1.29447	Top 20%			Radius (10)	607	Bottom 20%
	Distance (10000)	1.46415	Top 20%			Radius (10)	185	Bottom 20%
	Distance (10000)	1.33672	Top 20%			Radius (10)	411	Bottom 20%
	Distance (10000)	1.10509	Top 20%			Radius (10)	392	Bottom 20%
	Distance (10000)	1.23281	Top 20%			Radius (10)	219	Bottom 20%
	Distance (10000)	0.942427	Top 20%			Radius (10)	171	Bottom 20%
	Distance (10000)	1.32454	Top 20%			Radius (10)	231	Bottom 20%
	Distance (10000)	1.37091	Top 20%			Radius (10)	211	Bottom 20%
	Distance (10000)	1.00632	Top 20%			Radius (10)	392	Bottom 20%
	Distance (10000)	1.17739	Top 20%			Radius (10)	201	Bottom 20%
	Distance (10000)	1.52413	Top 20%			Radius (10)	5067	Bottom 20%
	Distance (10000)	1.33403	Top 20%			Radius (10)	1254	Bottom 20%
	Distance (10000)	1.52958	Top 20%			Radius (10)	684	Bottom 20%
	Distance (10000)	1.33078	Top 20%			Radius (10)	1122	Bottom 20%
	Distance (10000)	1.22808	Top 20%			Radius (10)	340	Bottom 20%
	Distance (10000)	1.37207	Top 20%			Radius (10)	1004	Bottom 20%
	Distance (10000)	1.35749	Top 20%			Radius (10)	130	Bottom 20%
	Distance (10000)	1.42405	Top 20%			Radius (10)	3057	Bottom 20%
	Distance (10000)	1.32274	Top 20%			Radius (10)	533	Bottom 20%
	Distance (10000)	1.13764	Top 20%			Radius (10)	1911	Bottom 20%
	Distance (10000)	1.41152	Top 20%			Radius (10)	2767	Bottom 20%
	Distance (10000)	1.08584	Top 20%			Radius (10)	0	Bottom 20%
	Distance (10000)	1.24985	Top 20%			Radius (10)	1301	Bottom 20%
	Distance (10000)	1.32485	Top 20%			Radius (10)	624	Bottom 20%
	Distance (10000)	1.38185	Top 20%			Radius (10)	715	Bottom 20%
	Distance (10000)	1.28939	Top 20%			Radius (10)	745	Bottom 20%
	Distance (10000)	1.01945	Top 20%			Radius (10)	1639	Bottom 20%
	Distance (10000)	1.15282	Top 20%			Radius (10)	677	Bottom 20%
	Distance (10000)	1.38185	Top 20%			Radius (10)	1188	Bottom 20%
	Distance (10000)	1.09843	Top 20%			Radius (10)	444	Top 20%
	Distance (10000)	1.17739	Top 20%			Radius (10)	2691	Top 20%
	Distance (10000)	1.41195	Top 20%			Radius (10)	2734	Top 20%
	Distance (10000)	1.27999	Top 20%			Radius (10)	628	Top 20%
	Distance (10000)	1.25849	Top 20%			Radius (10)	819	Top 20%
	Distance (10000)	1.34542	Top 20%			Radius (10)	2248	Top 20%
	Distance (10000)	1.25665	Top 20%			Radius (10)	474	Top 20%
	Distance (10000)	1.21688	Top 20%			Radius (10)	293	Top 20%
	Distance (10000)	1.22058	Top 20%			Radius (10)	1223	Top 20%
	Distance (10000)	1.15916	Top 20%			Radius (10)	501	Top 20%
	Distance (10000)	1.40174	Top 20%			Radius (10)	907	Top 20%
	Distance (10000)	1.28506	Top 20%			Radius (10)	7219	Top 20%
	Distance (10000)	1.18297	Top 20%			Radius (10)	1222	Top 20%
	Distance (10000)	1.37037	Top 20%			Radius (10)	239	Top 20%
	Distance (10000)	1.19454	Top 20%			Radius (10)	1428	Top 20%
	Distance (10000)	1.02588	Top 20%			Radius (10)	2148	Top 20%
	Distance (10000)	1.20161	Top 20%			Radius (10)	3138	Top 20%
	Distance (10000)	1.32379	Top 20%			Radius (10)	892	Top 20%
	Distance (10000)	1.12782	Top 20%			Radius (10)	381	Top 20%
	Distance (10000)	1.21492	Top 20%			Radius (10)	1022	Top 20%
	Distance (10000)	1.27735	Top 20%			Radius (10)	208	Top 20%
	Distance (10000)	1.20776	Top 20%			Radius (10)	929	Top 20%
	Distance (10000)	1.3803	Top 20%			Radius (10)	1843	Top 20%
	Distance (10000)	1.30425	Top 20%			Radius (10)	394	Top 20%
	Distance (10000)	1.48051	Top 20%			Radius (10)	0	Top 20%
	Distance (10000)	1.29393	Top 20%			Radius (10)	369	Top 20%
	Distance (10000)	1.27943	Top 20%			Radius (10)	1173	Top 20%
	Distance (10000)	1.44166	Top 20%			Radius (10)	2584	Top 20%
	Distance (10000)	1.24844	Top 20%			Radius (10)	1485	Top 20%
	Distance (10000)	1.18297	Top 20%			Radius (10)	681	Top 20%
	Distance (10000)	1.16631	Top 20%			Radius (10)	660	Top 20%
	Distance (10000)	1.41045	Top 20%			Radius (10)	2253	Top 20%
	Distance (10000)	1.34811	Top 20%			Radius (10)	1178	Top 20%
	Distance (10000)	1.34542	Top 20%			Radius (10)	186	Top 20%
	Distance (10000)	1.19256	Top 20%			Radius (10)	219	Top 20%
	Distance (10000)	1.47262	Top 20%			Radius (10)	291	Top 20%
	Distance (10000)	1.3248	Top 20%			Radius (10)	1902	Top 20%
	Distance (10000)	1.37147	Top 20%			Radius (10)	11206	Top 20%
	Distance (10000)	1.63497	Top 20%			Radius (10)	1811	Top 20%
	Distance (10000)	1.332	Top 20%			Radius (10)	493	Top 20%
	Distance (10000)	1.332	Top 20%			Radius (10)	676	Top 20%
	Distance (10000)	1.28506	Top 20%			Radius (10)	397	Top 20%
	Distance (10000)	1.32379	Top 20%			Radius (10)	2627	Top 20%
	Distance (10000)	1.41045	Top 20%			Radius (10)	2974	Top 20%
	Distance (10000)	1.50183	Top 20%			Radius (10)	1362	Top 20%
	Distance (10000)	1.4334	Top 20%			Radius (10)	472	Top 20%
	Distance (10000)	1.29371	Top 20%			Radius (10)	1327	Top 20%
	Distance (10000)	1.27999	Top 20%			Radius (10)	1852	Top 20%
	Distance (10000)	1.24893	Top 20%			Radius (10)	702	Top 20%
	Distance (10000)	1.23248	Top 20%			Radius (10)	638	Top 20%
	Distance (10000)	0.911008	Top 20%			Radius (10)	827	Top 20%
	Distance (10000)	1.18779	Top 20%			Radius (10)	678	Top 20%
	Distance (10000)	1.27859	Top 20%			Radius (10)	2371	Top 20%
	Distance (10000)	0.96682	Top 20%			Radius (10)	1042	Top 20%
	Distance (10000)	1.3334	Top 20%			Radius (10)	577	Top 20%
	Distance (10000)	1.40725	Top 20%			Radius (10)	583	Top 20%
	Distance (10000)	1.48595	Top 20%			Radius (10)	306	Top 20%
	Distance (10000)	1.27328	Top 20%			Radius (10)	224	Top 20%
	Distance (10000)	1.22965	Top 20%			Radius (10)	487	Top 20%
	Distance (10000)	1.30425	Top 20%			Radius (10)	542	Top 20%
	Distance (10000)	1.31571	Top 20%			Radius (10)	189	Top 20%
	Distance (10000)	1.48265	Top 20%			Radius (10)	2654	Top 20%
	Distance (10000)	1.34781	Top 20%			Radius (10)	410	Top 20%
	Distance (2500)	0.906254	Bottom 20%			Radius (10)	836	Top 20%
	Distance (2500)	1.09009	Bottom 20%			Radius (10)	1092	Top 20%
	Distance (2500)	0.830593	Bottom 20%			Radius (10)	1740	Top 20%
	Distance (2500)	1.05824	Bottom 20%			Radius (10)	751	Top 20%
	Distance (2500)	1.01051	Bottom 20%			Radius (10)	178	Top 20%
	Distance (2500)	0.889664	Bottom 20%			Radius (10)	1126	Top 20%
	Distance (2500)	0.959844	Bottom 20%			Radius (10)	1135	Top 20%
	Distance (2500)	0.960855	Bottom 20%			Radius (10)	183	Top 20%
	Distance (2500)	1.04525	Bottom 20%			Radius (10)	1928	Top 20%
	Distance (2500)	1.02876	Bottom 20%			Radius (10)	512	Top 20%
	Distance (2500)	1.01786	Bottom 20%			Radius (10)	1650	Top 20%
	Distance (2500)	0.959844	Bottom 20%			Radius (10)	1305	Top 20%
	Distance (2500)	0.99157	Bottom 20%			Radius (10)	1328	Top 20%
	Distance (2500)	0.680145	Bottom 20%			Radius (10)	459	Top 20%
	Distance (2500)	0.943085	Bottom 20%			Radius (10)	284	Top 20%
	Distance (2500)	0.983807	Bottom 20%			Radius (10)	532	Top 20%
	Distance (2500)	0.484232	Bottom 20%			Radius (10)	1633	Top 20%
	Distance (2500)	1.22411	Bottom 20%			Radius (10)	1267	Top 20%
	Distance (2500)	0.825565	Bottom 20%			Radius (10)	220	Top 20%
	Distance (2500)	1.01786	Bottom 20%			Radius (10)	729	Top 20%
	Distance (2500)	1.06682	Bottom 20%			Radius (10)	241	Top 20%
	Distance (2500)	0.978538	Bottom 20%			Radius (10)	472	Top 20%
	Distance (2500)	1.12709	Bottom 20%			Radius (10)	645	Top 20%
	Distance (2500)	1.10311	Bottom 20%			Radius (10)	395	Top 20%
	Distance (2500)	0.950095	Bottom 20%			Radius (10)	2362	Top 20%
	Distance (2500)	0.966531	Bottom 20%			Radius (10)	755	Top 20%
	Distance (2500)	1.06091	Bottom 20%			Radius (10)	562	Top 20%
	Distance (2500)	1.08048	Bottom 20%			Radius (10)	1178	Top 20%
	Distance (2500)	0.970137	Bottom 20%			Radius (10)	895	Top 20%
	Distance (2500)	0.913731	Bottom 20%			Radius (10)	2012	Top 20%
	Distance (2500)	0.911847	Bottom 20%			Radius (10)	813	Top 20%
	Distance (2500)	0.873155	Bottom 20%			Radius (10)	261	Top 20%
	Distance (2500)	0.98698	Bottom 20%			Radius (10)	242	Top 20%
	Distance (2500)	1.14939	Bottom 20%			Radius (10)	1070	Top 20%
	Distance (2500)	1.08266	Bottom 20%			Radius (10)	191	Top 20%
	Distance (2500)	0.900569	Bottom 20%			Radius (10)	1026	Top 20%
	Distance (2500)	0.80555	Bottom 20%			Radius (10)	229	Top 20%
	Distance (2500)	1.11072	Bottom 20%			Radius (10)	234	Top 20%
	Distance (2500)	0.932423	Bottom 20%			Radius (10)	792	Top 20%
	Distance (2500)	0.959035	Bottom 20%			Radius (10)	795	Top 20%
	Distance (2500)	0.931094	Bottom 20%			Radius (10)	223	Top 20%
	Distance (2500)	0.484232	Bottom 20%			Radius (10)	1803	Top 20%
	Distance (2500)	1.11072	Bottom 20%			Radius (10)	501	Top 20%
	Distance (2500)	0.970993	Bottom 20%			Radius (10)	539	Top 20%
	Distance (2500)	0.981105	Bottom 20%			Radius (10)	353	Top 20%
	Distance (2500)	1.04689	Bottom 20%			Radius (10)	457	Top 20%
	Distance (2500)	0.827395	Bottom 20%			Radius (10)	388	Top 20%
	Distance (2500)	0.938401	Bottom 20%			Radius (10)	232	Top 20%
	Distance (2500)	0.80926	Bottom 20%			Radius (10)	1694	Top 20%
	Distance (2500)	1.05265	Bottom 20%			Radius (10)	865	Top 20%
	Distance (2500)	1.04621	Bottom 20%			Radius (10)	1224	Top 20%
	Distance (2500)	1.03807	Bottom 20%			Radius (10)	840	Top 20%
	Distance (2500)	0.902597	Bottom 20%			Radius (10)	1265	Top 20%
	Distance (2500)	1.09394	Bottom 20%			Radius (10)	319	Top 20%
	Distance (2500)	1.17925	Bottom 20%			Radius (10)	10489	Top 20%
	Distance (2500)	1.0165	Bottom 20%			Radius (10)	492	Top 20%
	Distance (2500)	0.975844	Bottom 20%			Radius (10)	200	Top 20%
	Distance (2500)	1.01111	Bottom 20%			Radius (10)	424	Top 20%
	Distance (2500)	1.12393	Bottom 20%			Radius (10)	258	Top 20%
	Distance (2500)	0.972124	Bottom 20%			Radius (10)	1939	Top 20%
	Distance (2500)	1.09819	Bottom 20%			Radius (10)	4643	Top 20%
	Distance (2500)	0.870654	Bottom 20%			Radius (10)	743	Top 20%
	Distance (2500)	0.941191	Bottom 20%			Radius (10)	1147	Top 20%
	Distance (2500)	1.03082	Bottom 20%			Radius (10)	743	Top 20%
	Distance (2500)	1.09519	Bottom 20%			Radius (10)	271	Top 20%
	Distance (2500)	1.02959	Bottom 20%			Radius (10)	1953	Top 20%
	Distance (2500)	0.964299	Bottom 20%			Radius (10)	253	Top 20%
	Distance (2500)	1.01296	Bottom 20%			Radius (10)	2032	Top 20%
	Distance (2500)	0.960855	Bottom 20%			Radius (10)	261	Top 20%
	Distance (2500)	0.907228	Bottom 20%			Radius (10)	524	Top 20%
	Distance (2500)	1.03784	Bottom 20%			Radius (15)	1161	Bottom 20%
	Distance (2500)	0.882811	Bottom 20%			Radius (15)	1588	Bottom 20%
	Distance (2500)	0.961631	Bottom 20%			Radius (15)	765	Bottom 20%
	Distance (2500)	0.848115	Bottom 20%			Radius (15)	578	Bottom 20%
	Distance (2500)	0.985493	Bottom 20%			Radius (15)	910	Bottom 20%
	Distance (2500)	0.907299	Bottom 20%			Radius (15)	517	Bottom 20%
	Distance (2500)	1.03479	Bottom 20%			Radius (15)	502	Bottom 20%
	Distance (2500)	0.859966	Bottom 20%			Radius (15)	318	Bottom 20%
	Distance (2500)	0.881249	Bottom 20%			Radius (15)	540	Bottom 20%
	Distance (2500)	0.865569	Bottom 20%			Radius (15)	893	Bottom 20%
	Distance (2500)	0.860077	Bottom 20%			Radius (15)	0	Bottom 20%
	Distance (2500)	1.05066	Bottom 20%			Radius (15)	673	Bottom 20%
	Distance (2500)	0.895862	Bottom 20%			Radius (15)	869	Bottom 20%
	Distance (2500)	1.15411	Bottom 20%			Radius (15)	251	Bottom 20%
	Distance (2500)	1.01114	Bottom 20%			Radius (15)	347	Bottom 20%
	Distance (2500)	0.960855	Bottom 20%			Radius (15)	1396	Bottom 20%
	Distance (2500)	1.0165	Bottom 20%			Radius (15)	682	Bottom 20%
	Distance (2500)	0.919936	Bottom 20%			Radius (15)	1063	Bottom 20%
	Distance (2500)	1.26313	Bottom 20%			Radius (15)	1002	Bottom 20%
	Distance (2500)	1.10818	Bottom 20%			Radius (15)	1724	Bottom 20%
	Distance (2500)	0.771374	Bottom 20%			Radius (15)	2860	Bottom 20%
	Distance (2500)	1.13181	Bottom 20%			Radius (15)	1669	Bottom 20%
	Distance (2500)	0.82497	Bottom 20%			Radius (15)	4170	Bottom 20%
	Distance (2500)	0.788032	Bottom 20%			Radius (15)	1699	Bottom 20%
	Distance (2500)	1.12214	Bottom 20%			Radius (15)	6193	Bottom 20%
	Distance (2500)	1.11905	Bottom 20%			Radius (15)	4492	Bottom 20%
	Distance (2500)	1.05757	Bottom 20%			Radius (15)	387	Bottom 20%
	Distance (2500)	1.05208	Bottom 20%			Radius (15)	1721	Bottom 20%
	Distance (2500)	1.00506	Bottom 20%			Radius (15)	3655	Bottom 20%
	Distance (2500)	0.953425	Bottom 20%			Radius (15)	1880	Bottom 20%
	Distance (2500)	0.906678	Bottom 20%			Radius (15)	10934	Bottom 20%
	Distance (2500)	1.03439	Bottom 20%			Radius (15)	338	Bottom 20%
	Distance (2500)	0.920981	Bottom 20%			Radius (15)	2192	Bottom 20%
	Distance (2500)	0.995664	Bottom 20%			Radius (15)	2413	Bottom 20%
	Distance (2500)	0.897023	Bottom 20%			Radius (15)	2194	Bottom 20%
	Distance (2500)	1.23519	Bottom 20%			Radius (15)	521	Bottom 20%
	Distance (2500)	0.903401	Bottom 20%			Radius (15)	2076	Bottom 20%
	Distance (2500)	0.906174	Bottom 20%			Radius (15)	876	Bottom 20%
	Distance (2500)	0	Bottom 20%			Radius (15)	661	Bottom 20%
	Distance (2500)	0.860077	Bottom 20%			Radius (15)	1383	Bottom 20%
	Distance (2500)	0.948885	Bottom 20%			Radius (15)	486	Bottom 20%
	Distance (2500)	1.09856	Bottom 20%			Radius (15)	1364	Bottom 20%
	Distance (2500)	1.05498	Bottom 20%			Radius (15)	2538	Bottom 20%
	Distance (2500)	1.06557	Bottom 20%			Radius (15)	200	Bottom 20%
	Distance (2500)	0.840159	Bottom 20%			Radius (15)	4724	Bottom 20%
	Distance (2500)	1.09339	Bottom 20%			Radius (15)	843	Bottom 20%
	Distance (2500)	0.964391	Bottom 20%			Radius (15)	2349	Bottom 20%
	Distance (2500)	1.0184	Bottom 20%			Radius (15)	1905	Bottom 20%
	Distance (2500)	1.01355	Bottom 20%			Radius (15)	2245	Bottom 20%
	Distance (2500)	0.840858	Bottom 20%			Radius (15)	1798	Bottom 20%
	Distance (2500)	0.876209	Bottom 20%			Radius (15)	1055	Bottom 20%
	Distance (2500)	1.13443	Bottom 20%			Radius (15)	268	Bottom 20%
	Distance (2500)	0.910641	Bottom 20%			Radius (15)	482	Bottom 20%
	Distance (2500)	1.06076	Bottom 20%			Radius (15)	1281	Bottom 20%
	Distance (2500)	1.0016	Bottom 20%			Radius (15)	249	Bottom 20%
	Distance (2500)	0.98616	Bottom 20%			Radius (15)	2099	Bottom 20%
	Distance (2500)	0.872036	Bottom 20%			Radius (15)	1051	Bottom 20%
	Distance (2500)	0.808966	Bottom 20%			Radius (15)	1979	Bottom 20%
	Distance (2500)	0.771374	Bottom 20%			Radius (15)	4770	Bottom 20%
	Distance (2500)	0.98698	Bottom 20%			Radius (15)	318	Bottom 20%
	Distance (2500)	0	Bottom 20%			Radius (15)	1000	Bottom 20%
	Distance (2500)	0.976854	Bottom 20%			Radius (15)	1542	Bottom 20%
	Distance (2500)	0.83177	Bottom 20%			Radius (15)	1531	Bottom 20%
	Distance (2500)	1.02565	Bottom 20%			Radius (15)	1419	Bottom 20%
	Distance (2500)	1.13711	Bottom 20%			Radius (15)	1600	Bottom 20%
	Distance (2500)	1.10208	Bottom 20%			Radius (15)	660	Bottom 20%
	Distance (2500)	0.972906	Bottom 20%			Radius (15)	2413	Bottom 20%
	Distance (2500)	1.25994	Bottom 20%			Radius (15)	335	Bottom 20%
	Distance (2500)	1.09132	Bottom 20%			Radius (15)	333	Bottom 20%
	Distance (2500)	1.01188	Bottom 20%			Radius (15)	358	Bottom 20%
	Distance (2500)	0.948885	Bottom 20%			Radius (15)	2056	Bottom 20%
	Distance (2500)	0.825494	Bottom 20%			Radius (15)	333	Bottom 20%
	Distance (2500)	0.973453	Bottom 20%			Radius (15)	3938	Bottom 20%
	Distance (2500)	0.934073	Bottom 20%			Radius (15)	1931	Bottom 20%
	Distance (2500)	0.878971	Bottom 20%			Radius (15)	1361	Bottom 20%
	Distance (2500)	1.05286	Bottom 20%			Radius (15)	2849	Bottom 20%
	Distance (2500)	1.0674	Bottom 20%			Radius (15)	1371	Bottom 20%
	Distance (2500)	0.938849	Bottom 20%			Radius (15)	725	Bottom 20%
	Distance (2500)	1.03883	Bottom 20%			Radius (15)	3371	Bottom 20%
	Distance (2500)	0.873511	Bottom 20%			Radius (15)	1244	Bottom 20%
	Distance (2500)	0.938747	Bottom 20%			Radius (15)	417	Bottom 20%
	Distance (2500)	0.934557	Bottom 20%			Radius (15)	2181	Bottom 20%
	Distance (2500)	1.08142	Bottom 20%			Radius (15)	3566	Bottom 20%
	Distance (2500)	1.15411	Bottom 20%			Radius (15)	1098	Bottom 20%
	Distance (2500)	0.955203	Bottom 20%			Radius (15)	4691	Bottom 20%
	Distance (2500)	1.08266	Bottom 20%			Radius (15)	3175	Bottom 20%
	Distance (2500)	0.976075	Bottom 20%			Radius (15)	673	Bottom 20%
	Distance (2500)	0.964299	Bottom 20%			Radius (15)	483	Bottom 20%
	Distance (2500)	0.981105	Bottom 20%			Radius (15)	2628	Bottom 20%
	Distance (2500)	1.12904	Bottom 20%			Radius (15)	1526	Bottom 20%
	Distance (2500)	1.15351	Bottom 20%			Radius (15)	1544	Bottom 20%
	Distance (2500)	1.09192	Bottom 20%			Radius (15)	2110	Bottom 20%
	Distance (2500)	0.924898	Bottom 20%			Radius (15)	2785	Bottom 20%
	Distance (2500)	1.08589	Bottom 20%			Radius (15)	399	Bottom 20%
	Distance (2500)	0.914961	Bottom 20%			Radius (15)	1602	Bottom 20%
	Distance (2500)	0.974966	Bottom 20%			Radius (15)	1464	Bottom 20%
	Distance (2500)	1.06084	Bottom 20%			Radius (15)	6710	Bottom 20%
	Distance (2500)	1.13632	Bottom 20%			Radius (15)	5185	Bottom 20%
	Distance (2500)	1.10093	Bottom 20%			Radius (15)	11443	Bottom 20%
	Distance (2500)	0.906666	Bottom 20%			Radius (15)	1075	Bottom 20%
	Distance (2500)	1.03842	Bottom 20%			Radius (15)	534	Bottom 20%
	Distance (2500)	1.06266	Bottom 20%			Radius (15)	5080	Bottom 20%
	Distance (2500)	0.953543	Bottom 20%			Radius (15)	2561	Bottom 20%
	Distance (2500)	1.13506	Bottom 20%			Radius (15)	906	Bottom 20%
	Distance (2500)	0.981656	Bottom 20%			Radius (15)	1098	Bottom 20%
	Distance (2500)	1.13711	Bottom 20%			Radius (15)	268	Bottom 20%
	Distance (2500)	1.02677	Bottom 20%			Radius (15)	656	Bottom 20%
	Distance (2500)	0.929245	Bottom 20%			Radius (15)	687	Bottom 20%
	Distance (2500)	1.04621	Bottom 20%			Radius (15)	342	Bottom 20%
	Distance (2500)	0.978191	Bottom 20%			Radius (15)	192	Bottom 20%
	Distance (2500)	0.989703	Bottom 20%			Radius (15)	361	Bottom 20%
	Distance (2500)	0.964299	Bottom 20%			Radius (15)	278	Bottom 20%
	Distance (2500)	1.14932	Bottom 20%			Radius (15)	619	Bottom 20%
	Distance (2500)	0.872036	Bottom 20%			Radius (15)	237	Bottom 20%
	Distance (2500)	0.827395	Bottom 20%			Radius (15)	8147	Bottom 20%
	Distance (2500)	1.07595	Bottom 20%			Radius (15)	2028	Bottom 20%
	Distance (2500)	1.0257	Bottom 20%			Radius (15)	1240	Bottom 20%
	Distance (2500)	0.999967	Bottom 20%			Radius (15)	1769	Bottom 20%
	Distance (2500)	0.912025	Bottom 20%			Radius (15)	546	Bottom 20%
	Distance (2500)	1.07872	Bottom 20%			Radius (15)	1352	Bottom 20%
	Distance (2500)	0.80555	Bottom 20%			Radius (15)	191	Bottom 20%
	Distance (2500)	1.12393	Bottom 20%			Radius (15)	3940	Bottom 20%
	Distance (2500)	1.01096	Bottom 20%			Radius (15)	713	Bottom 20%
	Distance (2500)	0.9788	Bottom 20%			Radius (15)	2619	Bottom 20%
	Distance (2500)	0.94979	Bottom 20%			Radius (15)	3695	Bottom 20%
	Distance (2500)	1.05479	Bottom 20%			Radius (15)	0	Bottom 20%
	Distance (2500)	0.788899	Bottom 20%			Radius (15)	2572	Bottom 20%
	Distance (2500)	0.746371	Bottom 20%			Radius (15)	1136	Bottom 20%
	Distance (2500)	0.897023	Bottom 20%			Radius (15)	1164	Bottom 20%
	Distance (2500)	0.974621	Bottom 20%			Radius (15)	1239	Bottom 20%
	Distance (2500)	1.13959	Bottom 20%			Radius (15)	2699	Bottom 20%
	Distance (2500)	0.968553	Bottom 20%			Radius (15)	1101	Bottom 20%
	Distance (2500)	1.06682	Bottom 20%			Radius (15)	2078	Bottom 20%
	Distance (2500)	0.905591	Bottom 20%			Radius (15)	698	Top 20%
	Distance (2500)	0.997738	Bottom 20%			Radius (15)	3667	Top 20%
	Distance (2500)	0.766233	Bottom 20%			Radius (15)	3720	Top 20%
	Distance (2500)	0.958412	Bottom 20%			Radius (15)	986	Top 20%
	Distance (2500)	0.813816	Bottom 20%			Radius (15)	1210	Top 20%
	Distance (2500)	1.02433	Bottom 20%			Radius (15)	3297	Top 20%
	Distance (2500)	0.840465	Bottom 20%			Radius (15)	817	Top 20%
	Distance (2500)	0.817179	Bottom 20%			Radius (15)	444	Top 20%
	Distance (2500)	1.15742	Bottom 20%			Radius (15)	2128	Top 20%
	Distance (2500)	0.906666	Bottom 20%			Radius (15)	688	Top 20%
	Distance (2500)	0.523053	Bottom 20%			Radius (15)	1327	Top 20%
	Distance (2500)	0.796632	Bottom 20%			Radius (15)	10484	Top 20%
	Distance (2500)	0.946914	Bottom 20%			Radius (15)	1701	Top 20%
	Distance (2500)	0.791845	Bottom 20%			Radius (15)	295	Top 20%
	Distance (2500)	0.991797	Bottom 20%			Radius (15)	1948	Top 20%
	Distance (2500)	0.791845	Bottom 20%			Radius (15)	2707	Top 20%
	Distance (2500)	0.969723	Bottom 20%			Radius (15)	4806	Top 20%
	Distance (2500)	1.15313	Bottom 20%			Radius (15)	1428	Top 20%
	Distance (2500)	0.980208	Bottom 20%			Radius (15)	617	Top 20%
	Distance (2500)	0.978448	Bottom 20%			Radius (15)	1670	Top 20%
	Distance (2500)	0.864661	Bottom 20%			Radius (15)	296	Top 20%
	Distance (2500)	0.852954	Bottom 20%			Radius (15)	1342	Top 20%
	Distance (2500)	1.13453	Bottom 20%			Radius (15)	2893	Top 20%
	Distance (2500)	0.92217	Bottom 20%			Radius (15)	722	Top 20%
	Distance (2500)	0.964333	Bottom 20%			Radius (15)	0	Top 20%
	Distance (2500)	1.02425	Bottom 20%			Radius (15)	502	Top 20%
	Distance (2500)	0.899501	Bottom 20%			Radius (15)	2251	Top 20%
	Distance (2500)	0.766233	Bottom 20%			Radius (15)	4577	Top 20%
	Distance (2500)	0.979692	Bottom 20%			Radius (15)	2112	Top 20%
	Distance (2500)	0.919389	Bottom 20%			Radius (15)	931	Top 20%
	Distance (2500)	1.31269	Bottom 20%			Radius (15)	968	Top 20%
	Distance (2500)	0.938849	Bottom 20%			Radius (15)	3197	Top 20%
	Distance (2500)	1.15119	Bottom 20%			Radius (15)	1744	Top 20%
	Distance (2500)	1.09246	Bottom 20%			Radius (15)	282	Top 20%
	Distance (2500)	1.1092	Bottom 20%			Radius (15)	309	Top 20%
	Distance (2500)	1.03016	Bottom 20%			Radius (15)	363	Top 20%
	Distance (2500)	0.90063	Bottom 20%			Radius (15)	2676	Top 20%
	Distance (2500)	0.974675	Bottom 20%			Radius (15)	13590	Top 20%
	Distance (2500)	0.992109	Bottom 20%			Radius (15)	2497	Top 20%
	Distance (2500)	0.931662	Bottom 20%			Radius (15)	786	Top 20%
	Distance (2500)	0.986936	Bottom 20%			Radius (15)	901	Top 20%
	Distance (2500)	0.993365	Bottom 20%			Radius (15)	602	Top 20%
	Distance (2500)	1.15411	Bottom 20%			Radius (15)	3790	Top 20%
	Distance (2500)	1.08219	Bottom 20%			Radius (15)	4098	Top 20%
	Distance (2500)	0.831122	Bottom 20%			Radius (15)	1758	Top 20%
	Distance (2500)	1.09394	Bottom 20%			Radius (15)	614	Top 20%
	Distance (2500)	0.986678	Bottom 20%			Radius (15)	1629	Top 20%
	Distance (2500)	1.05757	Bottom 20%			Radius (15)	3151	Top 20%
	Distance (2500)	0.987732	Bottom 20%			Radius (15)	1017	Top 20%
	Distance (2500)	0.913731	Bottom 20%			Radius (15)	943	Top 20%
	Distance (2500)	0.954093	Bottom 20%			Radius (15)	1416	Top 20%
	Distance (2500)	0.996012	Bottom 20%			Radius (15)	977	Top 20%
	Distance (2500)	0.992587	Bottom 20%			Radius (15)	3317	Top 20%
	Distance (2500)	0.99187	Bottom 20%			Radius (15)	1422	Top 20%
	Distance (2500)	0.964028	Bottom 20%			Radius (15)	959	Top 20%
	Distance (2500)	0.948047	Bottom 20%			Radius (15)	904	Top 20%
	Distance (2500)	1.02425	Bottom 20%			Radius (15)	399	Top 20%
	Distance (2500)	0.773606	Bottom 20%			Radius (15)	311	Top 20%
	Distance (2500)	1.07902	Bottom 20%			Radius (15)	826	Top 20%
	Distance (2500)	0.773606	Bottom 20%			Radius (15)	700	Top 20%
	Distance (2500)	0.978789	Bottom 20%			Radius (15)	326	Top 20%
	Distance (2500)	1.11439	Bottom 20%			Radius (15)	3655	Top 20%
	Distance (2500)	1.06161	Bottom 20%			Radius (15)	650	Top 20%
	Distance (2500)	0.912085	Bottom 20%			Radius (15)	1456	Top 20%
	Distance (2500)	0.74881	Bottom 20%			Radius (15)	1346	Top 20%
	Distance (2500)	1.02529	Bottom 20%			Radius (15)	2559	Top 20%
	Distance (2500)	1.04104	Bottom 20%			Radius (15)	1214	Top 20%
	Distance (2500)	0.857286	Bottom 20%			Radius (15)	242	Top 20%
	Distance (2500)	1.01541	Bottom 20%			Radius (15)	1807	Top 20%
	Distance (2500)	0.97192	Bottom 20%			Radius (15)	1815	Top 20%
	Distance (2500)	0.676561	Bottom 20%			Radius (15)	283	Top 20%
	Distance (2500)	0.865569	Bottom 20%			Radius (15)	2940	Top 20%
	Distance (2500)	0.813214	Bottom 20%			Radius (15)	928	Top 20%
	Distance (2500)	1.13959	Bottom 20%			Radius (15)	2497	Top 20%
	Distance (2500)	1.01204	Bottom 20%			Radius (15)	2206	Top 20%
	Distance (2500)	0.941157	Bottom 20%			Radius (15)	1677	Top 20%
	Distance (2500)	0.916336	Bottom 20%			Radius (15)	877	Top 20%
	Distance (2500)	0.993754	Bottom 20%			Radius (15)	360	Top 20%
	Distance (2500)	1.02164	Bottom 20%			Radius (15)	721	Top 20%
	Distance (2500)	0.98352	Bottom 20%			Radius (15)	3061	Top 20%
	Distance (2500)	1.06161	Bottom 20%			Radius (15)	1711	Top 20%
	Distance (2500)	0.991995	Bottom 20%			Radius (15)	309	Top 20%
	Distance (2500)	1.1013	Bottom 20%			Radius (15)	954	Top 20%
	Distance (2500)	1.07122	Bottom 20%			Radius (15)	306	Top 20%
	Distance (2500)	1.18703	Bottom 20%			Radius (15)	667	Top 20%
	Distance (2500)	1.06717	Bottom 20%			Radius (15)	1040	Top 20%
	Distance (2500)	1.10036	Bottom 20%			Radius (15)	540	Top 20%
	Distance (2500)	0.993707	Bottom 20%			Radius (15)	3471	Top 20%
	Distance (2500)	0.949768	Bottom 20%			Radius (15)	1146	Top 20%
	Distance (2500)	0.825565	Bottom 20%			Radius (15)	836	Top 20%
	Distance (2500)	0.827395	Bottom 20%			Radius (15)	2106	Top 20%
	Distance (2500)	0.78574	Bottom 20%			Radius (15)	1257	Top 20%
	Distance (2500)	0.964333	Bottom 20%			Radius (15)	2264	Top 20%
	Distance (2500)	1.06906	Bottom 20%			Radius (15)	1284	Top 20%
	Distance (2500)	0.9585	Bottom 20%			Radius (15)	337	Top 20%
	Distance (2500)	1.00142	Bottom 20%			Radius (15)	290	Top 20%
	Distance (2500)	0.966278	Bottom 20%			Radius (15)	1558	Top 20%
	Distance (2500)	0.90063	Bottom 20%			Radius (15)	258	Top 20%
	Distance (2500)	1.03914	Bottom 20%			Radius (15)	1502	Top 20%
	Distance (2500)	0.925207	Bottom 20%			Radius (15)	282	Top 20%
	Distance (2500)	1.00819	Bottom 20%			Radius (15)	336	Top 20%
	Distance (2500)	0.80843	Bottom 20%			Radius (15)	1313	Top 20%
	Distance (2500)	1.03957	Bottom 20%			Radius (15)	1474	Top 20%
	Distance (2500)	1.10801	Bottom 20%			Radius (15)	281	Top 20%
	Distance (2500)	0.937679	Bottom 20%			Radius (15)	3113	Top 20%
	Distance (2500)	1.09804	Bottom 20%			Radius (15)	705	Top 20%
	Distance (2500)	1.03439	Bottom 20%			Radius (15)	750	Top 20%
	Distance (2500)	1.02489	Bottom 20%			Radius (15)	531	Top 20%
	Distance (2500)	0.818537	Bottom 20%			Radius (15)	923	Top 20%
	Distance (2500)	1.09246	Bottom 20%			Radius (15)	754	Top 20%
	Distance (2500)	1.02363	Bottom 20%			Radius (15)	342	Top 20%
	Distance (2500)	1.07278	Bottom 20%			Radius (15)	2232	Top 20%
	Distance (2500)	1.06508	Top 20%			Radius (15)	1325	Top 20%
	Distance (2500)	1.09303	Top 20%			Radius (15)	1705	Top 20%
	Distance (2500)	1.04132	Top 20%			Radius (15)	1403	Top 20%
	Distance (2500)	0.942975	Top 20%			Radius (15)	1695	Top 20%
	Distance (2500)	1.05185	Top 20%			Radius (15)	471	Top 20%
	Distance (2500)	0.956665	Top 20%			Radius (15)	12595	Top 20%
	Distance (2500)	0.997056	Top 20%			Radius (15)	667	Top 20%
	Distance (2500)	0.761678	Top 20%			Radius (15)	254	Top 20%
	Distance (2500)	1.14899	Top 20%			Radius (15)	617	Top 20%
	Distance (2500)	1.12053	Top 20%			Radius (15)	335	Top 20%
	Distance (2500)	1.03479	Top 20%			Radius (15)	3611	Top 20%
	Distance (2500)	1.17873	Top 20%			Radius (15)	6645	Top 20%
	Distance (2500)	0.81867	Top 20%			Radius (15)	1514	Top 20%
	Distance (2500)	1.06301	Top 20%			Radius (15)	2039	Top 20%
	Distance (2500)	1.05649	Top 20%			Radius (15)	1194	Top 20%
	Distance (2500)	0.940639	Top 20%			Radius (15)	502	Top 20%
	Distance (2500)	1.04475	Top 20%			Radius (15)	3169	Top 20%
	Distance (2500)	0.971486	Top 20%			Radius (15)	304	Top 20%
	Distance (2500)	1.05939	Top 20%			Radius (15)	3100	Top 20%
	Distance (2500)	1.08133	Top 20%			Radius (15)	354	Top 20%
	Distance (2500)	0.924847	Top 20%			Radius (15)	715	Top 20%
	Distance (2500)	1.02785	Top 20%			Radius (20)	1328	Bottom 20%
	Distance (2500)	1.05279	Top 20%			Radius (20)	2101	Bottom 20%
	Distance (2500)	1.09519	Top 20%			Radius (20)	1044	Bottom 20%
	Distance (2500)	1.34681	Top 20%			Radius (20)	891	Bottom 20%
	Distance (2500)	1.064	Top 20%			Radius (20)	1098	Bottom 20%
	Distance (2500)	0.900341	Top 20%			Radius (20)	596	Bottom 20%
	Distance (2500)	1.09132	Top 20%			Radius (20)	712	Bottom 20%
	Distance (2500)	0.922214	Top 20%			Radius (20)	353	Bottom 20%
	Distance (2500)	1.10963	Top 20%			Radius (20)	740	Bottom 20%
	Distance (2500)	0.96765	Top 20%			Radius (20)	1463	Bottom 20%
	Distance (2500)	1.06508	Top 20%			Radius (20)	0	Bottom 20%
	Distance (2500)	0.856644	Top 20%			Radius (20)	1036	Bottom 20%
	Distance (2500)	1.00741	Top 20%			Radius (20)	1211	Bottom 20%
	Distance (2500)	0.973768	Top 20%			Radius (20)	352	Bottom 20%
	Distance (2500)	0.998142	Top 20%			Radius (20)	418	Bottom 20%
	Distance (2500)	0.757784	Top 20%			Radius (20)	2275	Bottom 20%
	Distance (2500)	0.803733	Top 20%			Radius (20)	865	Bottom 20%
	Distance (2500)	0.948046	Top 20%			Radius (20)	1395	Bottom 20%
	Distance (2500)	1.1764	Top 20%			Radius (20)	1258	Bottom 20%
	Distance (2500)	1.07816	Top 20%			Radius (20)	2873	Bottom 20%
	Distance (2500)	0.959617	Top 20%			Radius (20)	3486	Bottom 20%
	Distance (2500)	1.03048	Top 20%			Radius (20)	2327	Bottom 20%
	Distance (2500)	0.979757	Top 20%			Radius (20)	5115	Bottom 20%
	Distance (2500)	0.906492	Top 20%			Radius (20)	2410	Bottom 20%
	Distance (2500)	0.929245	Top 20%			Radius (20)	7435	Bottom 20%
	Distance (2500)	0.857774	Top 20%			Radius (20)	5638	Bottom 20%
	Distance (2500)	1.02909	Top 20%			Radius (20)	571	Bottom 20%
	Distance (2500)	1.05035	Top 20%			Radius (20)	2769	Bottom 20%
	Distance (2500)	1.23623	Top 20%			Radius (20)	4368	Bottom 20%
	Distance (2500)	1.10963	Top 20%			Radius (20)	2727	Bottom 20%
	Distance (2500)	1.1741	Top 20%			Radius (20)	12555	Bottom 20%
	Distance (2500)	1.10371	Top 20%			Radius (20)	435	Bottom 20%
	Distance (2500)	0.964391	Top 20%			Radius (20)	2813	Bottom 20%
	Distance (2500)	0.9421	Top 20%			Radius (20)	3773	Bottom 20%
	Distance (2500)	0.841258	Top 20%			Radius (20)	2709	Bottom 20%
	Distance (2500)	1.1512	Top 20%			Radius (20)	598	Bottom 20%
	Distance (2500)	0.980594	Top 20%			Radius (20)	2703	Bottom 20%
	Distance (2500)	1.05808	Top 20%			Radius (20)	1173	Bottom 20%
	Distance (2500)	1.12904	Top 20%			Radius (20)	873	Bottom 20%
	Distance (2500)	1.08792	Top 20%			Radius (20)	1769	Bottom 20%
	Distance (2500)	0.964807	Top 20%			Radius (20)	639	Bottom 20%
	Distance (2500)	0.986607	Top 20%			Radius (20)	2192	Bottom 20%
	Distance (2500)	1.16137	Top 20%			Radius (20)	3882	Bottom 20%
	Distance (2500)	0.938747	Top 20%			Radius (20)	251	Bottom 20%
	Distance (2500)	0.991298	Top 20%			Radius (20)	6262	Bottom 20%
	Distance (2500)	0.978538	Top 20%			Radius (20)	1093	Bottom 20%
	Distance (2500)	0.927849	Top 20%			Radius (20)	3556	Bottom 20%
	Distance (2500)	1.03469	Top 20%			Radius (20)	2667	Bottom 20%
	Distance (2500)	1.0276	Top 20%			Radius (20)	2901	Bottom 20%
	Distance (2500)	1.06388	Top 20%			Radius (20)	2520	Bottom 20%
	Distance (2500)	1.1347	Top 20%			Radius (20)	1616	Bottom 20%
	Distance (2500)	1.09336	Top 20%			Radius (20)	314	Bottom 20%
	Distance (2500)	1.07599	Top 20%			Radius (20)	594	Bottom 20%
	Distance (2500)	1.14061	Top 20%			Radius (20)	1419	Bottom 20%
	Distance (2500)	0.997056	Top 20%			Radius (20)	357	Bottom 20%
	Distance (2500)	1.3008	Top 20%			Radius (20)	2869	Bottom 20%
	Distance (2500)	1.19543	Top 20%			Radius (20)	1492	Bottom 20%
	Distance (2500)	0.99089	Top 20%			Radius (20)	2822	Bottom 20%
	Distance (2500)	1.07339	Top 20%			Radius (20)	6137	Bottom 20%
	Distance (2500)	1.03371	Top 20%			Radius (20)	390	Bottom 20%
	Distance (2500)	1.08555	Top 20%			Radius (20)	1509	Bottom 20%
	Distance (2500)	1.07599	Top 20%			Radius (20)	1777	Bottom 20%
	Distance (2500)	1.0751	Top 20%			Radius (20)	2172	Bottom 20%
	Distance (2500)	1.0472	Top 20%			Radius (20)	1905	Bottom 20%
	Distance (2500)	1.12404	Top 20%			Radius (20)	2407	Bottom 20%
	Distance (2500)	1.06791	Top 20%			Radius (20)	738	Bottom 20%
	Distance (2500)	0.979433	Top 20%			Radius (20)	3487	Bottom 20%
	Distance (2500)	0.899666	Top 20%			Radius (20)	505	Bottom 20%
	Distance (2500)	0.986607	Top 20%			Radius (20)	491	Bottom 20%
	Distance (2500)	0.807922	Top 20%			Radius (20)	533	Bottom 20%
	Distance (2500)	1.14104	Top 20%			Radius (20)	2829	Bottom 20%
	Distance (2500)	0.814812	Top 20%			Radius (20)	498	Bottom 20%
	Distance (2500)	1.06301	Top 20%			Radius (20)	5751	Bottom 20%
	Distance (2500)	1.0139	Top 20%			Radius (20)	2588	Bottom 20%
	Distance (2500)	0.943085	Top 20%			Radius (20)	1896	Bottom 20%
	Distance (2500)	0.929018	Top 20%			Radius (20)	3673	Bottom 20%
	Distance (2500)	0.889714	Top 20%			Radius (20)	1873	Bottom 20%
	Distance (2500)	1.10159	Top 20%			Radius (20)	1060	Bottom 20%
	Distance (2500)	1.06017	Top 20%			Radius (20)	5497	Bottom 20%
	Distance (2500)	1.04338	Top 20%			Radius (20)	1494	Bottom 20%
	Distance (2500)	1.01355	Top 20%			Radius (20)	650	Bottom 20%
	Distance (2500)	1.10949	Top 20%			Radius (20)	2728	Bottom 20%
	Distance (2500)	0.906492	Top 20%			Radius (20)	5098	Bottom 20%
	Distance (2500)	0.83163	Top 20%			Radius (20)	1334	Bottom 20%
	Distance (2500)	0.447596	Top 20%			Radius (20)	5728	Bottom 20%
	Distance (2500)	0.953841	Top 20%			Radius (20)	3938	Bottom 20%
	Distance (2500)	0.840737	Top 20%			Radius (20)	1090	Bottom 20%
	Distance (2500)	0.943543	Top 20%			Radius (20)	660	Bottom 20%
	Distance (2500)	1.10026	Top 20%			Radius (20)	3711	Bottom 20%
	Distance (2500)	1.08798	Top 20%			Radius (20)	1772	Bottom 20%
	Distance (2500)	1.0139	Top 20%			Radius (20)	2675	Bottom 20%
	Distance (2500)	1.05618	Top 20%			Radius (20)	2688	Bottom 20%
	Distance (2500)	1.05939	Top 20%			Radius (20)	3736	Bottom 20%
	Distance (2500)	1.12532	Top 20%			Radius (20)	728	Bottom 20%
	Distance (2500)	1.03144	Top 20%			Radius (20)	2050	Bottom 20%
	Distance (2500)	0.934495	Top 20%			Radius (20)	1904	Bottom 20%
	Distance (2500)	1.02489	Top 20%			Radius (20)	8106	Bottom 20%
	Distance (2500)	0.999864	Top 20%			Radius (20)	6636	Bottom 20%
	Distance (2500)	1.09303	Top 20%			Radius (20)	12729	Bottom 20%
	Distance (2500)	1.02608	Top 20%			Radius (20)	1365	Bottom 20%
	Distance (2500)	0.830689	Top 20%			Radius (20)	640	Bottom 20%
	Distance (2500)	1.05817	Top 20%			Radius (20)	6586	Bottom 20%
	Distance (2500)	0.929118	Top 20%			Radius (20)	3800	Bottom 20%
	Distance (2500)	0.953291	Top 20%			Radius (20)	1352	Bottom 20%
	Distance (2500)	1.01484	Top 20%			Radius (20)	1820	Bottom 20%
	Distance (2500)	1.10127	Top 20%			Radius (20)	452	Bottom 20%
	Distance (2500)	1.06388	Top 20%			Radius (20)	879	Bottom 20%
	Distance (2500)	1.06906	Top 20%			Radius (20)	906	Bottom 20%
	Distance (2500)	1.23623	Top 20%			Radius (20)	504	Bottom 20%
	Distance (2500)	1.03633	Top 20%			Radius (20)	247	Bottom 20%
	Distance (2500)	1.0994	Top 20%			Radius (20)	428	Bottom 20%
	Distance (2500)	0.961363	Top 20%			Radius (20)	392	Bottom 20%
	Distance (2500)	1.06392	Top 20%			Radius (20)	789	Bottom 20%
	Distance (2500)	0.920311	Top 20%			Radius (20)	298	Bottom 20%
	Distance (2500)	0.953098	Top 20%			Radius (20)	10719	Bottom 20%
	Distance (2500)	1.05508	Top 20%			Radius (20)	2793	Bottom 20%
	Distance (2500)	1.10246	Top 20%			Radius (20)	1639	Bottom 20%
	Distance (2500)	1.07175	Top 20%			Radius (20)	2452	Bottom 20%
	Distance (2500)	1.02566	Top 20%			Radius (20)	709	Bottom 20%
	Distance (2500)	0.967522	Top 20%			Radius (20)	1702	Bottom 20%
	Distance (2500)	0.990565	Top 20%			Radius (20)	255	Bottom 20%
	Distance (2500)	0.957416	Top 20%			Radius (20)	4835	Bottom 20%
	Distance (2500)	1.02608	Top 20%			Radius (20)	898	Bottom 20%
	Distance (2500)	0.998872	Top 20%			Radius (20)	3262	Bottom 20%
	Distance (2500)	1.19723	Top 20%			Radius (20)	4363	Bottom 20%
	Distance (2500)	1.08836	Top 20%			Radius (20)	0	Bottom 20%
	Distance (2500)	0.950095	Top 20%			Radius (20)	3590	Bottom 20%
	Distance (2500)	0.991298	Top 20%			Radius (20)	1592	Bottom 20%
	Distance (2500)	0.901242	Top 20%			Radius (20)	1646	Bottom 20%
	Distance (2500)	0.946914	Top 20%			Radius (20)	1778	Bottom 20%
	Distance (2500)	1.05624	Top 20%			Radius (20)	3982	Bottom 20%
	Distance (2500)	1.06058	Top 20%			Radius (20)	1519	Bottom 20%
	Distance (2500)	1.05817	Top 20%			Radius (20)	3254	Bottom 20%
	Distance (2500)	0.921799	Top 20%			Radius (20)	928	Top 20%
	Distance (2500)	0.899666	Top 20%			Radius (20)	4140	Top 20%
	Distance (2500)	0.987732	Top 20%			Radius (20)	4286	Top 20%
	Distance (2500)	0.909091	Top 20%			Radius (20)	1408	Top 20%
	Distance (2500)	1.12915	Top 20%			Radius (20)	1499	Top 20%
	Distance (2500)	1.08077	Top 20%			Radius (20)	3898	Top 20%
	Distance (2500)	1.14978	Top 20%			Radius (20)	1092	Top 20%
	Distance (2500)	0.946167	Top 20%			Radius (20)	641	Top 20%
	Distance (2500)	0.995664	Top 20%			Radius (20)	2796	Top 20%
	Distance (2500)	0.984127	Top 20%			Radius (20)	882	Top 20%
	Distance (2500)	0.987275	Top 20%			Radius (20)	1803	Top 20%
	Distance (2500)	1.02785	Top 20%			Radius (20)	12583	Top 20%
	Distance (2500)	0.905456	Top 20%			Radius (20)	2724	Top 20%
	Distance (2500)	0.964807	Top 20%			Radius (20)	353	Top 20%
	Distance (2500)	1.12053	Top 20%			Radius (20)	2472	Top 20%
	Distance (2500)	1.00178	Top 20%			Radius (20)	3481	Top 20%
	Distance (2500)	1.02729	Top 20%			Radius (20)	7120	Top 20%
	Distance (2500)	0.670549	Top 20%			Radius (20)	2092	Top 20%
	Distance (2500)	0.996925	Top 20%			Radius (20)	843	Top 20%
	Distance (2500)	0.887589	Top 20%			Radius (20)	2447	Top 20%
	Distance (2500)	0.86626	Top 20%			Radius (20)	405	Top 20%
	Distance (2500)	1.08047	Top 20%			Radius (20)	2152	Top 20%
	Distance (2500)	0.955614	Top 20%			Radius (20)	3979	Top 20%
	Distance (2500)	1.34681	Top 20%			Radius (20)	764	Top 20%
	Distance (2500)	0.807244	Top 20%			Radius (20)	0	Top 20%
	Distance (2500)	1.13506	Top 20%			Radius (20)	618	Top 20%
	Distance (2500)	0.873478	Top 20%			Radius (20)	2897	Top 20%
	Distance (2500)	0.95288	Top 20%			Radius (20)	6124	Top 20%
	Distance (2500)	1.26621	Top 20%			Radius (20)	2685	Top 20%
	Distance (2500)	1.00195	Top 20%			Radius (20)	1542	Top 20%
	Distance (2500)	1.01484	Top 20%			Radius (20)	1534	Top 20%
	Distance (2500)	1.0693	Top 20%			Radius (20)	4060	Top 20%
	Distance (2500)	0.938161	Top 20%			Radius (20)	2453	Top 20%
	Distance (2500)	0.949768	Top 20%			Radius (20)	481	Top 20%
	Distance (2500)	1.17683	Top 20%			Radius (20)	472	Top 20%
	Distance (2500)	1.11411	Top 20%			Radius (20)	469	Top 20%
	Distance (2500)	0.981581	Top 20%			Radius (20)	4207	Top 20%
	Distance (2500)	0.920311	Top 20%			Radius (20)	14869	Top 20%
	Distance (2500)	0.827274	Top 20%			Radius (20)	3251	Top 20%
	Distance (2500)	0.966936	Top 20%			Radius (20)	1051	Top 20%
	Distance (2500)	1.03633	Top 20%			Radius (20)	1133	Top 20%
	Distance (2500)	1.00195	Top 20%			Radius (20)	729	Top 20%
	Distance (2500)	1.0103	Top 20%			Radius (20)	4729	Top 20%
	Distance (2500)	1.12726	Top 20%			Radius (20)	4964	Top 20%
	Distance (2500)	1.06382	Top 20%			Radius (20)	2225	Top 20%
	Distance (2500)	0.974762	Top 20%			Radius (20)	683	Top 20%
	Distance (2500)	0.812111	Top 20%			Radius (20)	1902	Top 20%
	Distance (2500)	0.819809	Top 20%			Radius (20)	4717	Top 20%
	Distance (2500)	0.974842	Top 20%			Radius (20)	1276	Top 20%
	Distance (2500)	1.02023	Top 20%			Radius (20)	1329	Top 20%
	Distance (2500)	1.02529	Top 20%			Radius (20)	2372	Top 20%
	Distance (2500)	1.05939	Top 20%			Radius (20)	1393	Top 20%
	Distance (2500)	0.819809	Top 20%			Radius (20)	4099	Top 20%
	Distance (2500)	1.07591	Top 20%			Radius (20)	1836	Top 20%
	Distance (2500)	0.960355	Top 20%			Radius (20)	1574	Top 20%
	Distance (2500)	0.852954	Top 20%			Radius (20)	1109	Top 20%
	Distance (2500)	1.13869	Top 20%			Radius (20)	470	Top 20%
	Distance (2500)	1.05901	Top 20%			Radius (20)	388	Top 20%
	Distance (2500)	0.819809	Top 20%			Radius (20)	1207	Top 20%
	Distance (2500)	0.974073	Top 20%			Radius (20)	926	Top 20%
	Distance (2500)	1.0514	Top 20%			Radius (20)	649	Top 20%
	Distance (2500)	1.00749	Top 20%			Radius (20)	4368	Top 20%
	Distance (2500)	0.958881	Top 20%			Radius (20)	918	Top 20%
	Distance (2500)	0.985421	Top 20%			Radius (20)	2248	Top 20%
	Distance (2500)	0.995435	Top 20%			Radius (20)	1652	Top 20%
	Distance (2500)	0.941314	Top 20%			Radius (20)	3090	Top 20%
	Distance (2500)	1.08636	Top 20%			Radius (20)	1568	Top 20%
	Distance (2500)	1.02729	Top 20%			Radius (20)	296	Top 20%
	Distance (2500)	1.10029	Top 20%			Radius (20)	2660	Top 20%
	Distance (2500)	1.06551	Top 20%			Radius (20)	2424	Top 20%
	Distance (2500)	1.04616	Top 20%			Radius (20)	382	Top 20%
	Distance (2500)	1.08545	Top 20%			Radius (20)	3955	Top 20%
	Distance (2500)	0.928988	Top 20%			Radius (20)	1523	Top 20%
	Distance (2500)	0.981873	Top 20%			Radius (20)	3517	Top 20%
	Distance (2500)	0.788899	Top 20%			Radius (20)	3212	Top 20%
	Distance (2500)	0.990565	Top 20%			Radius (20)	2074	Top 20%
	Distance (2500)	1.10456	Top 20%			Radius (20)	1168	Top 20%
	Distance (2500)	0.923542	Top 20%			Radius (20)	405	Top 20%
	Distance (2500)	0.956829	Top 20%			Radius (20)	948	Top 20%
	Distance (2500)	1.19296	Top 20%			Radius (20)	4333	Top 20%
	Distance (2500)	1.0012	Top 20%			Radius (20)	2372	Top 20%
	Distance (2500)	1.25472	Top 20%			Radius (20)	425	Top 20%
	Distance (2500)	1.0864	Top 20%			Radius (20)	1186	Top 20%
	Distance (2500)	0.946167	Top 20%			Radius (20)	360	Top 20%
	Distance (2500)	0.980767	Top 20%			Radius (20)	821	Top 20%
	Distance (2500)	0.938161	Top 20%			Radius (20)	1566	Top 20%
	Distance (2500)	1.17873	Top 20%			Radius (20)	623	Top 20%
	Distance (2500)	1.0565	Top 20%			Radius (20)	4553	Top 20%
	Distance (2500)	0.879448	Top 20%			Radius (20)	1460	Top 20%
	Distance (2500)	1.14899	Top 20%			Radius (20)	1117	Top 20%
	Distance (2500)	0.863362	Top 20%			Radius (20)	3226	Top 20%
	Distance (2500)	0.980162	Top 20%			Radius (20)	1625	Top 20%
	Distance (2500)	0.968433	Top 20%			Radius (20)	2594	Top 20%
	Distance (2500)	1.10246	Top 20%			Radius (20)	1671	Top 20%
	Distance (2500)	1.05498	Top 20%			Radius (20)	403	Top 20%
	Distance (2500)	0.837236	Top 20%			Radius (20)	427	Top 20%
	Distance (2500)	0.923639	Top 20%			Radius (20)	1895	Top 20%
	Distance (2500)	1.10246	Top 20%			Radius (20)	431	Top 20%
	Distance (2500)	0.873478	Top 20%			Radius (20)	1954	Top 20%
	Distance (2500)	0.956829	Top 20%			Radius (20)	360	Top 20%
	Distance (2500)	1.12672	Top 20%			Radius (20)	463	Top 20%
	Distance (2500)	1.05185	Top 20%			Radius (20)	1881	Top 20%
	Distance (2500)	0.985421	Top 20%			Radius (20)	1850	Top 20%
	Distance (2500)	1.10026	Top 20%			Radius (20)	338	Top 20%
	Distance (2500)	1.05442	Top 20%			Radius (20)	4383	Top 20%
	Distance (2500)	0.9593	Top 20%			Radius (20)	1064	Top 20%
	Distance (2500)	0.99089	Top 20%			Radius (20)	1110	Top 20%
	Distance (2500)	0.901856	Top 20%			Radius (20)	819	Top 20%
	Distance (2500)	1.07591	Top 20%			Radius (20)	1241	Top 20%
	Distance (2500)	0.978286	Top 20%			Radius (20)	978	Top 20%
	Distance (2500)	0.953291	Top 20%			Radius (20)	447	Top 20%
	Distance (2500)	1.08836	Top 20%			Radius (20)	2779	Top 20%
	Distance (2500)	0.931315	Top 20%			Radius (20)	1785	Top 20%
	Distance (2500)	0.753414	Top 20%			Radius (20)	2201	Top 20%
	Distance (2500)	0.940268	Top 20%			Radius (20)	1917	Top 20%
	Distance (2500)	1.08332	Top 20%			Radius (20)	1995	Top 20%
	Distance (2500)	0.942133	Top 20%			Radius (20)	658	Top 20%
	Distance (2500)	0.984127	Top 20%			Radius (20)	14008	Top 20%
	Distance (2500)	0.999864	Top 20%			Radius (20)	949	Top 20%
	Distance (2500)	0.922576	Top 20%			Radius (20)	306	Top 20%
	Distance (2500)	0.948047	Top 20%			Radius (20)	751	Top 20%
	Distance (2500)	1.05676	Top 20%			Radius (20)	393	Top 20%
	Distance (2500)	1.16113	Top 20%			Radius (20)	4742	Top 20%
	Distance (2500)	1.00111	Top 20%			Radius (20)	8509	Top 20%
	Distance (2500)	1.11969	Top 20%			Radius (20)	2150	Top 20%
	Distance (2500)	1.14939	Top 20%			Radius (20)	2969	Top 20%
	Distance (2500)	0.947079	Top 20%			Radius (20)	1955	Top 20%
	Distance (2500)	0.953291	Top 20%			Radius (20)	672	Top 20%
	Distance (2500)	0.934557	Top 20%			Radius (20)	4361	Top 20%
	Distance (2500)	1.14393	Top 20%			Radius (20)	381	Top 20%
	Distance (2500)	1.05066	Top 20%			Radius (20)	4199	Top 20%
	Distance (2500)	1.10026	Top 20%			Radius (20)	434	Top 20%
	Distance (2500)	0.949305	Top 20%			Radius (20)	954	Top 20%
	Distance (2500)	1.23248	Top 20%			Radius (25)	1540	Bottom 20%
	Distance (2500)	1.07823	Top 20%			Radius (25)	2677	Bottom 20%
	Distance (2500)	1.08636	Top 20%			Radius (25)	1450	Bottom 20%
	Distance (2500)	1.28756	Top 20%			Radius (25)	1433	Bottom 20%
	Distance (2500)	1.03017	Top 20%			Radius (25)	1325	Bottom 20%
	Distance (2500)	1.03017	Top 20%			Radius (25)	751	Bottom 20%
	Distance (2500)	0.978286	Top 20%			Radius (25)	942	Bottom 20%
	Distance (2500)	1.08332	Top 20%			Radius (25)	407	Bottom 20%
	Distance (2500)	1.14393	Top 20%			Radius (25)	947	Bottom 20%
	Distance (2500)	1.03658	Top 20%			Radius (25)	2047	Bottom 20%
	Distance (2500)	1.14104	Top 20%			Radius (25)	0	Bottom 20%
	Distance (2500)	1.00749	Top 20%			Radius (25)	1569	Bottom 20%
	Distance (2500)	1.05185	Top 20%			Radius (25)	1751	Bottom 20%
	Distance (2500)	0.98039	Top 20%			Radius (25)	484	Bottom 20%
	Distance (2500)	0.966284	Top 20%			Radius (25)	488	Bottom 20%
	Distance (2500)	0.771374	Top 20%			Radius (25)	3313	Bottom 20%
	Distance (2500)	0.926035	Top 20%			Radius (25)	1207	Bottom 20%
	Distance (2500)	0.993481	Top 20%			Radius (25)	1724	Bottom 20%
	Distance (2500)	0.881353	Top 20%			Radius (25)	1561	Bottom 20%
	Distance (2500)	1.06492	Top 20%			Radius (25)	3924	Bottom 20%
	Distance (2500)	1.10573	Top 20%			Radius (25)	4185	Bottom 20%
	Distance (2500)	1.06058	Top 20%			Radius (25)	2927	Bottom 20%
	Distance (2500)	0.921539	Top 20%			Radius (25)	5973	Bottom 20%
	Distance (2500)	0.941314	Top 20%			Radius (25)	3198	Bottom 20%
	Distance (2500)	1.05676	Top 20%			Radius (25)	8425	Bottom 20%
	Distance (2500)	1.09336	Top 20%			Radius (25)	6809	Bottom 20%
	Distance (2500)	1.19535	Top 20%			Radius (25)	867	Bottom 20%
	Distance (2500)	1.1013	Top 20%			Radius (25)	4077	Bottom 20%
	Distance (5000)	1.02204	Bottom 20%			Radius (25)	5032	Bottom 20%
	Distance (5000)	1.19761	Bottom 20%			Radius (25)	3698	Bottom 20%
	Distance (5000)	0.9571	Bottom 20%			Radius (25)	13669	Bottom 20%
	Distance (5000)	1.17654	Bottom 20%			Radius (25)	523	Bottom 20%
	Distance (5000)	1.21327	Bottom 20%			Radius (25)	3633	Bottom 20%
	Distance (5000)	1.016	Bottom 20%			Radius (25)	5251	Bottom 20%
	Distance (5000)	1.08794	Bottom 20%			Radius (25)	3373	Bottom 20%
	Distance (5000)	1.12648	Bottom 20%			Radius (25)	685	Bottom 20%
	Distance (5000)	1.18729	Bottom 20%			Radius (25)	3413	Bottom 20%
	Distance (5000)	1.14556	Bottom 20%			Radius (25)	1621	Bottom 20%
	Distance (5000)	1.14551	Bottom 20%			Radius (25)	1031	Bottom 20%
	Distance (5000)	1.08794	Bottom 20%			Radius (25)	2167	Bottom 20%
	Distance (5000)	1.12588	Bottom 20%			Radius (25)	849	Bottom 20%
	Distance (5000)	0.78392	Bottom 20%			Radius (25)	3104	Bottom 20%
	Distance (5000)	1.05743	Bottom 20%			Radius (25)	4838	Bottom 20%
	Distance (5000)	1.11603	Bottom 20%			Radius (25)	324	Bottom 20%
	Distance (5000)	0.661321	Bottom 20%			Radius (25)	7762	Bottom 20%
	Distance (5000)	1.34856	Bottom 20%			Radius (25)	1280	Bottom 20%
	Distance (5000)	0.984575	Bottom 20%			Radius (25)	4706	Bottom 20%
	Distance (5000)	1.14551	Bottom 20%			Radius (25)	3488	Bottom 20%
	Distance (5000)	1.18411	Bottom 20%			Radius (25)	3367	Bottom 20%
	Distance (5000)	1.08379	Bottom 20%			Radius (25)	3412	Bottom 20%
	Distance (5000)	1.28908	Bottom 20%			Radius (25)	2012	Bottom 20%
	Distance (5000)	1.25505	Bottom 20%			Radius (25)	368	Bottom 20%
	Distance (5000)	1.21676	Bottom 20%			Radius (25)	771	Bottom 20%
	Distance (5000)	1.07028	Bottom 20%			Radius (25)	1464	Bottom 20%
	Distance (5000)	1.18753	Bottom 20%			Radius (25)	445	Bottom 20%
	Distance (5000)	1.25007	Bottom 20%			Radius (25)	3688	Bottom 20%
	Distance (5000)	1.08043	Bottom 20%			Radius (25)	2031	Bottom 20%
	Distance (5000)	1.02964	Bottom 20%			Radius (25)	3526	Bottom 20%
	Distance (5000)	1.03605	Bottom 20%			Radius (25)	7599	Bottom 20%
	Distance (5000)	1.00136	Bottom 20%			Radius (25)	512	Bottom 20%
	Distance (5000)	1.09874	Bottom 20%			Radius (25)	1964	Bottom 20%
	Distance (5000)	1.2944	Bottom 20%			Radius (25)	1970	Bottom 20%
	Distance (5000)	1.24126	Bottom 20%			Radius (25)	2776	Bottom 20%
	Distance (5000)	1.0347	Bottom 20%			Radius (25)	2263	Bottom 20%
	Distance (5000)	0.964064	Bottom 20%			Radius (25)	3161	Bottom 20%
	Distance (5000)	1.31873	Bottom 20%			Radius (25)	842	Bottom 20%
	Distance (5000)	1.07806	Bottom 20%			Radius (25)	4482	Bottom 20%
	Distance (5000)	1.06057	Bottom 20%			Radius (25)	592	Bottom 20%
	Distance (5000)	1.12526	Bottom 20%			Radius (25)	579	Bottom 20%
	Distance (5000)	0.661321	Bottom 20%			Radius (25)	698	Bottom 20%
	Distance (5000)	1.31873	Bottom 20%			Radius (25)	4017	Bottom 20%
	Distance (5000)	1.08017	Bottom 20%			Radius (25)	716	Bottom 20%
	Distance (5000)	1.09847	Bottom 20%			Radius (25)	7162	Bottom 20%
	Distance (5000)	1.15698	Bottom 20%			Radius (25)	3237	Bottom 20%
	Distance (5000)	0.989983	Bottom 20%			Radius (25)	2439	Bottom 20%
	Distance (5000)	1.06932	Bottom 20%			Radius (25)	4577	Bottom 20%
	Distance (5000)	0.958329	Bottom 20%			Radius (25)	2333	Bottom 20%
	Distance (5000)	1.18208	Bottom 20%			Radius (25)	1423	Bottom 20%
	Distance (5000)	1.1841	Bottom 20%			Radius (25)	7683	Bottom 20%
	Distance (5000)	1.14915	Bottom 20%			Radius (25)	1851	Bottom 20%
	Distance (5000)	1.0047	Bottom 20%			Radius (25)	903	Bottom 20%
	Distance (5000)	1.25039	Bottom 20%			Radius (25)	3302	Bottom 20%
	Distance (5000)	1.31246	Bottom 20%			Radius (25)	6936	Bottom 20%
	Distance (5000)	1.11082	Bottom 20%			Radius (25)	1476	Bottom 20%
	Distance (5000)	1.1176	Bottom 20%			Radius (25)	6839	Bottom 20%
	Distance (5000)	1.19715	Bottom 20%			Radius (25)	4723	Bottom 20%
	Distance (5000)	1.27213	Bottom 20%			Radius (25)	1644	Bottom 20%
	Distance (5000)	1.12115	Bottom 20%			Radius (25)	963	Bottom 20%
	Distance (5000)	1.2305	Bottom 20%			Radius (25)	4551	Bottom 20%
	Distance (5000)	1.16978	Bottom 20%			Radius (25)	2163	Bottom 20%
	Distance (5000)	1.05451	Bottom 20%			Radius (25)	3629	Bottom 20%
	Distance (5000)	1.16373	Bottom 20%			Radius (25)	3254	Bottom 20%
	Distance (5000)	1.2242	Bottom 20%			Radius (25)	4563	Bottom 20%
	Distance (5000)	1.20948	Bottom 20%			Radius (25)	942	Bottom 20%
	Distance (5000)	1.0977	Bottom 20%			Radius (25)	2520	Bottom 20%
	Distance (5000)	1.12346	Bottom 20%			Radius (25)	2568	Bottom 20%
	Distance (5000)	1.12648	Bottom 20%			Radius (25)	9166	Bottom 20%
	Distance (5000)	1.06748	Bottom 20%			Radius (25)	8145	Bottom 20%
	Distance (5000)	1.14541	Bottom 20%			Radius (25)	13561	Bottom 20%
	Distance (5000)	0.9835	Bottom 20%			Radius (25)	1717	Bottom 20%
	Distance (5000)	1.06433	Bottom 20%			Radius (25)	765	Bottom 20%
	Distance (5000)	0.961516	Bottom 20%			Radius (25)	7292	Bottom 20%
	Distance (5000)	1.10728	Bottom 20%			Radius (25)	5405	Bottom 20%
	Distance (5000)	1.00626	Bottom 20%			Radius (25)	1885	Bottom 20%
	Distance (5000)	1.22751	Bottom 20%			Radius (25)	2618	Bottom 20%
	Distance (5000)	0.935942	Bottom 20%			Radius (25)	690	Bottom 20%
	Distance (5000)	0.976956	Bottom 20%			Radius (25)	1173	Bottom 20%
	Distance (5000)	0.976717	Bottom 20%			Radius (25)	1185	Bottom 20%
	Distance (5000)	0.995749	Bottom 20%			Radius (25)	647	Bottom 20%
	Distance (5000)	1.20906	Bottom 20%			Radius (25)	344	Bottom 20%
	Distance (5000)	1.02375	Bottom 20%			Radius (25)	561	Bottom 20%
	Distance (5000)	1.27778	Bottom 20%			Radius (25)	510	Bottom 20%
	Distance (5000)	1.13303	Bottom 20%			Radius (25)	1131	Bottom 20%
	Distance (5000)	1.12648	Bottom 20%			Radius (25)	410	Bottom 20%
	Distance (5000)	1.11082	Bottom 20%			Radius (25)	12820	Bottom 20%
	Distance (5000)	0.985137	Bottom 20%			Radius (25)	3626	Bottom 20%
	Distance (5000)	1.42815	Bottom 20%			Radius (25)	2007	Bottom 20%
	Distance (5000)	1.24929	Bottom 20%			Radius (25)	3023	Bottom 20%
	Distance (5000)	0.883485	Bottom 20%			Radius (25)	915	Bottom 20%
	Distance (5000)	1.24725	Bottom 20%			Radius (25)	1978	Bottom 20%
	Distance (5000)	0.958027	Bottom 20%			Radius (25)	295	Bottom 20%
	Distance (5000)	0.914252	Bottom 20%			Radius (25)	5699	Bottom 20%
	Distance (5000)	1.26495	Bottom 20%			Radius (25)	1110	Bottom 20%
	Distance (5000)	1.23903	Bottom 20%			Radius (25)	3879	Bottom 20%
	Distance (5000)	1.21924	Bottom 20%			Radius (25)	5066	Bottom 20%
	Distance (5000)	1.17851	Bottom 20%			Radius (25)	0	Bottom 20%
	Distance (5000)	1.11113	Bottom 20%			Radius (25)	4187	Bottom 20%
	Distance (5000)	1.06698	Bottom 20%			Radius (25)	2113	Bottom 20%
	Distance (5000)	1.02863	Bottom 20%			Radius (25)	2110	Bottom 20%
	Distance (5000)	1.15958	Bottom 20%			Radius (25)	2537	Bottom 20%
	Distance (5000)	1.02672	Bottom 20%			Radius (25)	4968	Bottom 20%
	Distance (5000)	1.11386	Bottom 20%			Radius (25)	2032	Bottom 20%
	Distance (5000)	1.19723	Bottom 20%			Radius (25)	3997	Bottom 20%
	Distance (5000)	1.38583	Bottom 20%			Radius (25)	1291	Top 20%
	Distance (5000)	1.10751	Bottom 20%			Radius (25)	4536	Top 20%
[truncated: 3,673 more rows]

## Sheet: Fig 3A
Correlations between predicted and observed CRISPR efficiency values (using all features)
	Leenay				TTISS
	LASSO		xgboost		LASSO		xgboost
	Without 3D	With 3D	Without 3D	With 3D	Without 3D	With 3D	Without 3D	With 3D
	0.338937	0.353045	0.268839	0.349148	0.277788	0.278929	0.271009	0.240642
	0.402836	0.419261	0.297962	0.30835	0.153818	0.160039	0.200585	0.264637
	0.400574	0.413313	0.298808	0.373176	0.145305	0.154741	0.158407	0.246199
	0.292869	0.298612	0.230416	0.26359	0.155971	0.162987	0.195111	0.195916
	0.424252	0.432488	0.267362	0.299012	0.222156	0.229635	0.168388	0.133777
	0.397643	0.401321	0.286843	0.328147	0.214767	0.220868	0.354176	0.381078
	0.453596	0.457233	0.329152	0.341975	0.215949	0.227386	0.409901	0.479287
	0.37662	0.39899	0.318419	0.371581	0.131356	0.138798	0.251928	0.252824
	0.36129	0.374672	0.256673	0.241218	0.15448	0.14214	0.237085	0.26487
	0.395791	0.406581	0.344988	0.366906	0.182458	0.190171	0.115512	0.08936
	0.394815	0.412552	0.361272	0.362972	0.185326	0.198393	0.422859	0.287342
	0.305975	0.320437	0.202122	0.19081	0.183689	0.183689	0.0768347	0.108821
	0.343747	0.355116	0.306146	0.257176	0.290712	0.309945	0.079102	0.108268
	0.45457	0.463076	0.349134	0.406574	0.197322	0.201078	0.404579	0.277857
	0.340491	0.354362	0.3543	0.351296	0.213216	0.204319	0.243546	0.228961
	0.31683	0.336626	0.247406	0.307063	0.107726	0.116318	0.0953059	0.263629
	0.399	0.411987	0.314104	0.291098	0.148436	0.150737	0.128674	0.109181
	0.358904	0.371841	0.305639	0.351927	0.124532	0.131331	0.0790487	0.136097
	0.367307	0.382931	0.30189	0.33102	0.223252	0.230524	0.344418	0.468056
	0.431882	0.434946	0.358933	0.356174	0.112142	0.11703	0.190079	0.18447
	0.31817	0.329833	0.217846	0.216602	0.0816073	0.0897134	0.0251665	0.0154673
	0.385721	0.40205	0.341936	0.329026	0.237887	0.222783	0.186165	0.21059
	0.374506	0.392507	0.325206	0.398631	0.295164	0.307608	0.436429	0.521528
	0.364698	0.359422	0.316639	0.320383	0.217462	0.224766	0.0334155	0.0477788
	0.39515	0.415111	0.34799	0.373124	0.218284	0.22291	0.176843	0.305518
	0.352882	0.36506	0.264206	0.278199	0.0862869	0.0880251	0.120664	0.162699
	0.396725	0.409326	0.302809	0.358433	0.260112	0.262362	0.267768	0.370415
	0.386396	0.390764	0.26884	0.255657	0.334088	0.338843	0.239701	0.302862
	0.407838	0.421467	0.364044	0.286358	0.247156	0.247156	0.314978	0.381561
	0.366637	0.383056	0.295824	0.258134	0.158764	0.166624	0.350218	0.355726
	0.358397	0.362923	0.320562	0.333653	0.15538	0.164346	0.237389	0.138502
	0.368723	0.391559	0.233835	0.309155	0.258266	0.270824	0.240793	0.242365
	0.339412	0.347456	0.26217	0.295014	0.195029	0.198533	0.42028	0.299609
	0.443109	0.459791	0.376817	0.39193	0.329559	0.344054	0.306814	0.367832
	0.336237	0.331866	0.215654	0.257627	0.1763	0.184805	0.120403	0.116836
	0.464135	0.467528	0.347832	0.28403	0.0932745	0.095669	0.0207213	0.0245133
	0.308117	0.321738	0.2626	0.271506	0.27001	0.278233	0.158373	0.283573
	0.353519	0.365638	0.276278	0.374936	0.136356	0.128166	0.287748	0.292314
	0.303103	0.320584	0.258565	0.286494	0.402515	0.410062	0.51084	0.499829
	0.441261	0.439144	0.260544	0.323889	0.165461	0.168959	0.208504	0.277043
	0.415182	0.407418	0.32567	0.380478	0.153165	0.150311	0.238617	0.205316
	0.331476	0.34748	0.205577	0.271663	0.155559	0.16337	0.13933	0.172038
	0.346241	0.363725	0.29047	0.290884	0.257427	0.262557	0.212114	0.353882
	0.383376	0.403311	0.273473	0.350352	0.207965	0.212849	0.149459	0.306117
	0.271103	0.281996	0.224229	0.322362	0.224308	0.231333	0.338308	0.331852
	0.364959	0.378272	0.29036	0.312758	0.429242	0.434227	0.515451	0.507985
	0.41836	0.429982	0.303876	0.299739	-0.0242094	-0.0304133	0.189077	0.197253
	0.277209	0.288521	0.228996	0.228125	0.16801	0.179671	0.303847	0.246108
	0.319538	0.339085	0.243259	0.318977	0.148226	0.150168	0.215879	0.244518
	0.365072	0.355282	0.243537	0.297627	0.315873	0.327937	0.325205	0.299449
	0.315407	0.332962	0.189616	0.233311	0.112675	0.105201	0.338847	0.22841
	0.344273	0.342301	0.273531	0.253458	0.152548	0.152548	0.134128	0.134737
	0.399303	0.409131	0.302431	0.33708	0.202872	0.211942	0.0917261	0.132462
	0.330383	0.345973	0.288905	0.315321	0.109455	0.113291	0.366944	0.400716
	0.402012	0.416581	0.244961	0.307099	0.0703633	0.076431	0.20897	0.23228
	0.429238	0.449045	0.338836	0.381233	0.0643991	0.0713596	0.016486	0.00356984
	0.385389	0.397886	0.267975	0.324995	0.307401	0.304718	0.46327	0.519972
	0.372989	0.385474	0.268922	0.287331	0.217351	0.216387	0.238202	0.351263
	0.320102	0.328318	0.283652	0.242763	0.188239	0.197292	0.186474	0.127414
	0.330619	0.341086	0.283382	0.263928	0.249261	0.257117	0.318546	0.361734
	0.327253	0.336661	0.259789	0.288505	0.147888	0.143836	0.409013	0.372817
	0.304893	0.312647	0.270522	0.244026	0.169921	0.171774	0.169061	0.190434
	0.330758	0.346984	0.198568	0.230418	0.198824	0.201921	0.282922	0.302675
	0.399001	0.418003	0.237752	0.300825	0.257285	0.270411	0.255073	0.308651
	0.374975	0.391254	0.292697	0.295549	0.115143	0.115143	0.278877	0.240895
	0.420779	0.433838	0.298869	0.38009	0.219711	0.229686	0.19281	0.278822
	0.299725	0.320057	0.298225	0.327583	0.22276	0.22276	0.314204	0.336947
	0.384801	0.397675	0.305045	0.285615	0.20981	0.217827	0.193855	0.241242
	0.348972	0.352301	0.24488	0.252178	0.256929	0.258964	0.314426	0.327547
	0.387774	0.4044	0.283776	0.34061	0.10442	0.111332	0.0501173	0.0522771
	0.408311	0.422849	0.288923	0.320037	0.178801	0.185211	0.162135	0.266697
	0.264854	0.262806	0.187883	0.293971	0.225406	0.228652	0.325652	0.350492
	0.386249	0.39408	0.294746	0.32838	0.0795463	0.0865685	0.253164	0.24003
	0.319629	0.338789	0.234059	0.300586	0.287181	0.299696	0.208772	0.224183
	0.430639	0.443291	0.320054	0.318579	0.232798	0.241557	0.15273	0.172745
	0.384765	0.401752	0.340952	0.284389	0.148852	0.147122	0.213644	0.200766
	0.37925	0.38111	0.298525	0.333803	0.179388	0.188831	0.211271	0.25192
	0.303771	0.318317	0.225696	0.246777	0.276407	0.294116	0.287413	0.328853
	0.400749	0.416227	0.248706	0.284747	0.135567	0.139505	0.230494	0.159283
	0.370232	0.37247	0.250481	0.33109	0.214592	0.222378	0.167404	0.223312
	0.352119	0.370437	0.198501	0.198339	0.139559	0.125912	0.264808	0.250964
	0.358409	0.369864	0.28218	0.25723	0.124854	0.124854	0.209962	0.226676
	0.417438	0.432798	0.332074	0.355152	0.276819	0.283761	0.364676	0.34091
	0.379032	0.39454	0.314016	0.313888	0.146256	0.15034	0.0142279	0.0417833
	0.38298	0.376576	0.305493	0.31851	0.394103	0.378677	0.374914	0.359555
	0.35182	0.367352	0.296551	0.275742	0.24073	0.241666	0.17233	0.119722
	0.42615	0.435175	0.370767	0.38476	0.345488	0.34826	0.400809	0.422874
	0.285134	0.286484	0.221625	0.260615	0.168622	0.168622	0.0976239	0.18787
	0.35355	0.370496	0.253435	0.301137	0.165303	0.142658	0.310955	0.3963
	0.404765	0.420118	0.29337	0.344791	0.167781	0.177703	0.0441368	0.0645666
	0.390352	0.407885	0.324792	0.362703	0.17056	0.180858	0.166504	0.186271
	0.387863	0.404414	0.325492	0.299527	0.27168	0.282544	0.370214	0.372711
	0.293923	0.305453	0.25701	0.248547	0.12595	0.138406	0.126756	0.106934
	0.396487	0.375787	0.387221	0.35236	0.161269	0.148937	0.155075	0.119111
	0.349754	0.360142	0.328096	0.217279	0.326266	0.33489	0.404646	0.415955
	0.353931	0.372557	0.243979	0.283673	0.196984	0.204145	0.210311	0.211356
	0.367817	0.369951	0.18941	0.259427	0.135988	0.135988	0.134905	0.136431
	0.347024	0.362685	0.234344	0.250922	0.268756	0.256133	0.366029	0.367578
	0.375551	0.393762	0.239784	0.330833	0.0605671	0.0543025	0.196621	0.295087
	0.42889	0.436824	0.339976	0.348124	0.138938	0.147636	0.202164	0.281263
	0.300974	0.312716	0.221096	0.23252	0.250452	0.254655	0.483516	0.353035
	0.368243	0.38222	0.284284	0.307721	0.219537	0.220835	0.0410222	0.0205882
	0.403341	0.420969	0.288107	0.259573	0.127954	0.13046	0.300102	0.317521
	0.395984	0.402353	0.301257	0.351525	0.283923	0.297475	0.354607	0.380778
	0.409694	0.417365	0.399463	0.301585	0.277493	0.277493	0.206654	0.301055
	0.355841	0.374402	0.306839	0.250014	0.283354	0.283354	0.129914	0.285851
	0.32294	0.335167	0.286988	0.343358	0.207598	0.213353	0.125634	0.0789292
	0.474158	0.485975	0.283817	0.278703	0.321376	0.319033	0.221009	0.261749
	0.398546	0.403981	0.306919	0.264728	0.158057	0.170997	0.294706	0.319288
	0.392746	0.410003	0.303752	0.388638	0.0609749	0.0641742	0.132267	0.159694
	0.290929	0.30697	0.270341	0.213609	0.163235	0.166012	0.136746	0.188814
	0.363958	0.364709	0.231103	0.254915	0.250227	0.269104	0.346034	0.335974
	0.314225	0.322133	0.277662	0.328269	0.261909	0.277665	0.31304	0.31474
	0.404634	0.410794	0.28209	0.293106	0.228552	0.226532	0.38177	0.4534
	0.419977	0.440187	0.320953	0.35393	0.146174	0.151977	0.0635021	0.200628
	0.310846	0.324617	0.277104	0.293501	0.13464	0.142292	0.0312132	0.128275
	0.34927	0.358012	0.277154	0.257541	0.245032	0.254737	0.259322	0.328625
	0.402873	0.413948	0.253335	0.29284	0.100978	0.108042	0.0574598	0.0712524
	0.418981	0.435167	0.325928	0.333649	0.309485	0.305187	0.306743	0.260482
	0.328998	0.343808	0.301	0.311992	0.183114	0.186942	0.303248	0.308112
	0.381077	0.395748	0.310175	0.340095	0.222119	0.23074	0.335223	0.307358
	0.313842	0.324747	0.279784	0.289207	0.21853	0.218966	0.159579	0.0906139
	0.332879	0.32544	0.216231	0.218931	0.18588	0.192224	0.172361	0.223724
	0.456138	0.470876	0.435631	0.465893	0.146775	0.147416	0.302374	0.265278
	0.369815	0.383616	0.277694	0.274844	0.283433	0.29636	0.317373	0.300277
	0.3922	0.408848	0.292219	0.346864	0.178279	0.152645	0.267453	0.260728
	0.403499	0.411261	0.279332	0.283489	0.097443	0.107435	0.400253	0.313664
	0.38945	0.399388	0.313479	0.273851	0.224657	0.224657	0.303193	0.391302
	0.333412	0.347928	0.306322	0.296929	0.28006	0.275213	0.230775	0.190517
	0.353493	0.365815	0.286763	0.336831	0.27641	0.281658	0.372929	0.364476
	0.40868	0.416637	0.257452	0.368783	0.345011	0.354191	0.427209	0.470588
	0.347878	0.364364	0.359767	0.400359	0.323873	0.298496	0.234775	0.303378
	0.347446	0.364146	0.22864	0.279017	0.0521435	0.0538086	0.0584234	0.10282
	0.314293	0.326097	0.266647	0.279636	0.23445	0.245805	0.240826	0.230631
	0.360063	0.364357	0.255159	0.310129	0.307645	0.311378	0.340102	0.33507
	0.365863	0.375368	0.294982	0.343971	0.220341	0.220341	0.357613	0.361649
	0.419794	0.423135	0.294865	0.357157	0.261893	0.23615	0.168913	0.165229
	0.407362	0.411289	0.30019	0.315732	0.300503	0.311589	0.430214	0.435766
	0.339863	0.355762	0.308078	0.271228	0.100013	0.108541	0.231178	0.164684
	0.315848	0.334961	0.30451	0.318325	0.393534	0.394783	0.339922	0.401061
	0.416656	0.405739	0.254214	0.296482	0.300696	0.31464	0.35066	0.314923
	0.364484	0.380419	0.308547	0.371434	0.239177	0.23957	0.47518	0.547522
	0.369974	0.386185	0.275489	0.331398	0.193307	0.193307	0.236459	0.24906
	0.335722	0.349424	0.284469	0.245118	0.1341	0.124522	0.122767	0.062336
	0.376137	0.391241	0.22573	0.283666	0.284465	0.300566	0.367579	0.419213
	0.366371	0.381609	0.321627	0.319327	0.242012	0.250833	0.317045	0.236663
	0.371265	0.357097	0.305768	0.272834	0.115934	0.124432	0.046668	0.0672622
	0.457983	0.47824	0.33119	0.419624	0.117239	0.118511	0.214809	0.180473
	0.412635	0.428705	0.372646	0.285061	0.192122	0.194973	0.200649	0.224191
	0.313371	0.328657	0.208455	0.267853	0.219793	0.21908	0.0497574	0.0535316
	0.305491	0.320755	0.187043	0.229737	0.265982	0.271069	0.354622	0.344686
	0.376296	0.387099	0.280948	0.359068	0.167269	0.158544	0.322763	0.286587
	0.370261	0.383455	0.250932	0.35737	0.16247	0.163243	0.0997404	0.157808
	0.428295	0.438532	0.352836	0.378153	0.0915363	0.103061	0.104265	0.108776
	0.366002	0.380718	0.374453	0.331894	0.259513	0.263454	0.270923	0.241562
	0.373674	0.389336	0.238607	0.246171	0.169123	0.175101	0.15515	0.233
	0.352756	0.37035	0.275309	0.277563	0.26263	0.25944	0.290218	0.345346
	0.396081	0.414046	0.295474	0.337653	0.143235	0.146513	0.509753	0.436631
	0.372666	0.384283	0.278175	0.204799	0.321228	0.331866	0.366823	0.364116
	0.42491	0.421148	0.312362	0.312539	0.0613157	0.0536345	0.278921	0.304113
	0.394376	0.410783	0.343068	0.347746	0.213686	0.22514	0.0796061	0.146091
	0.35304	0.365879	0.269037	0.275528	0.131676	0.131038	0.277104	0.314198
	0.396737	0.409828	0.332685	0.369579	0.23801	0.24645	0.381342	0.356701
	0.329754	0.345593	0.282694	0.320165	0.127466	0.128999	0.406551	0.409345
	0.370198	0.362282	0.322684	0.306384	0.192848	0.202835	0.103913	0.217279
	0.361561	0.370728	0.262869	0.328536	0.2077	0.165873	0.148901	0.101557
	0.42911	0.444994	0.383515	0.37237	0.326367	0.336199	0.432395	0.532257
	0.371699	0.363656	0.315184	0.258649	0.160095	0.16298	0.189421	0.177345
	0.33829	0.356365	0.188237	0.229078	0.336145	0.342215	0.304086	0.372735
	0.379195	0.393044	0.345582	0.305699	0.193686	0.19738	0.207731	0.2716
	0.413993	0.423539	0.381914	0.361453	0.100062	0.102486	0.0798749	0.0660937
	0.37831	0.394	0.319483	0.318487	0.208266	0.203053	0.363612	0.268543
	0.370177	0.389526	0.291161	0.30325	0.144258	0.146381	0.120496	0.13954
	0.40243	0.418499	0.260301	0.32137	0.194239	0.201048	0.323108	0.359874
	0.320892	0.331206	0.291574	0.269848	0.265105	0.279867	0.252034	0.314878
	0.34668	0.365198	0.312507	0.31733	0.261602	0.264141	0.333817	0.335088
	0.331321	0.34284	0.262837	0.27887	0.109542	0.105301	0.0581379	0.0290596
	0.348023	0.345311	0.300488	0.286174	0.187391	0.200977	0.19271	0.294391
	0.414669	0.420519	0.266193	0.30078	0.240052	0.248229	0.281172	0.215338
	0.400686	0.418503	0.25035	0.263792	0.254277	0.262626	0.347232	0.29472
	0.341565	0.359023	0.268917	0.292601	0.228055	0.23772	0.184962	0.172164
	0.426756	0.444366	0.29952	0.244342	0.243299	0.24243	0.3823	0.380991
	0.416751	0.431187	0.302175	0.263622	0.200032	0.206526	0.269724	0.275004
	0.436117	0.444991	0.366777	0.334799	0.286621	0.293546	0.355816	0.324396
	0.343142	0.344184	0.251843	0.269113	0.236321	0.236321	0.218981	0.187799
	0.330451	0.348158	0.225811	0.298928	0.0678338	0.0712118	0.102893	0.205918
	0.387672	0.387086	0.318714	0.299425	0.255823	0.266193	0.0282078	0.00869116
	0.42535	0.435202	0.303356	0.314579	0.332403	0.350484	0.271777	0.330582
	0.379812	0.388083	0.340556	0.343564	0.357111	0.352393	0.29608	0.244178
	0.335067	0.352447	0.253198	0.219508	0.283467	0.290717	0.260014	0.296188
	0.419778	0.437077	0.350933	0.393799	0.171309	0.176107	0.224142	0.203994
	0.37139	0.3759	0.324806	0.333493	0.027736	0.032541	0.163744	0.291638
	0.378066	0.390613	0.385715	0.33028	0.201691	0.198321	0.254188	0.313104
	0.316234	0.328127	0.26423	0.280263	0.204738	0.216404	0.146434	0.132235
	0.386793	0.395281	0.259539	0.260565	0.204868	0.208692	0.266061	0.261405
	0.380342	0.387051	0.354303	0.334156	0.120143	0.112695	0.320582	0.232934
	0.349991	0.364874	0.221128	0.272134	0.0582016	0.0683069	0.0681615	0.0728752
	0.414784	0.430537	0.376216	0.34806	0.222195	0.226772	0.310798	0.25362
	0.346643	0.358958	0.251042	0.259726	0.306473	0.311809	0.0452435	0.0458535
	0.40734	0.416679	0.306969	0.312626	0.16566	0.175234	0.226512	0.316649
	0.375097	0.378584	0.294021	0.304832	0.23274	0.235438	0.202129	0.258461
	0.351393	0.364361	0.256805	0.303232	0.15746	0.162969	0.134313	0.14123
	0.388579	0.39961	0.317589	0.326822	0.152647	0.166303	0.251748	0.268495
	0.373569	0.392542	0.229689	0.312249	0.124348	0.119801	0.0972756	0.14318
	0.342373	0.358868	0.280839	0.289933	0.27669	0.280745	0.399695	0.32893
	0.407235	0.407782	0.275399	0.237046	0.182626	0.184881	0.377042	0.345605
	0.358291	0.37956	0.184426	0.280314	0.0672302	0.0657838	0.127616	0.155348
	0.339133	0.339391	0.345098	0.332348	0.360221	0.367234	0.320941	0.248288
	0.408175	0.421071	0.364026	0.36999	0.254128	0.256934	0.354823	0.290229
	0.387541	0.403047	0.264762	0.295019	0.235193	0.240397	0.118786	0.136724
	0.375948	0.383092	0.344118	0.361503	0.380949	0.388669	0.338651	0.388792
	0.317236	0.321017	0.290654	0.26346	0.202426	0.208156	0.201033	0.316224
	0.377671	0.396846	0.329911	0.339404	0.222733	0.225215	0.201772	0.305324
	0.326004	0.345287	0.135453	0.182509	0.0767574	0.0849292	0.270169	0.281974
	0.435007	0.442802	0.262184	0.371619	0.168289	0.183553	0.29221	0.28316
	0.354934	0.359173	0.29385	0.30806	0.28544	0.300591	0.273267	0.359591
	0.444931	0.456987	0.268392	0.306494	0.167502	0.163509	0.158872	0.148761
	0.277216	0.293443	0.254643	0.241202	0.0315975	0.0350461	0.105073	0.0694986
	0.441525	0.461949	0.378874	0.439456	0.212762	0.203997	0.232777	0.217429
	0.381866	0.394262	0.33723	0.302752	0.0400772	0.0446795	0.0175854	0.213235
	0.349248	0.358295	0.18323	0.231978	0.241813	0.243758	0.393733	0.318642
	0.394731	0.405709	0.3696	0.360046	0.161614	0.171431	0.401872	0.426866
	0.407016	0.427016	0.271078	0.357195	0.198996	0.202752	0.0881547	0.10264
	0.420904	0.424301	0.316786	0.295574	0.210878	0.214973	0.138681	0.233043
	0.315337	0.33351	0.232885	0.251671	0.38063	0.386351	0.349342	0.266596
	0.416473	0.435741	0.310147	0.364911	0.213707	0.214917	0.172589	0.189891
	0.362284	0.379178	0.256277	0.265018	0.257535	0.253971	0.385032	0.338856
	0.418705	0.424429	0.316054	0.34789	0.0857758	0.0898471	0.0897286	0.115929
	0.313635	0.325604	0.237688	0.289142	0.212083	0.225049	0.383837	0.363612
	0.360451	0.353354	0.262717	0.308349	0.198905	0.204182	0.345355	0.305599
	0.351405	0.355868	0.295031	0.30009	0.165566	0.164417	0.340708	0.311843
	0.442106	0.450155	0.333091	0.377146	0.185429	0.19071	0.244442	0.267488
	0.306157	0.319327	0.163358	0.199095	0.229526	0.232867	0.0798191	0.205732
	0.348492	0.366595	0.295225	0.340376	0.19452	0.201862	0.229605	0.193857
	0.411167	0.419655	0.322596	0.316806	0.275863	0.266977	0.395061	0.191901
	0.378453	0.395039	0.317128	0.356863	0.178679	0.186616	0.154813	0.259972
	0.403009	0.409153	0.188501	0.331771	0.34152	0.342473	0.479038	0.39245
	0.429187	0.440659	0.307517	0.309959	0.194825	0.197646	-0.0209457	0.0183425
	0.330455	0.347387	0.228403	0.240327	0.207248	0.214263	0.382452	0.360866
	0.323525	0.338924	0.280755	0.272522	0.198243	0.206967	0.290611	0.22823
	0.329117	0.348614	0.278082	0.314966	0.146079	0.146079	0.200224	0.216591
	0.47399	0.478392	0.444547	0.372122	0.239815	0.233084	0.297705	0.349183
	0.356444	0.367582	0.18324	0.27065	0.15868	0.175587	0.160588	0.225833
	0.344099	0.356739	0.223952	0.22477	0.178406	0.179898	0.164258	0.126723
	0.383416	0.39379	0.265523	0.223562	0.132553	0.137697	0.108389	0.149832
	0.313556	0.328433	0.217193	0.297333	0.0314498	0.0331282	-0.00791996	0.00392665
	0.378013	0.392991	0.309197	0.332757	0.209402	0.213309	0.220689	0.241788
	0.386983	0.395642	0.277444	0.310318	0.164951	0.171612	0.263369	0.250636
	0.396281	0.415916	0.324314	0.359443	0.221807	0.233977	0.24927	0.330741
	0.323943	0.324344	0.298708	0.249012	0.223422	0.229284	0.272871	0.448738
	0.350762	0.364663	0.249814	0.316909	0.0931495	0.0972025	0.207606	0.200995
	0.45844	0.475257	0.259098	0.307046	0.235081	0.242101	0.191551	0.155314
	0.410196	0.426972	0.409199	0.400134	0.173376	0.178161	0.215863	0.224868
	0.343362	0.350024	0.291316	0.246454	0.172179	0.169324	0.239755	0.219158
	0.410815	0.411037	0.268682	0.251105	0.175342	0.18965	0.36792	0.434729
	0.386696	0.399683	0.33127	0.319997	0.119282	0.120743	0.262706	0.219716
	0.39262	0.40492	0.242262	0.271949	0.205813	0.21139	0.201712	0.273471
	0.372853	0.387434	0.330437	0.256075	0.153872	0.159746	0.185551	0.231096
	0.362861	0.376987	0.271543	0.215023	0.344907	0.348587	0.156728	0.212574
	0.377836	0.375314	0.302716	0.334321	0.271913	0.281045	0.365375	0.29886
	0.323517	0.341418	0.296059	0.27996	0.244308	0.249655	0.333424	0.485049
	0.389823	0.402112	0.255881	0.338396	0.143797	0.14563	0.2376	0.139392
	0.395128	0.395688	0.335192	0.320253	0.107918	0.118254	0.249684	0.224254
	0.307031	0.323677	0.179443	0.206541	0.120213	0.12873	0.0735089	0.0739479
	0.326847	0.337645	0.178289	0.269791	0.14394	0.14742	0.1671	0.164259
	0.35881	0.374381	0.239263	0.299571	0.12246	0.127458	0.19384	0.276879
	0.434446	0.44078	0.311388	0.320763	0.196168	0.20448	0.284023	0.367321
	0.381828	0.398558	0.288728	0.267631	-0.0352559	-0.0358991	-0.0100959	-0.0140632
	0.358455	0.359049	0.223024	0.280554	0.233398	0.239748	0.275549	0.289762
	0.374244	0.391405	0.309448	0.288621	0.282819	0.29324	0.346563	0.371803
	0.36165	0.372796	0.343719	0.30682	0.228914	0.228938	0.353799	0.320836
	0.363159	0.368875	0.278664	0.257825	0.122632	0.126701	0.173153	0.148061
	0.368958	0.382856	0.190625	0.24655	0.277001	0.281891	0.137326	0.193819
	0.383396	0.398327	0.31746	0.293945	0.12804	0.12804	0.0490979	0.118636
	0.360738	0.377633	0.387358	0.354487	0.0902676	0.0931326	0.0490943	0.0748582
	0.254743	0.274448	0.157009	0.178584	0.125483	0.139368	0.135801	0.24394
	0.360524	0.371656	0.23991	0.256595	0.158579	0.161696	0.106808	0.138029
	0.481943	0.487105	0.415163	0.429487	0.195619	0.204001	0.247955	0.273135
	0.385153	0.399137	0.350995	0.336082	0.267408	0.272358	0.301999	0.387813
	0.468809	0.483739	0.404155	0.314586	0.216302	0.230115	0.273292	0.227872
	0.301947	0.317128	0.290227	0.286411	0.0258304	0.0213153	0.290578	0.255484
	0.441519	0.451591	0.249184	0.314569	0.282215	0.285612	0.11835	0.161756
	0.401868	0.404443	0.317978	0.278553	0.231139	0.238063	0.159279	0.280129
	0.355073	0.375122	0.304821	0.336251	0.0889033	0.108206	0.091087	0.110509
	0.466096	0.47684	0.29616	0.390954	0.133332	0.13864	0.244798	0.227534
	0.365064	0.374931	0.205992	0.259949	0.229573	0.230623	0.345759	0.321174
	0.424179	0.435607	0.379637	0.347152	0.219781	0.228786	0.335671	0.399467
	0.374536	0.39244	0.292109	0.400639	0.0669787	0.0594826	0.25265	0.242581
	0.391843	0.407536	0.325124	0.33151	0.299585	0.310187	0.365857	0.348043
	0.299867	0.292161	0.213823	0.311773	0.145135	0.152451	0.0602617	0.133859
	0.34302	0.359412	0.274875	0.285497	0.221858	0.22185	0.384545	0.333146
	0.408888	0.403872	0.311459	0.295868	0.14555	0.159749	0.441639	0.395681
	0.331692	0.342403	0.290896	0.303096	0.177015	0.180232	0.126121	0.124281
	0.397709	0.412578	0.308783	0.294553	0.101154	0.109931	0.222065	0.167045
	0.387115	0.403894	0.24423	0.279021	0.15104	0.15875	0.146149	0.131691
	0.378332	0.385441	0.268491	0.291497	0.142524	0.149337	0.169183	0.211645
	0.357769	0.373824	0.302668	0.236311	0.200716	0.202582	0.114163	0.0778631
	0.355703	0.366506	0.224487	0.247894	0.192385	0.199026	0.147973	0.183931
	0.422013	0.438523	0.322272	0.323082	0.364172	0.378229	0.246551	0.237723
	0.342126	0.36043	0.290982	0.218092	0.235549	0.238871	0.257541	0.245006
	0.344351	0.337052	0.272675	0.240216	0.192368	0.20009	0.356483	0.313727
	0.410694	0.415296	0.300216	0.34164	0.134985	0.146014	0.117431	0.333136
	0.357411	0.37382	0.272108	0.31874	0.305187	0.3171	0.556396	0.4188
	0.411941	0.424974	0.349491	0.328474	0.256588	0.259713	0.318218	0.269365
	0.40846	0.424206	0.335847	0.312962	0.0963198	0.101178	0.176187	0.174458
	0.305434	0.30794	0.238486	0.290573	0.334134	0.334477	0.322099	0.29893
	0.383789	0.398245	0.320432	0.304527	0.0142381	0.0263828	0.0394314	0.0404034
	0.431905	0.447509	0.306987	0.31746	0.194631	0.200539	0.0973902	0.102377
	0.323222	0.339276	0.301269	0.361312	0.183373	0.187035	0.226728	0.257241
	0.404239	0.412291	0.322338	0.338441	0.245442	0.255856	0.189849	0.287139
	0.336873	0.348405	0.228112	0.302232	0.307891	0.315115	0.419186	0.373022
	0.356947	0.375436	0.264095	0.348177	0.187553	0.195602	0.348111	0.372189
	0.389218	0.392567	0.280321	0.268382	0.0935936	0.0938491	0.210994	0.161932
	0.364281	0.378602	0.291221	0.329282	0.145594	0.157458	0.195742	0.25424
	0.457971	0.467483	0.29093	0.281684	0.195659	0.201481	0.171671	0.263926
	0.397993	0.41011	0.30726	0.336038	0.180873	0.18652	0.24627	0.233406
	0.351268	0.365454	0.284546	0.277681	0.149602	0.16321	0.122251	0.13052
	0.400612	0.413503	0.311384	0.332741	0.126615	0.131218	0.0173338	0.0358414
	0.386921	0.395118	0.302006	0.286157	0.311812	0.320991	0.371488	0.344286
	0.358245	0.375131	0.21724	0.259609	0.20281	0.203382	0.352493	0.297676
	0.418901	0.421126	0.332979	0.294551	0.37502	0.379565	0.294129	0.312667
	0.454481	0.470891	0.341969	0.290754	0.102682	0.102682	0.0256337	0.0660232
	0.315388	0.333079	0.229944	0.217768	0.110327	0.113507	0.277559	0.226538
	0.36218	0.371161	0.256012	0.284581	0.0414887	0.0493082	0.254793	0.291718
	0.415832	0.415936	0.309677	0.337381	0.171956	0.173408	0.273078	0.356275
	0.333169	0.348259	0.198396	0.277533	0.231282	0.23621	0.2553	0.16372
	0.437132	0.434298	0.337517	0.348066	0.213122	0.224949	0.423724	0.380387
	0.388765	0.403381	0.322884	0.292757	0.350779	0.340327	0.218828	0.177692
	0.355278	0.369428	0.339545	0.343333	0.0258626	0.0224119	0.264839	0.20221
	0.344261	0.350173	0.216081	0.190906	0.240927	0.248821	0.173355	0.10194
	0.358104	0.376434	0.272645	0.245696	0.0273806	0.0181913	0.0818261	0.0598152
	0.364597	0.371719	0.279132	0.317434	0.391623	0.399958	0.503888	0.577514
	0.321475	0.33562	0.180942	0.29375	0.250584	0.256426	0.0912211	0.150753
	0.323091	0.333808	0.29785	0.263895	0.213427	0.223633	0.0754018	0.132964
	0.423413	0.438369	0.336367	0.32525	0.193738	0.212775	0.362297	0.448481
	0.392473	0.409331	0.31113	0.354788	0.263782	0.274423	0.22677	0.268069
	0.375846	0.389161	0.295958	0.299838	0.0837294	0.081235	0.232329	0.28953
	0.374405	0.378068	0.281703	0.335084	0.328582	0.335552	0.318716	0.388677
	0.308727	0.326421	0.253553	0.235059	0.145845	0.150139	0.183993	0.307609
	0.368453	0.376614	0.289271	0.352015	0.247917	0.247917	0.315208	0.226157
	0.352764	0.37002	0.295555	0.287861	0.147689	0.153838	0.283323	0.352831
	0.344621	0.362525	0.245533	0.28628	0.159213	0.157065	0.170843	0.120276
	0.348574	0.357233	0.260675	0.347226	0.235963	0.232547	0.286052	0.236143
	0.329305	0.334212	0.238584	0.307249	0.186779	0.195567	0.0687234	0.0436133
	0.391284	0.399779	0.269584	0.283023	0.20789	0.212989	0.350605	0.375521
	0.345221	0.359872	0.234547	0.265332	0.168042	0.173104	0.0662303	0.130277
	0.370706	0.383517	0.31697	0.302512	0.319787	0.318029	0.50591	0.396654
	0.355835	0.371988	0.278426	0.341658	0.0373321	0.0304211	0.0510181	0.0694783
	0.395387	0.391828	0.362358	0.320153	0.240551	0.247822	0.341071	0.348102
	0.364629	0.378263	0.285545	0.26374	0.0813837	0.0916595	0.354799	0.289723
	0.351902	0.356276	0.305693	0.255578	0.183279	0.184351	0.346328	0.389145
	0.419032	0.427421	0.266783	0.335973	0.105641	0.106853	0.102496	0.271295
	0.306836	0.322749	0.226236	0.259558	0.145942	0.156646	0.137865	0.170228
	0.331556	0.346957	0.277369	0.282562	0.179679	0.178154	0.0475033	0.0407507
	0.393602	0.408837	0.280169	0.327792	0.330441	0.344019	0.337652	0.451654
	0.403547	0.408794	0.358176	0.303519	0.131746	0.135663	0.063808	0.0851612
	0.393367	0.410466	0.263602	0.265941	0.377888	0.380675	0.273515	0.330722
	0.446605	0.461236	0.33485	0.363656	0.193411	0.202035	0.114039	0.135764
	0.37661	0.383426	0.219945	0.323267	0.192579	0.212867	0.131328	0.184054
	0.36427	0.375799	0.26483	0.312736	0.0953696	0.107374	0.274625	0.384895
	0.410349	0.426807	0.340592	0.3729	0.0241077	0.0352586	0.0420943	0.0829962
	0.360653	0.377322	0.20532	0.244506	0.148885	0.1648	0.1691	0.215118
	0.302004	0.315069	0.252995	0.229428	0.130199	0.138476	0.156974	0.160027
	0.401448	0.40972	0.29395	0.242577	0.18317	0.178218	0.42359	0.526806
	0.38516	0.364035	0.185479	0.222372	0.173517	0.181955	0.325101	0.325811
	0.384185	0.399974	0.307316	0.305992	0.171891	0.171891	0.205789	0.271451
	0.31086	0.327297	0.24198	0.240251	0.181626	0.194946	0.226473	0.193563
	0.379081	0.376231	0.314538	0.322242	0.249122	0.253746	0.336464	0.354814
	0.410547	0.424838	0.282498	0.356787	0.117903	0.130154	0.0886781	0.287172
	0.364422	0.383256	0.351849	0.316099	0.0928089	0.0947614	0.129321	0.174935
	0.296008	0.298614	0.202175	0.184464	0.0746548	0.0606643	0.122752	0.121326
	0.409889	0.424653	0.282292	0.342444	0.0805344	0.0943605	0.154376	0.1337
	0.368193	0.36259	0.263577	0.281933	0.418463	0.435914	0.451228	0.481036
	0.374665	0.389205	0.329564	0.343299	0.0722656	0.0831748	0.313671	0.254732
	0.340502	0.358392	0.272313	0.342924	0.187977	0.195623	0.0685821	0.138668
	0.359312	0.370725	0.291549	0.287856	0.0750118	0.0964805	0.107667	0.114692
	0.4133	0.42636	0.288101	0.229302	0.351993	0.328923	0.061661	0.0493438
	0.39416	0.411551	0.298901	0.414955	0.100678	0.0983862	0.184415	0.241823
	0.333345	0.346378	0.314485	0.279889	0.0806902	0.0897212	0.22426	0.337066
	0.347296	0.340841	0.236335	0.301662	0.334937	0.33627	0.25165	0.274192
	0.352855	0.370136	0.286953	0.342201	0.175574	0.184265	0.17083	0.14368
	0.349912	0.366319	0.280498	0.265665	0.34982	0.36802	0.319754	0.390868
	0.364007	0.37725	0.308373	0.326436	0.0878432	0.0967679	0.0233679	0.0232409
	0.299231	0.305041	0.173436	0.220574	0.341676	0.342442	0.248589	0.362165
	0.399723	0.413781	0.363145	0.319782	0.200708	0.209866	0.143547	0.196469
	0.383274	0.391617	0.196905	0.251392	0.210148	0.219182	0.222831	0.284622
	0.379564	0.391258	0.338737	0.319893	0.0379585	0.0492996	0.184264	0.251311
	0.356272	0.366896	0.349314	0.345672	0.277903	0.288697	0.292504	0.278125
	0.349652	0.365232	0.269044	0.364739	0.212954	0.212278	0.310823	0.326335
	0.316238	0.32895	0.229418	0.25792	0.069373	0.0837303	0.144133	0.156617
	0.363194	0.380801	0.292017	0.361113	0.13528	0.148573	0.368747	0.420348
	0.391909	0.384705	0.348929	0.314626	0.166683	0.171703	0.212861	0.299425
	0.402467	0.414392	0.304071	0.273732	0.324975	0.340436	0.262323	0.205955
	0.384746	0.400773	0.242289	0.241545	0.22154	0.22862	0.382096	0.304313
	0.329574	0.342263	0.327852	0.308211	0.278928	0.289874	0.267805	0.373652
	0.36386	0.368081	0.307952	0.343156	0.12179	0.104956	0.196331	0.185066
	0.306432	0.321082	0.302938	0.31478	0.277564	0.288911	0.267052	0.226725
	0.38064	0.390919	0.32334	0.331221	0.140222	0.140222	0.042677	0.0768985
	0.359046	0.369915	0.221755	0.293301	0.154435	0.16369	0.241284	0.193123
	0.428178	0.445417	0.280643	0.364258	0.308205	0.319491	0.224668	0.284252
	0.281729	0.298751	0.212483	0.160876	0.379084	0.389366	0.305093	0.336613
	0.370679	0.37581	0.303554	0.303237	0.215131	0.20772	0.316416	0.299381
	0.420844	0.43065	0.365926	0.300192	0.0452339	0.0487837	0.00195523	0.029419
	0.331171	0.343381	0.241371	0.212971	0.18126	0.189994	0.180642	0.171838
	0.39391	0.393999	0.22691	0.255235	0.161368	0.169329	0.180195	0.155838
	0.344946	0.362562	0.245398	0.308839	0.292049	0.304191	0.203857	0.342502
	0.350886	0.355978	0.297403	0.317059	0.0464058	0.0529032	0.226405	0.324379
	0.38014	0.396171	0.277065	0.323226	0.0751225	0.0807776	0.194573	0.172472
	0.384063	0.394921	0.257347	0.368127	0.28907	0.290185	0.381227	0.324108
	0.395894	0.407388	0.232065	0.315093	0.176559	0.185605	0.214659	0.258012
	0.353439	0.369046	0.297113	0.296474	0.26031	0.264282	0.167877	0.330958
	0.417128	0.428049	0.306001	0.385456	0.229021	0.22787	0.262857	0.261176
	0.276111	0.290676	0.139064	0.272097	0.226023	0.235445	0.256484	0.355802
	0.400701	0.416003	0.250776	0.304119	0.226164	0.232958	0.108131	0.127375
	0.36519	0.370453	0.306352	0.285969	0.173634	0.177474	0.0324402	0.0421878
	0.312898	0.32283	0.19873	0.214066	0.275799	0.282716	0.38409	0.281815
	0.35979	0.374898	0.23949	0.258586	0.110374	0.112177	0.142512	0.142205
	0.38917	0.394236	0.292107	0.342875	0.279722	0.290754	0.336722	0.279264
	0.416897	0.431361	0.329834	0.318992	0.234852	0.236015	0.130074	0.0864627
	0.356279	0.372013	0.190519	0.268147	0.254595	0.259766	0.318152	0.3283
	0.387744	0.40828	0.293453	0.363371	0.22021	0.226566	0.270812	0.380422
	0.292368	0.303138	0.212678	0.23668	0.219232	0.22755	0.144459	0.168609
	0.407401	0.425866	0.231272	0.297264	0.162868	0.162868	0.126905	0.0971336
	0.400708	0.398559	0.295042	0.378017	0.253844	0.25029	0.220397	0.248498
	0.432548	0.434381	0.277679	0.28149	0.171013	0.181886	0.129239	0.142513
	0.305957	0.320255	0.265868	0.283932	0.269988	0.280031	0.313999	0.303651
	0.438699	0.453821	0.313495	0.36524	0.09476	0.0908033	0.0429203	0.147354
	0.361215	0.367595	0.261878	0.270298	0.188886	0.202465	0.169028	0.245264
	0.236816	0.250718	0.177716	0.191421	0.234805	0.245679	0.30101	0.339555
	0.422152	0.432569	0.328257	0.321558	0.0543401	0.0382373	0.0272982	0.0107576
	0.281539	0.295873	0.215405	0.256474	0.155709	0.155709	0.0792236	0.17974
	0.426508	0.440902	0.260951	0.259019	0.122565	0.116517	0.0663025	0.0432255
	0.446006	0.45764	0.345862	0.397941	0.195635	0.20569	0.337151	0.313514
	0.346734	0.364711	0.31017	0.308429	0.244383	0.234416	0.249131	0.257717
	0.295855	0.302646	0.224604	0.293395	0.257707	0.273179	0.349647	0.449615
	0.288908	0.302008	0.249731	0.234406	0.146837	0.153763	0.0707531	0.0609213
	0.407495	0.422547	0.244024	0.319096	0.0836793	0.0863806	0.040175	0.0614363
	0.354381	0.369294	0.277793	0.27142	0.247028	0.24978	0.252228	0.314083
	0.405111	0.42062	0.230313	0.331252	0.17385	0.184467	0.137117	0.12523
	0.406161	0.409719	0.34376	0.332264	0.232614	0.232614	0.205784	0.217073
	0.365204	0.373007	0.270087	0.348523	0.356653	0.351623	0.28589	0.39453
	0.35892	0.373872	0.255797	0.229089	0.0491748	0.0635261	0.263921	0.28456
	0.410882	0.412206	0.2855	0.296699	0.317868	0.333548	0.342263	0.35432
	0.299607	0.317849	0.225617	0.255295	0.120791	0.114656	0.245512	0.215457
	0.353519	0.371335	0.254761	0.251151	0.164031	0.169033	0.23477	0.225302
	0.320523	0.336082	0.189605	0.206982	0.226401	0.231795	0.281075	0.235936
	0.36308	0.378834	0.338944	0.336864	0.0908445	0.10076	0.133526	0.106339
	0.409203	0.418682	0.252242	0.244287	0.30723	0.318824	0.25948	0.315622
	0.259084	0.269531	0.249568	0.252703	0.261011	0.271544	0.436966	0.464324
	0.409863	0.42451	0.268765	0.314012	0.132747	0.136057	0.0922559	0.120062
	0.351825	0.357709	0.269455	0.288464	0.227835	0.23673	0.221822	0.237136
	0.423326	0.440284	0.292341	0.306792	0.20033	0.210589	0.342754	0.367672
	0.264295	0.280536	0.18849	0.227556	0.167582	0.167582	0.0590227	0.171684
	0.427641	0.44582	0.321581	0.363444	0.184517	0.160824	0.182099	0.184598
	0.366522	0.370587	0.318644	0.30184	0.15296	0.154542	0.243606	0.190063
	0.376505	0.380579	0.265237	0.346693	0.213455	0.211642	0.317768	0.22627
	0.322837	0.33471	0.261092	0.28407	0.271687	0.276433	0.250987	0.277836
	0.33006	0.335169	0.291541	0.321087	0.0835239	0.0876658	0.0785927	0.114362
	0.424283	0.443513	0.300504	0.332306	0.225984	0.230116	0.120385	0.145279
	0.358074	0.369206	0.277773	0.292115	0.138088	0.141441	0.230315	0.281944
	0.337236	0.354255	0.274639	0.278661	0.300448	0.311345	0.379304	0.389872
	0.441525	0.456798	0.352846	0.334597	0.122624	0.118014	0.147466	0.142499
	0.391598	0.398154	0.323314	0.313944	0.164296	0.167084	0.219641	0.225603
	0.357342	0.373422	0.2836	0.273706	0.151823	0.161253	0.241323	0.271005
	0.360934	0.370516	0.234193	0.335527	0.198385	0.211105	-0.0183612	0.00527087
	0.396594	0.409678	0.308263	0.200302	0.151087	0.162084	0.166581	0.11964
	0.39255	0.39422	0.293569	0.268603	0.17349	0.184471	0.267211	0.332388
	0.408395	0.419841	0.357646	0.354854	0.224159	0.234738	0.22384	0.303809
	0.382894	0.395629	0.273414	0.333393	0.161448	0.169523	0.307503	0.36535
	0.388762	0.406881	0.286292	0.275763	0.201325	0.210526	0.134248	0.229613
	0.365485	0.383153	0.248287	0.346221	0.23078	0.241832	0.482616	0.429091
	0.403022	0.414894	0.31876	0.355897	0.30697	0.301519	0.346585	0.312004
	0.355273	0.352495	0.306299	0.224201	0.074171	0.0812535	0.117389	0.101854
	0.412067	0.425464	0.385115	0.353272	0.127117	0.134439	0.175855	0.214387
	0.399613	0.415525	0.296508	0.32028	0.152111	0.162792	0.180986	0.203336
	0.363233	0.376425	0.340337	0.333045	0.250965	0.261379	0.392883	0.380659
	0.386928	0.397598	0.332843	0.310617	0.285867	0.272337	0.471875	0.39762
	0.316838	0.325921	0.218281	0.169337	0.185284	0.185284	0.211243	0.223187
	0.366111	0.374575	0.23422	0.290043	0.236087	0.249487	0.226774	0.242835
	0.379775	0.39308	0.330443	0.292519	0.212858	0.212114	0.23143	0.256833
	0.369487	0.38713	0.337843	0.334736	0.168561	0.174693	0.170774	0.174327
	0.395675	0.409979	0.298287	0.282073	0.166279	0.171748	0.308066	0.383984
	0.426951	0.429658	0.33766	0.364617	0.197872	0.207006	0.31633	0.380504
	0.369422	0.379713	0.355525	0.30116	0.405189	0.412046	0.345458	0.311165
	0.408036	0.415071	0.288066	0.231116	0.252212	0.244252	0.240651	0.310431
	0.37803	0.379925	0.383687	0.36914	0.204507	0.205296	0.287187	0.367911
	0.434522	0.437553	0.228116	0.288905	0.13983	0.137239	0.27625	0.262104
	0.340741	0.359391	0.288829	0.288166	0.332509	0.322825	0.382537	0.379354
	0.403471	0.417784	0.281517	0.323908	0.159527	0.160006	0.272831	0.215101
	0.409557	0.418166	0.250829	0.28801	0.127317	0.131634	0.104874	0.142393
	0.363161	0.379096	0.243458	0.307294	0.329692	0.333948	0.159708	0.170022
	0.376937	0.384655	0.28383	0.280783	0.236328	0.246001	0.336512	0.498515
	0.326032	0.340807	0.279593	0.328035	0.144456	0.149092	0.267205	0.300983
	0.433807	0.447598	0.329125	0.325072	0.164187	0.172497	0.190651	0.168168
	0.387386	0.3946	0.313647	0.321296	0.186293	0.197075	0.0517765	0.0756299
	0.415853	0.431797	0.317974	0.361315	0.0987376	0.0826664	0.211912	0.225854
	0.358185	0.371238	0.270639	0.364602	0.463438	0.471231	0.493859	0.520783
	0.400635	0.401878	0.282638	0.278981	0.112855	0.134683	0.232307	0.156452
	0.384406	0.397376	0.26262	0.305847	0.23395	0.251106	0.321715	0.380598
	0.388635	0.400379	0.331829	0.302066	0.118381	0.120824	0.117918	0.123374
	0.325866	0.341991	0.318663	0.255009	0.0212117	0.0230404	0.201586	0.307792
	0.358599	0.345141	0.313451	0.254085	0.141228	0.110142	0.151408	0.25774
	0.420842	0.441562	0.362339	0.351843	0.245644	0.251855	0.297947	0.29551
	0.416168	0.426714	0.284704	0.309534	0.45165	0.464025	0.479503	0.500812
	0.316697	0.325669	0.279639	0.28266	0.114873	0.119938	0.109894	0.095031
	0.395066	0.406306	0.311387	0.342015	0.0523569	0.0548756	0.19193	0.260689
	0.374861	0.383757	0.265009	0.321019	0.185243	0.192709	0.159464	0.247307
	0.398076	0.412229	0.327142	0.316908	0.193189	0.198263	0.169923	0.156399
	0.317007	0.333328	0.262218	0.259714	0.265015	0.269824	0.216435	0.229573
	0.342755	0.347012	0.292829	0.261937	0.132389	0.141115	0.193303	0.20301
	0.3824	0.401122	0.280007	0.309135	0.389925	0.405256	0.307684	0.531546
	0.351194	0.353867	0.294542	0.270999	0.12614	0.12755	0.176263	0.118809
	0.329518	0.343552	0.249009	0.287369	0.155983	0.17208	0.134388	0.110321
	0.350476	0.364057	0.326124	0.315295	0.225968	0.229967	0.301977	0.331675
	0.42303	0.43398	0.32271	0.360381	0.217105	0.223185	0.249217	0.273971
	0.382681	0.398498	0.296759	0.255974	0.0893694	0.0893694	0.133344	0.118904
	0.380469	0.387275	0.262179	0.221171	0.122558	0.131725	0.206549	0.296241
	0.364829	0.380975	0.265244	0.283581	0.215696	0.22401	0.483818	0.463692
	0.449651	0.453719	0.28016	0.375568	0.127947	0.123425	0.203195	0.282505
	0.363494	0.37681	0.244941	0.282556	0.228975	0.234716	0.251329	0.264027
	0.395309	0.401328	0.32098	0.328782	0.20014	0.204038	0.412633	0.40415
	0.325826	0.332316	0.242893	0.303814	0.143327	0.147706	0.159221	0.188544
	0.375785	0.390401	0.280506	0.266341	0.193636	0.197927	0.175424	0.182956
	0.385361	0.402295	0.329761	0.31751	0.299509	0.311363	0.321491	0.380191
	0.360568	0.377728	0.280113	0.291424	0.150573	0.144647	0.299553	0.349142
	0.412144	0.423975	0.372871	0.374637	0.28105	0.28105	0.145025	0.137105
	0.346237	0.343391	0.211519	0.20692	0.095438	0.0815852	0.259548	0.290852
	0.388652	0.404665	0.295642	0.307893	0.139229	0.144418	0.34937	0.412962
	0.325171	0.340523	0.238904	0.271783	0.302849	0.30716	0.294703	0.267299
	0.43845	0.448863	0.410605	0.418702	0.00937286	0.0130872	0.23462	0.175038
	0.292867	0.303907	0.162212	0.22382	0.236821	0.242202	0.161845	0.286945
	0.341652	0.34892	0.237003	0.3314	0.0829564	0.0829564	0.0629365	0.0550652
	0.458316	0.472249	0.327646	0.364769	0.212678	0.190532	0.347847	0.308517
	0.411433	0.421344	0.351229	0.381816	0.0701461	0.0777164	0.101492	0.115876
	0.318282	0.334196	0.234286	0.297478	0.226789	0.230963	0.373237	0.33829
	0.339547	0.34572	0.310969	0.294612	0.0135227	0.0256103	0.209489	0.130366
	0.370009	0.382796	0.301041	0.28411	0.182464	0.188794	0.185506	0.233763
	0.378008	0.385624	0.264694	0.210781	0.358019	0.363058	0.296151	0.42652
	0.421403	0.441501	0.309261	0.355379	0.109914	0.108231	0.198005	0.245649
	0.326937	0.339439	0.228018	0.252995	0.201376	0.206423	0.235529	0.217945
	0.334037	0.340913	0.291152	0.292665	0.23368	0.217982	0.362201	0.349477
	0.426865	0.434568	0.318882	0.23673	0.244473	0.244473	0.134449	0.179495
	0.441569	0.456934	0.302535	0.316905	0.101624	0.0973281	0.104863	0.0931275
	0.337215	0.343955	0.214159	0.236173	0.109222	0.113115	0.00894611	0.0453688
	0.389197	0.406026	0.276547	0.300029	0.300598	0.303375	0.323702	0.317611
	0.369105	0.383947	0.317091	0.309003	0.208903	0.218112	0.365423	0.342484
	0.36615	0.378348	0.285125	0.393118	0.270547	0.28016	0.169166	0.180839
	0.314734	0.320856	0.236334	0.26321	0.241143	0.252168	0.327792	0.352327
	0.37345	0.384688	0.281771	0.280895	0.308433	0.322061	0.395583	0.388033
	0.4224	0.421934	0.292319	0.302013	0.201402	0.213628	0.0792721	0.156045
	0.405766	0.399124	0.344685	0.284716	0.38113	0.351904	0.396635	0.359774
	0.353364	0.369323	0.232111	0.243287	0.180293	0.18141	0.246716	0.24903
	0.321603	0.341312	0.221971	0.242641	0.269008	0.283465	0.198375	0.231988
	0.383087	0.390393	0.273456	0.288178	0.0649431	0.0722986	0.04356	0.0827964
	0.436871	0.445936	0.27732	0.358961	0.192245	0.199363	0.289303	0.276148
	0.319313	0.335562	0.254616	0.289014	0.198113	0.210473	0.287023	0.249469
	0.41781	0.436468	0.351945	0.357434	0.153218	0.165588	0.226147	0.238586
	0.40628	0.424151	0.260091	0.390335	0.181157	0.184756	0.236739	0.223383
	0.343843	0.334849	0.282081	0.312867	0.220267	0.222148	0.377974	0.456712
	0.3666	0.381853	0.29178	0.28549	0.14899	0.157424	0.0844105	0.0874
	0.355196	0.372413	0.309234	0.320986	0.250565	0.257549	0.314682	0.43337
	0.378904	0.389653	0.237507	0.320769	0.237036	0.24836	0.44207	0.404725
	0.39444	0.395623	0.339254	0.327183	0.0790156	0.088352	0.172904	0.146731
	0.369021	0.386789	0.364694	0.318578	0.165465	0.167599	0.307688	0.29912
	0.374068	0.377782	0.301813	0.252432	0.163878	0.172224	0.165113	0.180532
	0.350617	0.365741	0.32098	0.318993	0.208189	0.213819	0.293513	0.375018
	0.358451	0.369684	0.314579	0.300166	0.202577	0.193075	0.240169	0.153238
	0.358865	0.379027	0.248219	0.339946	0.199059	0.205311	0.24537	0.24599
	0.403996	0.411645	0.292634	0.305651	0.31149	0.312201	0.23488	0.213591
	0.326196	0.345824	0.260753	0.24169	0.154858	0.160868	0.266655	0.300438
	0.340825	0.350748	0.271458	0.295699	0.316707	0.307602	0.312617	0.293318
	0.422757	0.439756	0.267605	0.39608	0.0805815	0.0857446	0.0900799	0.112042
	0.440968	0.43665	0.318266	0.337204	0.259042	0.273153	0.255838	0.298514
	0.287498	0.298925	0.298203	0.257159	0.268049	0.261856	0.123626	0.092089
	0.37849	0.394382	0.293993	0.285864	0.302084	0.307555	0.295922	0.272711
	0.424682	0.433331	0.355905	0.38533	0.0814585	0.0683463	0.501987	0.481295
	0.370034	0.374075	0.279855	0.292558	0.216933	0.230633	0.332928	0.39444
	0.42338	0.434999	0.293308	0.334034	0.341905	0.338615	0.317546	0.381284
	0.330947	0.34758	0.294598	0.298862	0.237762	0.237762	0.20155	0.19681
	0.377627	0.393243	0.284303	0.378783	0.168906	0.176651	0.199065	0.126366
	0.366777	0.380847	0.286629	0.361027	0.310681	0.325657	0.359614	0.476483
	0.339829	0.348263	0.237691	0.24731	0.0976652	0.093185	0.360751	0.372558
	0.357924	0.372877	0.308904	0.31052	0.150456	0.150456	0.124394	0.10666
	0.348936	0.369036	0.21724	0.319221	0.0563031	0.0571898	0.208506	0.17034
	0.466141	0.468426	0.340866	0.436646	0.358915	0.361624	0.293452	0.234251
	0.465027	0.479854	0.35192	0.414402	0.0194682	0.0175277	0.0994932	0.134991
	0.324965	0.341787	0.29287	0.301413	0.195168	0.200041	0.125925	0.322232
	0.335217	0.342672	0.260259	0.320228	0.0714455	0.0762644	0.229565	0.225405
	0.379758	0.387889	0.348618	0.329128	0.298277	0.305003	0.297219	0.340264
	0.348049	0.365805	0.274495	0.342628	0.176894	0.188563	0.301588	0.479405
	0.346803	0.359883	0.316597	0.249296	0.239403	0.254733	0.294492	0.386552
	0.449742	0.46448	0.330464	0.301173	0.171152	0.173821	0.352764	0.379864
	0.367298	0.38565	0.217501	0.237303	0.340968	0.356443	0.244993	0.33484
	0.374693	0.382855	0.296689	0.324249	0.0404459	0.0353617	0.152771	0.0656042
	0.394423	0.393385	0.304873	0.289778	0.113637	0.122771	0.109951	0.153594
	0.429907	0.437727	0.256951	0.321874	0.284038	0.299276	0.241598	0.252485
	0.358002	0.346629	0.285688	0.256635	0.100225	0.105079	0.136488	0.16795
	0.325845	0.338666	0.28493	0.32743	0.267455	0.270337	0.34364	0.321397
	0.377736	0.400297	0.206038	0.256555	0.195388	0.199583	0.151327	0.214161
	0.381321	0.393728	0.276765	0.288523	0.0518102	0.047741	0.164753	0.191222
	0.455483	0.471254	0.40311	0.336591	0.176575	0.182764	0.307174	0.264603
	0.287488	0.299505	0.259695	0.327402	0.212579	0.225227	0.126717	0.124217
	0.453044	0.466902	0.349477	0.369946	0.218652	0.220985	0.098372	0.21483
	0.35842	0.376023	0.310185	0.305299	0.0978844	0.0972898	0.10439	0.0819912
	0.408472	0.404338	0.291816	0.273019	0.210038	0.214172	0.343794	0.268058
	0.364221	0.380727	0.26372	0.324841	0.12107	0.124924	0.190457	0.12976
	0.393464	0.393542	0.33355	0.35154	0.104825	0.101002	0.337592	0.329633
	0.310055	0.318433	0.288177	0.266287	0.272616	0.280027	0.235585	0.227069
	0.430199	0.44108	0.258133	0.297284	0.135955	0.144139	0.180116	0.204574
	0.376038	0.393111	0.371134	0.354915	0.0959741	0.103623	0.228299	0.241323
	0.323455	0.322722	0.317653	0.283205	0.156224	0.15646	0.196679	0.247021
	0.34125	0.34412	0.221893	0.30274	0.255175	0.260714	0.295759	0.326972
	0.3771	0.396529	0.269478	0.315438	0.182144	0.181496	0.415809	0.303888
	0.376708	0.390409	0.221919	0.24272	0.270014	0.279395	0.192808	0.179404
	0.455215	0.475369	0.320959	0.400858	0.302424	0.306217	0.424269	0.419028
	0.380368	0.380737	0.336287	0.300539	0.289895	0.294619	0.0761857	0.0559705
	0.411754	0.426957	0.321265	0.343261	0.137687	0.137687	0.149904	0.191177
	0.288109	0.304704	0.201134	0.188131	0.0942701	0.0915455	0.181868	0.116906
	0.405857	0.408058	0.350954	0.269763	0.142533	0.148897	0.207605	0.228119
	0.398054	0.414648	0.315846	0.35325	0.147501	0.150935	0.280059	0.496979
	0.386846	0.391912	0.290181	0.288675	0.138014	0.144553	0.277496	0.345769
	0.463873	0.474509	0.360348	0.40509	0.2261	0.231531	0.251617	0.251295
	0.319155	0.334891	0.257136	0.245109	0.218525	0.229873	0.151592	0.192372
	0.357207	0.370959	0.328807	0.302503	0.0765134	0.0766546	0.0396602	0.111751
	0.45469	0.459909	0.417991	0.386182	0.273526	0.268966	0.296365	0.232742
	0.392635	0.403807	0.268266	0.298986	0.176371	0.181795	0.241294	0.261391
	0.402183	0.418138	0.355912	0.305553	0.311179	0.302144	0.361693	0.366739
	0.359821	0.376821	0.299927	0.324931	0.159995	0.164115	0.0937903	0.110981
	0.36551	0.360912	0.318792	0.305942	0.128445	0.138369	0.185695	0.15256
	0.2745	0.278407	0.225177	0.244461	0.248858	0.262375	0.354284	0.434947
	0.365882	0.371619	0.253519	0.303864	0.0584399	0.0659878	0.177388	0.248176
	0.379927	0.391332	0.336327	0.251068	0.339638	0.348249	0.288019	0.350997
	0.35584	0.364549	0.324389	0.249014	0.0485178	0.0523025	0.00833391	0.001127
	0.36517	0.38086	0.257566	0.242382	0.213761	0.202826	0.28831	0.293706
	0.404782	0.41409	0.351103	0.33733	0.121521	0.128206	0.0419454	0.0306482
	0.410531	0.428018	0.323292	0.316739	0.276045	0.288813	0.244548	0.225385
	0.370254	0.385744	0.31821	0.341085	0.183493	0.183182	0.0856814	0.10386
	0.36961	0.380411	0.314978	0.301625	0.127461	0.135764	0.0132619	0.0787098
	0.379795	0.396038	0.380661	0.342215	0.183928	0.179611	0.375185	0.394106
	0.410156	0.406177	0.350234	0.33014	0.177542	0.181759	0.242193	0.256932
	0.40254	0.424601	0.314964	0.331201	0.153948	0.167153	0.355579	0.311932
	0.34147	0.350393	0.340771	0.265238	0.3044	0.305359	0.280152	0.358446
	0.34225	0.354572	0.21215	0.219091	0.192231	0.189622	0.0919065	0.0797353
	0.355617	0.372531	0.295737	0.315208	0.138794	0.126126	0.190538	0.208597
	0.357213	0.357637	0.25816	0.222323	0.280266	0.280266	0.2229	0.19615
	0.369142	0.376759	0.284927	0.240654	0.0159004	0.0194024	0.00616513	0.0226358
	0.455187	0.464224	0.35861	0.393169	0.255892	0.261863	0.176733	0.211416
	0.358072	0.377462	0.323802	0.312732	0.245573	0.252878	0.11019	0.133554
	0.408306	0.413498	0.367055	0.365592	0.0931733	0.0994107	0.0968634	0.0806893
	0.312685	0.329643	0.244651	0.229666	0.275364	0.285249	0.266443	0.314907
	0.430403	0.43929	0.296589	0.271324	0.209535	0.22162	0.175336	0.229796
	0.280987	0.293771	0.270404	0.295043	0.0311466	0.0299637	0.146934	0.106972
	0.376769	0.395749	0.236146	0.288106	0.25354	0.263382	0.402483	0.370912
	0.382385	0.381889	0.351471	0.364834	0.182507	0.184356	0.103896	0.23885
	0.409144	0.416273	0.288502	0.338973	0.360465	0.365659	0.38053	0.445867
	0.402678	0.418494	0.370355	0.266209	0.150946	0.142063	0.174613	0.184087
	0.351577	0.3652	0.279163	0.299108	0.319691	0.316786	0.48778	0.410011
	0.371766	0.377475	0.322495	0.306963	0.24156	0.24156	0.176781	0.193094
	0.39302	0.405856	0.293714	0.322051	0.202028	0.223342	0.215715	0.237515
	0.334724	0.344467	0.286072	0.338347	0.10377	0.108218	0.286873	0.40994
	0.447184	0.451364	0.363905	0.367224	0.148751	0.155306	0.0995153	0.10479
	0.361488	0.376642	0.31283	0.280031	0.360207	0.367749	0.215987	0.251742
	0.351971	0.370757	0.306943	0.341726	0.104246	0.109017	0.222952	0.221843
	0.368689	0.384522	0.282353	0.194	0.224785	0.228689	0.352154	0.397493
	0.326699	0.328405	0.204502	0.221297	0.0612432	0.0679921	0.178898	0.16751
	0.342739	0.353503	0.233461	0.175809	0.125268	0.127579	0.264551	0.324729
	0.381713	0.394817	0.317768	0.351174	0.242523	0.251143	0.307322	0.279425
	0.376291	0.388011	0.342414	0.343821	0.118209	0.12795	0.254364	0.217668
	0.374091	0.383361	0.306757	0.332079	0.223095	0.226347	0.215025	0.232755
	0.41583	0.429288	0.290654	0.352839	0.211301	0.222093	0.222387	0.227226
	0.401868	0.414598	0.359454	0.331136	0.218404	0.231655	0.20334	0.42612
	0.389242	0.408307	0.247128	0.242755	0.300291	0.301902	0.38023	0.37991
	0.389991	0.389047	0.327569	0.301625	0.264167	0.261613	0.267663	0.207219
	0.431469	0.43805	0.35895	0.338908	0.126302	0.138481	0.096093	0.0734159
	0.331894	0.343683	0.293437	0.249177	0.20894	0.2116	0.147286	0.203116
	0.360728	0.36694	0.239467	0.237386	0.293008	0.294512	0.125761	0.154877
	0.311624	0.329034	0.255974	0.286275	0.262973	0.261423	0.277668	0.316323
	0.400019	0.417571	0.333852	0.33234	0.0953924	0.100281	0.245052	0.199584
	0.383746	0.389276	0.238533	0.261218	0.172631	0.179134	0.234446	0.461549
	0.404397	0.419153	0.362748	0.400986	0.173907	0.179647	0.226709	0.192876
	0.380908	0.394015	0.244157	0.307041	0.139374	0.140106	0.112745	0.147286
	0.365856	0.360667	0.306357	0.213202	0.183184	0.183184	0.146666	0.234219
	0.447885	0.466516	0.272368	0.306699	0.136148	0.143187	0.333394	0.38989
	0.367473	0.371186	0.278574	0.321472	0.212633	0.212633	0.178785	0.184621
	0.243037	0.261931	0.287975	0.302262	0.226874	0.203145	0.135297	0.164348
	0.378643	0.37939	0.330755	0.301512	0.137133	0.11891	0.0822752	0.0755857
	0.329347	0.349065	0.23487	0.248088	0.263559	0.275567	0.117667	0.106517
	0.33077	0.34688	0.286942	0.321515	0.134362	0.139307	0.247304	0.274276
	0.358927	0.372253	0.259294	0.31245	0.301374	0.291721	0.489484	0.486007
	0.436864	0.440228	0.278676	0.279052	0.156126	0.156126	0.177126	0.279999
	0.322431	0.33716	0.323578	0.301773	0.192885	0.193535	0.267398	0.262828
	0.334783	0.339471	0.266916	0.288038	0.262706	0.273738	0.136516	0.309453
	0.451422	0.466265	0.293944	0.307866	0.307032	0.315547	0.54201	0.48281
	0.30261	0.321219	0.300524	0.267748	0.239705	0.249781	0.13473	0.169019
	0.413962	0.414175	0.345921	0.304466	0.207161	0.213921	0.284755	0.325368
	0.325122	0.336953	0.166896	0.203013	0.232724	0.245569	0.43915	0.362442
	0.366085	0.380113	0.252521	0.311481	0.210651	0.221251	0.194996	0.156239
	0.382877	0.401905	0.290322	0.294299	0.163747	0.163747	0.20342	0.165982
	0.384405	0.391715	0.327093	0.276433	0.225557	0.24181	0.200556	0.213805
	0.378397	0.391128	0.26318	0.297938	0.0771287	0.0629667	0.23566	0.184178
	0.382471	0.39931	0.267917	0.305762	0.371796	0.374997	0.403252	0.424469
	0.343522	0.354027	0.200373	0.320469	0.213925	0.227659	0.267305	0.248666
	0.313153	0.321719	0.177843	0.284464	0.0681677	0.076787	0.363735	0.269227
	0.395955	0.412738	0.329258	0.32912	0.190819	0.201518	0.0963993	0.0389667
	0.370265	0.370516	0.271891	0.293336	0.123621	0.127851	0.0653808	0.0612754
	0.462031	0.474118	0.256498	0.372644	0.209231	0.213093	0.18176	0.193236
	0.395864	0.406366	0.314794	0.315787	0.117719	0.13118	0.231272	0.228877
	0.324776	0.345064	0.261147	0.309948	0.228639	0.235514	0.41718	0.403535
	0.375749	0.379838	0.196527	0.234711	0.127674	0.132446	0.0810088	0.067596
	0.327675	0.333477	0.27619	0.360031	0.20297	0.214099	0.374164	0.304759
	0.449003	0.460944	0.371586	0.366524	0.136021	0.148767	0.183698	0.216076
	0.3775	0.385467	0.284206	0.265187	0.24787	0.254252	0.126721	0.156756
	0.283365	0.294087	0.171689	0.148078	0.194661	0.207277	0.435124	0.401262
	0.380044	0.392314	0.325891	0.262687	0.243585	0.235955	0.310837	0.32694
	0.366302	0.385643	0.364269	0.35122	0.199648	0.210159	0.145132	0.0896509
	0.329091	0.348498	0.281861	0.273434	0.0153055	0.0237395	0.199532	0.267974
	0.292205	0.304141	0.188203	0.30546	0.317943	0.327865	0.217617	0.140234
	0.3683	0.368635	0.303633	0.23647	0.180566	0.187034	0.161803	0.165736
	0.388308	0.404015	0.327848	0.268686	0.167695	0.174915	0.335428	0.341396
	0.445656	0.45257	0.330321	0.355535	0.200614	0.210501	0.328213	0.317325
	0.337648	0.340173	0.281803	0.339468	0.255687	0.261581	0.263987	0.328192
	0.396944	0.408619	0.229975	0.275452	0.243645	0.235903	0.428351	0.385042
	0.404543	0.41851	0.335203	0.359975	0.00998691	0.0191884	0.227807	0.284397
	0.384752	0.39296	0.326696	0.309334	0.3378	0.342206	0.251924	0.293953
	0.369308	0.385013	0.277129	0.308155	0.261682	0.270929	0.248771	0.221544
	0.366044	0.384414	0.3396	0.300919	0.218257	0.22471	0.275891	0.368306
	0.324291	0.332978	0.239623	0.296207	0.262278	0.2619	0.302971	0.297593
	0.359938	0.347099	0.319635	0.25862	0.092975	0.0963419	0.313847	0.286374
	0.423657	0.439415	0.301282	0.350884	0.102393	0.104172	0.204999	0.262686
	0.438853	0.44861	0.281558	0.278384	0.350908	0.35738	0.373981	0.282984
	0.417865	0.42677	0.293719	0.337346	0.250083	0.212971	0.285712	0.355965
	0.408421	0.42338	0.329472	0.316891	0.293959	0.29652	0.379597	0.399158
	0.338586	0.353677	0.272868	0.297373	-0.0112035	0.00190442	0.0691441	0.183725
	0.286987	0.301109	0.255648	0.25814	0.100881	0.101139	0.108141	0.109489
	0.38973	0.38366	0.298164	0.321851	0.148276	0.143439	0.398538	0.446944
	0.340504	0.351802	0.300541	0.269829	0.23741	0.241512	0.184682	0.207931
	0.447005	0.452073	0.296151	0.377054	0.15109	0.155878	0.235567	0.182339
	0.424759	0.441109	0.18492	0.271555	0.138686	0.140531	0.199561	0.196335
	0.353063	0.356857	0.268657	0.255311	0.178099	0.175964	0.246583	0.174358
	0.381326	0.40083	0.356429	0.313588	0.266358	0.268622	0.468165	0.465604
	0.345249	0.364052	0.309135	0.309219	0.173814	0.173814	0.262143	0.301816
	0.428558	0.442606	0.341229	0.317268	0.116767	0.134322	0.101907	0.0849977
	0.376126	0.38827	0.289252	0.338515	0.154328	0.164278	0.206605	0.211642
	0.352782	0.359762	0.230672	0.326598	0.205582	0.207511	0.109102	0.137877
	0.363223	0.377524	0.301881	0.349873	0.11368	0.105811	0.203372	0.234697
	0.346153	0.348943	0.32186	0.259122	0.127145	0.125662	0.204169	0.236703
	0.380028	0.393391	0.306707	0.303993	0.215869	0.222882	0.228265	0.275276
	0.427578	0.442479	0.369569	0.402884	0.342053	0.344266	0.232378	0.192523
	0.37615	0.390818	0.263354	0.321427	0.172253	0.172338	0.103811	0.236875
	0.334169	0.347293	0.266123	0.243824	0.0839403	0.0903587	0.0907119	0.0808028
	0.332287	0.34169	0.297479	0.314926	0.140014	0.142539	0.314224	0.406288
	0.448069	0.463615	0.262633	0.276378	0.090218	0.0916831	0.0588068	0.080026
	0.439001	0.446202	0.341904	0.340387	0.226497	0.224375	0.169115	0.182272
	0.377454	0.395866	0.269718	0.285202	0.319956	0.33261	0.239901	0.275403
	0.342812	0.359513	0.2888	0.357062	0.236626	0.244816	0.303043	0.34261
	0.450774	0.454701	0.314088	0.358886	0.147862	0.150542	0.141978	0.196892
	0.436499	0.443866	0.340842	0.305498	0.23391	0.24263	0.340747	0.430588
	0.384394	0.400547	0.287743	0.310604	0.321456	0.314657	0.480173	0.396836
	0.393234	0.408577	0.278015	0.334236	0.178445	0.188287	0.344216	0.333485
	0.308601	0.317675	0.255925	0.280762	0.142207	0.142207	0.217995	0.295649
	0.398139	0.414019	0.285655	0.31783	0.149966	0.153622	0.323228	0.343418
	0.309362	0.32655	0.221968	0.277989	0.442709	0.445978	0.381161	0.363251
	0.387866	0.396626	0.312212	0.344165	0.29799	0.302843	0.0339708	0.0198974
	0.381232	0.388743	0.304211	0.336577	0.106878	0.0949611	0.196605	0.0355959
	0.396312	0.403479	0.279951	0.272235	0.234966	0.241374	0.261485	0.385829
	0.305451	0.32487	0.235808	0.332524	0.217849	0.230385	0.271169	0.275526
	0.372187	0.383786	0.284843	0.218402	0.327527	0.336913	0.386199	0.3478
	0.360313	0.380293	0.271302	0.299996	0.219288	0.221977	0.20608	0.327171
	0.446326	0.456662	0.316238	0.308161	0.123602	0.136509	0.252612	0.195513
	0.38921	0.396796	0.326882	0.328069	0.195344	0.20493	0.13308	0.27616
	0.269247	0.282233	0.257413	0.189803	0.171963	0.196028	0.145111	0.134227
	0.359627	0.369095	0.309081	0.308322	0.210609	0.220414	0.212528	0.226597
	0.36467	0.375852	0.300579	0.294883	0.222354	0.22577	0.0929588	0.0780849
	0.382552	0.399234	0.327517	0.296159	0.259732	0.260331	0.283484	0.284671
	0.375518	0.392835	0.275335	0.283457	0.112886	0.116936	0.183584	0.19407
	0.393226	0.40863	0.340732	0.354722	0.222006	0.222006	0.198888	0.209944
	0.393242	0.396552	0.339302	0.331519	0.0362796	0.0423408	0.121642	0.178173
	0.308224	0.319374	0.258106	0.328154	0.133529	0.148216	0.0502946	0.12777
	0.34275	0.349537	0.291665	0.256822	0.182601	0.173527	0.267095	0.277178
	0.365424	0.38365	0.276141	0.318161	0.297042	0.29851	0.445827	0.449082
	0.367493	0.381565	0.284708	0.335498	0.0689474	0.0703961	0.170359	0.186131
	0.364582	0.375992	0.30736	0.333634	0.24404	0.24404	0.228406	0.284007
	0.411735	0.427131	0.281402	0.3813	0.0595439	0.0670282	0.0994479	0.153584
	0.345481	0.357544	0.261676	0.23463	0.187918	0.197987	0.0153924	-0.00336506
	0.366938	0.381022	0.321901	0.330986	0.113812	0.120281	0.122331	0.147624
	0.31959	0.326041	0.263811	0.248839	0.351974	0.351348	0.271637	0.345831
	0.437288	0.439732	0.351936	0.298667	0.165265	0.172821	0.281431	0.23164
	0.358559	0.377333	0.244918	0.336871	0.229714	0.236987	0.112268	0.116628
	0.36862	0.371633	0.270974	0.302388	0.0191607	0.0305391	0.0354159	0.00711282
	0.435239	0.448705	0.291014	0.293565	0.134329	0.145313	0.16989	0.147687
	0.404496	0.418307	0.371083	0.355068	0.186764	0.186644	0.20083	0.264257
	0.312159	0.318365	0.183212	0.32779	0.181551	0.194073	0.0780787	0.118148
	0.370516	0.383639	0.284844	0.258369	0.306399	0.304157	0.354665	0.37463
	0.410119	0.425633	0.290249	0.331832	0.206436	0.216117	0.391045	0.441824
	0.381042	0.39743	0.316501	0.290673	0.185816	0.193789	0.224133	0.178427
	0.404626	0.42133	0.294676	0.389891	0.208051	0.21293	0.127091	0.102092
	0.341982	0.358322	0.279449	0.334343	0.19874	0.198845	0.159074	0.26756
	0.372354	0.379375	0.342356	0.289844	0.279097	0.290152	0.272663	0.299144
	0.284887	0.293933	0.2797	0.28676	0.216419	0.223387	0.0579846	0.0584775
	0.346433	0.355201	0.232924	0.255502	0.135774	0.125662	0.392582	0.266705
	0.391709	0.408804	0.363108	0.311476	0.173463	0.17875	0.144343	0.188776
	0.375411	0.387909	0.34969	0.350474	0.327816	0.338598	0.357837	0.365496
	0.372846	0.378846	0.305202	0.313102	0.0986837	0.0929556	0.281483	0.258601
	0.425414	0.433855	0.24293	0.309137	0.264866	0.277692	0.365721	0.375452
	0.386257	0.401814	0.336413	0.273632	0.151625	0.148647	0.0705565	0.075411
	0.347908	0.364145	0.230409	0.177916	0.238739	0.225297	0.376088	0.367466
	0.405389	0.41288	0.269141	0.277285	0.237187	0.236376	0.236809	0.203073
	0.308773	0.325091	0.242813	0.287095	0.237084	0.241561	0.161931	0.145935
	0.328398	0.335028	0.243351	0.306657	0.247626	0.247626	0.232574	0.23395
	0.387149	0.396989	0.295756	0.325104	0.124907	0.137791	0.0393714	0.0292982
	0.378172	0.386252	0.281216	0.321235	0.372213	0.374378	0.274363	0.275909
	0.460748	0.47137	0.368294	0.357538	0.10575	0.104963	0.082327	0.0592142
	0.370603	0.387038	0.254172	0.178106	0.114074	0.114628	0.0245939	0.00921143
	0.383072	0.395164	0.298222	0.303665	0.296642	0.306898	0.514545	0.445833
	0.334066	0.345414	0.229362	0.201547	0.297123	0.299616	0.366258	0.366119
	0.390989	0.404186	0.230226	0.321284	0.189013	0.196617	0.200393	0.134749
	0.390579	0.403099	0.229616	0.286153	0.209865	0.207333	0.319059	0.39599
	0.336717	0.34715	0.31177	0.330118	0.293238	0.293879	0.307939	0.300456
	0.380108	0.388589	0.299432	0.276584	0.149414	0.149414	0.121083	0.130378
	0.29347	0.309246	0.24535	0.2502	0.013201	0.016287	0.0106862	0.103048
	0.303651	0.322937	0.271659	0.189848	0.136011	0.147922	0.359319	0.306617
	0.348688	0.36433	0.223037	0.253721	0.22647	0.224419	0.380021	0.324515
	0.378871	0.367537	0.194737	0.26766	0.263564	0.269613	0.49352	0.512072
	0.454915	0.463072	0.310232	0.339276	0.122269	0.12425	0.148024	0.193727
	0.401181	0.41584	0.297312	0.286951	0.20978	0.214755	0.15671	0.170795
	0.360264	0.366877	0.222872	0.321166	0.0935367	0.0935367	0.135987	0.194609
	0.394101	0.407168	0.322686	0.370694	0.293905	0.305551	0.219581	0.191445
	0.272344	0.281392	0.208534	0.238998	0.0377891	0.0405595	0.0519733	0.0569861
	0.382548	0.395118	0.293514	0.255243	0.318845	0.331196	0.435245	0.445595
	0.380551	0.393898	0.319081	0.293986	0.176741	0.163491	0.369786	0.225961
	0.42881	0.439249	0.317348	0.294586	0.200919	0.201931	0.316624	0.369138
	0.340096	0.354897	0.318012	0.31706	0.190992	0.190992	0.220339	0.350432
	0.341226	0.349845	0.210419	0.218415	0.114536	0.107571	0.124512	0.110758
	0.294627	0.310929	0.24779	0.322492	0.0710582	0.0836812	0.174331	0.183944
	0.404383	0.412328	0.286325	0.351362	0.399966	0.404141	0.47228	0.416499
	0.400001	0.414173	0.17482	0.337547	0.217106	0.230789	0.117185	0.220893
	0.429245	0.44047	0.302485	0.321104	0.176316	0.179708	0.383905	0.416805
	0.390764	0.403388	0.297757	0.332158	0.188596	0.198985	0.238637	0.219359
	0.347196	0.362539	0.24538	0.30661	0.27123	0.27269	0.297987	0.396507
	0.346669	0.3559	0.250204	0.291081	0.233797	0.235522	0.102644	0.135102
	0.302894	0.304502	0.222954	0.228659	0.439183	0.448257	0.357728	0.279954
	0.407864	0.390005	0.230623	0.307217	0.0654878	0.0663756	0.107841	0.14902
	0.428757	0.443828	0.27959	0.310705	0.152255	0.164221	0.101745	0.167759
	0.308789	0.326897	0.251853	0.317812	0.124749	0.120977	0.286123	0.238757
	0.377456	0.393082	0.289341	0.304905	0.264222	0.264222	0.139702	0.139644
	0.325	0.337278	0.296161	0.26217	0.161824	0.163925	0.157574	0.343502
	0.38071	0.392567	0.32992	0.352338	0.164543	0.154088	0.293006	0.25654
	0.424637	0.440644	0.31042	0.345165	0.159298	0.169875	0.224034	0.328585
	0.318419	0.335588	0.262244	0.336338	-0.0190382	-0.0158168	0.0284933	0.0582378
	0.438089	0.441734	0.302736	0.355142	0.154707	0.157189	0.143987	0.14479
	0.397771	0.406722	0.292871	0.305413	0.327009	0.340238	0.0525986	0.0601911
	0.333171	0.342613	0.301779	0.231859	0.17752	0.17752	0.216187	0.234067
	0.409256	0.420667	0.307389	0.40861	0.222444	0.236612	0.308675	0.243476
	0.453181	0.468998	0.343212	0.363761	0.0328682	0.0274644	0.266213	0.172881
	0.353693	0.367922	0.312357	0.335664	0.207712	0.188863	0.304824	0.268171
	0.386822	0.375554	0.314097	0.291939	-0.0246227	-0.0230034	0.214569	0.225197
	0.437316	0.450499	0.308617	0.373703	0.120129	0.120129	0.0435382	0.0742412
	0.381797	0.395173	0.296194	0.230814	0.20918	0.188527	0.351395	0.244
	0.288524	0.306232	0.200478	0.262989	0.183372	0.180097	0.270765	0.194522
	0.405614	0.416482	0.298412	0.297679	0.127687	0.134934	0.287226	0.349971
	0.382217	0.397552	0.294868	0.332109	0.141324	0.142345	0.229245	0.211626
	0.414457	0.424199	0.267145	0.316831	0.097426	0.104515	0.216698	0.206041
	0.380684	0.396496	0.228388	0.328386	0.163803	0.172596	0.173037	0.21001
	0.291096	0.301296	0.208613	0.227509	0.243211	0.256323	0.155895	0.161024
	0.374401	0.381261	0.32134	0.340026	0.251529	0.261346	0.358056	0.328722
	0.344565	0.342197	0.216901	0.235688	0.247731	0.263386	0.379251	0.400345
	0.427094	0.444142	0.268152	0.33787	0.3355	0.340631	0.383311	0.387398
	0.356336	0.368505	0.26769	0.300867	0.176955	0.167336	0.240442	0.237344
	0.42261	0.432635	0.348318	0.320271	0.145411	0.145411	0.110923	0.167804
	0.340871	0.354202	0.281643	0.240082	0.199108	0.201273	0.271883	0.299339
	0.269283	0.284103	0.31161	0.264069	0.191987	0.186808	0.310664	0.190492
	0.342845	0.361456	0.302748	0.327298	0.112274	0.120341	0.432658	0.397066
	0.407365	0.418597	0.333638	0.312236	0.158276	0.149346	0.15862	0.151164
	0.360717	0.367338	0.222736	0.339783	0.324126	0.332079	0.390829	0.464991
	0.381235	0.383528	0.288503	0.332762	0.307742	0.307742	0.178728	0.234182
	0.403762	0.413421	0.247732	0.359978	0.376822	0.350526	0.386555	0.453183
	0.396585	0.407029	0.266134	0.27402	0.304177	0.312209	0.361053	0.465384
	0.381444	0.389164	0.207471	0.302366	0.154572	0.149159	0.401486	0.283692
	0.380858	0.394358	0.266334	0.297786	0.165487	0.171328	0.376661	0.275522
	0.359866	0.376039	0.353875	0.407673	0.141106	0.145983	0.0677645	0.0679854
	0.430038	0.437718	0.347892	0.356738	0.125455	0.132	0.216996	0.272459
	0.425084	0.43866	0.259209	0.319736	0.2303	0.235677	0.20156	0.145905
	0.381671	0.396219	0.304499	0.311283	0.20659	0.219551	0.284049	0.311583
	0.399859	0.412499	0.352362	0.315752	0.228965	0.236537	0.229518	0.302496
	0.324347	0.338991	0.211044	0.266998	0.16056	0.148152	0.430227	0.375938
	0.41611	0.415296	0.304803	0.360225	0.0901642	0.0828771	0.184326	0.16385
	0.324763	0.339753	0.231137	0.284905	0.312462	0.323338	0.346404	0.354537
	0.307638	0.326581	0.335691	0.323225	0.108785	0.11894	0.0766546	0.189437
	0.381653	0.391782	0.330632	0.381138	0.125771	0.128704	0.165099	0.154613
	0.402299	0.418895	0.267937	0.277795	0.221401	0.228216	0.231307	0.26455
	0.358508	0.37126	0.245161	0.356434	0.168454	0.173461	0.31323	0.296199
	0.382717	0.402752	0.312868	0.286325	0.260872	0.272604	0.252554	0.274192
	0.274411	0.267686	0.201233	0.301283	0.305762	0.305762	0.281116	0.25052
	0.316102	0.325137	0.2487	0.243334	0.275678	0.242672	0.397751	0.418211
	0.418431	0.431584	0.249908	0.345005	0.124543	0.134252	0.193469	0.289541
	0.41496	0.424912	0.337905	0.29279	0.15687	0.15687	0.086379	0.0893077
	0.430722	0.436617	0.31538	0.340536	0.186222	0.184316	0.391723	0.491283
	0.378731	0.396122	0.288485	0.307783	0.0776894	0.0787107	0.16215	0.303418
	0.331195	0.337875	0.232811	0.232	0.23656	0.241047	0.350243	0.379147
	0.379413	0.382819	0.19313	0.227325	0.396635	0.402477	0.356501	0.394737
	0.397439	0.413464	0.32624	0.329427	0.218586	0.225692	0.214866	0.250456
	0.384159	0.401607	0.29135	0.276688	0.321019	0.329163	0.355996	0.388266
	0.294281	0.312501	0.293838	0.251127	0.23452	0.241627	0.308821	0.324193
	0.338043	0.349627	0.225345	0.255858	0.147434	0.149339	0.357802	0.345524
	0.355748	0.344727	0.290998	0.349813	0.226478	0.226478	0.109729	0.150819
	0.39111	0.399264	0.277383	0.312892	0.15092	0.158088	0.328661	0.362268
	0.375024	0.383693	0.322468	0.287501	0.23527	0.237496	0.264062	0.383453
	0.360627	0.375468	0.247154	0.314274	0.196462	0.204295	0.233958	0.29857
	0.450523	0.468045	0.329089	0.33801	0.0840102	0.0917386	-0.0192509	0.0936735
	0.353389	0.363235	0.246079	0.303375	0.263924	0.269097	0.45666	0.398037
	0.387207	0.398033	0.347078	0.291886	0.0871177	0.0933166	0.306423	0.300039
	0.364474	0.373275	0.303059	0.355017	0.200555	0.195925	0.321224	0.319795
	0.409458	0.425348	0.29138	0.282641	0.150883	0.149145	0.116105	0.130043
	0.377342	0.387487	0.244218	0.34483	0.210719	0.210719	0.177767	0.156162
	0.415258	0.430016	0.287543	0.349132	0.207803	0.211997	0.261461	0.260599
	0.401679	0.4028	0.306549	0.273157	0.338422	0.341974	0.328688	0.272549
	0.354073	0.371728	0.291347	0.253617	0.167719	0.185075	0.309628	0.243291
	0.403778	0.415517	0.273571	0.278362	0.081991	0.0807781	0.191936	0.236347
	0.37154	0.376426	0.259039	0.338011	0.130753	0.14437	0.237205	0.278045
	0.369923	0.382209	0.334746	0.359449	0.201159	0.201159	0.130062	0.225106
	0.314311	0.3265	0.22219	0.219898	0.241765	0.24426	0.18177	0.263918
	0.303398	0.319365	0.222887	0.189285	0.119973	0.124784	0.25147	0.229769
	0.357647	0.371042	0.244025	0.223264	0.232623	0.234402	0.144729	0.183115
	0.379995	0.389769	0.338404	0.376339	0.290301	0.295059	0.303267	0.263941
	0.449923	0.457527	0.351277	0.423002	0.281191	0.289581	0.347735	0.294431
	0.267061	0.283591	0.248444	0.286702	0.0975065	0.0829914	0.202275	0.175328
	0.392896	0.393198	0.223271	0.332265	0.156044	0.163165	0.311575	0.299773
	0.423074	0.429208	0.347941	0.314189	0.321396	0.326274	0.314459	0.282313
	0.417662	0.430653	0.324034	0.343349	0.0847699	0.0949999	0.0115659	0.0162787
	0.370125	0.385123	0.304641	0.279629	0.0983813	0.104027	0.154358	0.148237
	0.394675	0.416146	0.28341	0.317527	-0.00595418	-0.00548683	0.0789056	0.0771443
	0.323903	0.336831	0.274693	0.26912	0.344957	0.341868	0.296962	0.311754
	0.393936	0.380503	0.323897	0.270134	0.31237	0.321694	0.371034	0.387949
	0.394785	0.414081	0.228244	0.318808	0.211761	0.221266	0.101365	0.142739
	0.399289	0.411941	0.343735	0.307296	0.127722	0.124264	0.0945789	0.0624596
	0.432692	0.444506	0.318439	0.320941	0.222084	0.211017	0.140999	0.118194
	0.410264	0.414096	0.309539	0.352772	0.303299	0.31335	0.18828	0.303882
	0.376004	0.390717	0.276733	0.369084	0.247615	0.247615	0.232336	0.275208
	0.324976	0.342223	0.222089	0.267968	0.20239	0.207289	0.358919	0.335836
	0.363912	0.376358	0.331236	0.283292	0.251179	0.257639	0.242877	0.303554
	0.336349	0.346173	0.263567	0.304865	0.17728	0.17728	0.177835	0.203823
	0.361501	0.369375	0.242455	0.320704	0.156568	0.172354	0.140178	0.15191
	0.364507	0.379414	0.3042	0.211841	0.21903	0.221339	0.294891	0.221151
	0.420984	0.431652	0.277863	0.32019	0.184159	0.169955	0.196984	0.208258
	0.394465	0.408012	0.349491	0.395942	0.17943	0.189558	0.289205	0.360825
	0.413699	0.427208	0.289813	0.348649	0.0604859	0.0642561	0.29358	0.355015
	0.418924	0.437451	0.286668	0.262709	0.259177	0.268052	0.21659	0.256582
	0.411255	0.42179	0.321807	0.319829	0.226883	0.226921	0.0454834	0.104169
	0.338508	0.352612	0.27183	0.288428	0.291734	0.291275	0.268328	0.266102
	0.400702	0.408274	0.282115	0.335281	0.133648	0.14152	0.309795	0.249166
	0.329893	0.346838	0.33031	0.327144	0.172108	0.181647	0.383727	0.30348
	0.390109	0.407094	0.362823	0.349057	0.279044	0.274714	0.174288	0.261154
	0.393316	0.405795	0.26291	0.268694	0.139519	0.136201	0.186042	0.216354
	0.34197	0.355414	0.262684	0.253271	0.0617417	0.0612298	0.295702	0.333364
	0.41648	0.407685	0.288482	0.271984	0.254933	0.254933	0.203887	0.296684
	0.362395	0.375053	0.224548	0.339969	0.129224	0.13464	0.179978	0.135011
	0.314556	0.323831	0.332395	0.33962	0.223297	0.22508	0.37106	0.34079
	0.40918	0.426031	0.328256	0.316112	0.272408	0.281831	0.316565	0.301832
	0.361919	0.370681	0.298771	0.306978	0.290631	0.297138	0.286027	0.329434
	0.429072	0.43454	0.310163	0.325594	0.143816	0.143892	0.357465	0.376811
	0.429462	0.44006	0.304884	0.352558	0.26432	0.29296	0.453306	0.408459
	0.322291	0.338034	0.31909	0.296362	0.269692	0.272581	0.278454	0.234425
	0.305708	0.325927	0.264027	0.2614	0.0400906	0.0403314	0.0799115	0.0814846
	0.439431	0.444175	0.32905	0.340122	0.186089	0.18889	0.273955	0.28986
	0.39709	0.411664	0.240151	0.305052	0.134931	0.134931	0.129531	0.177848
	0.323944	0.338066	0.23782	0.227376	0.245615	0.245615	0.263295	0.346461
	0.398608	0.413357	0.246017	0.270537	0.128747	0.139792	0.11539	0.0900417
	0.35564	0.355034	0.267867	0.287579	0.266135	0.257032	0.223622	0.208726
	0.384343	0.401804	0.243783	0.318844	0.319278	0.32125	0.302372	0.281552
	0.420485	0.43309	0.305943	0.3251	0.136339	0.141668	0.31581	0.243213
	0.392807	0.405091	0.297987	0.240592	0.307242	0.317918	0.226059	0.289945
	0.369191	0.382132	0.293343	0.35912	0.288441	0.29531	0.342539	0.396584
	0.330558	0.334602	0.289278	0.256744	0.262217	0.265826	0.218051	0.231839
	0.428357	0.431519	0.314028	0.324405	0.241232	0.235098	0.377282	0.261382
	0.389802	0.403496	0.247055	0.289539	0.138884	0.136959	0.387911	0.402008
	0.326192	0.336423	0.25683	0.293367	0.214878	0.218875	0.245457	0.143511
	0.420188	0.431895	0.269372	0.27259	0.0970674	0.0936122	0.242525	0.197975
	0.32425	0.340312	0.298331	0.247727	0.270884	0.284848	0.293344	0.416791
	0.409919	0.425111	0.306057	0.361875	-0.0202205	-0.0111109	0.012856	0.0176748
	0.454525	0.463739	0.331907	0.361171	0.176246	0.181538	0.134626	0.292828
	0.337591	0.35293	0.29096	0.254746	0.314186	0.317751	0.277537	0.290028
	0.401965	0.418764	0.317474	0.306589	0.189261	0.183487	0.0581213	0.0659692
	0.4348	0.439172	0.318779	0.318985	0.195875	0.204779	0.417072	0.4401
	0.397254	0.401028	0.288263	0.350204	0.0137231	0.0307268	0.168259	0.310036
	0.351915	0.36741	0.258556	0.291514	0.175157	0.185654	0.181271	0.156813
	0.376749	0.385815	0.238737	0.316601	0.311194	0.31717	0.314882	0.372932
	0.335838	0.345496	0.280317	0.30201	-0.025393	-0.0191717	0.200452	0.232039
	0.277911	0.295178	0.22461	0.249212	0.163914	0.163914	0.114525	0.206306
	0.351009	0.364184	0.21119	0.26761	0.27719	0.277209	0.166282	0.12778
	0.44891	0.457805	0.32877	0.349987	0.302243	0.30522	0.312181	0.39085
	0.358988	0.373909	0.277698	0.333411	0.113096	0.119484	0.102055	0.111905
	0.391407	0.393958	0.286901	0.313613	0.107586	0.0937693	0.153213	0.146428
	0.374635	0.390415	0.344149	0.361475	0.23252	0.235852	0.277286	0.350662
	0.328041	0.338476	0.294771	0.267513	0.351723	0.36716	0.444137	0.514765
	0.386206	0.403024	0.297788	0.372548	0.17258	0.177713	0.306708	0.31296
	0.297987	0.315004	0.215427	0.291395	0.128135	0.135572	0.203228	0.226965
	0.406702	0.425287	0.29236	0.334445	0.178877	0.184812	0.192007	0.0906885
	0.384214	0.384498	0.31725	0.348696	0.203947	0.208982	0.288254	0.282633
	0.39126	0.397415	0.32983	0.341995	0.138721	0.13713	0.183726	0.113774
	0.365526	0.375682	0.301312	0.366233	0.122874	0.132438	0.285757	0.255511

## Sheet: Fig 3B
Correlations between predicted and observed CRISPR efficiency values (using top 30 features)
	Leenay				TTISS
	LASSO		xgboost		LASSO		xgboost
	Without 3D	With 3D	Without 3D	With 3D	Without 3D	With 3D	Without 3D	With 3D
	0.360296	0.37967	0.272849	0.309674	0.388849	0.391567	0.170281	0.238049
	0.355971	0.376262	0.133552	0.165369	0.291688	0.310498	0.333044	0.425997
	0.33644	0.353425	0.154685	0.216795	0.279303	0.295314	0.357376	0.196596
	0.272431	0.27386	0.188598	0.213185	0.190511	0.205341	0.135816	0.124943
	0.417612	0.420878	0.197614	0.257836	0.400674	0.396922	0.234364	0.47685
	0.35992	0.367152	0.243015	0.322514	0.345686	0.369694	0.327011	0.292956
	0.386734	0.391964	0.2006	0.22826	0.365379	0.382694	0.311504	0.46336
	0.344969	0.366735	0.264336	0.277341	0.260115	0.274824	0.221022	0.201347
	0.329677	0.339182	0.163667	0.221803	0.206813	0.197	0.13641	0.0911425
	0.336725	0.348542	0.236785	0.265652	0.241603	0.253044	0.294911	0.281841
	0.406858	0.425886	0.204143	0.258268	0.311042	0.312417	0.171044	0.147036
	0.222047	0.237327	0.0287609	0.162059	0.302976	0.302976	0.226	0.109828
	0.304374	0.314806	0.176893	0.173409	0.443926	0.467472	0.331924	0.386495
	0.40727	0.418438	0.309858	0.281057	0.26712	0.269801	0.274378	0.356205
	0.360959	0.374199	0.234432	0.252543	0.364173	0.349043	0.270478	0.240935
	0.308849	0.328312	0.143926	0.125721	0.1312	0.145567	0.0809232	0.10129
	0.31737	0.329011	0.260145	0.224352	0.210798	0.215005	0.313337	0.328532
	0.390256	0.402914	0.162856	0.282144	0.352777	0.359491	0.107676	0.116278
	0.35098	0.365958	0.169761	0.272496	0.48275	0.505725	0.397928	0.539723
	0.398072	0.404639	0.210636	0.299176	0.179981	0.194551	0.305549	0.209507
	0.346917	0.354012	0.242082	0.306647	0.138101	0.147802	-0.00488591	0.0515057
	0.329706	0.349704	0.262509	0.254433	0.439352	0.427752	0.1012	0.450479
	0.350628	0.369311	0.156353	0.295414	0.499196	0.515773	0.335656	0.507589
	0.283296	0.281356	0.145823	0.210504	0.271604	0.291705	0.209148	0.301029
	0.411897	0.428539	0.137669	0.256443	0.238273	0.251782	0.332312	0.335423
	0.329293	0.347865	0.190211	0.253161	0.260018	0.268587	0.197618	0.249243
	0.361438	0.366697	0.208603	0.261619	0.397131	0.397911	0.294403	0.314517
	0.382623	0.378212	0.213933	0.270853	0.39516	0.413416	0.218052	0.218851
	0.342793	0.358015	0.217444	0.306867	0.369451	0.372756	0.384429	0.357697
	0.350867	0.36909	0.129524	0.189498	0.19155	0.201222	0.149276	0.0914831
	0.345116	0.350176	0.176064	0.222218	0.171496	0.18049	0.0902181	0.262287
	0.302498	0.329773	0.120102	0.19816	0.336075	0.346915	0.282653	0.356911
	0.349249	0.353678	0.208817	0.323937	0.257497	0.265902	0.144227	0.0745455
	0.389709	0.410048	0.255441	0.355223	0.503851	0.527715	0.334458	0.488977
	0.348897	0.345263	0.227124	0.256088	0.265985	0.285231	0.183018	0.167551
	0.403195	0.409885	0.125136	0.259156	0.152327	0.157429	0.0372842	0.0599419
	0.313325	0.325763	0.195748	0.253805	0.410872	0.42003	0.294306	0.311626
	0.347631	0.366933	0.173129	0.299283	0.357866	0.361521	0.403677	0.281068
	0.319869	0.340657	0.189835	0.240662	0.490485	0.500222	0.443508	0.438738
	0.370377	0.368018	0.283979	0.294807	0.175507	0.188278	0.232201	0.403818
	0.406264	0.394806	0.169392	0.192306	0.23909	0.234842	0.312732	0.371198
	0.314124	0.329705	0.154107	0.239471	0.259545	0.276526	0.160109	0.175576
	0.333741	0.350426	0.194646	0.272342	0.364936	0.381801	0.304063	0.299512
	0.335497	0.357932	0.217075	0.240607	0.275708	0.29189	0.199563	0.294955
	0.343328	0.353078	0.237041	0.274787	0.404444	0.408235	0.282061	0.341813
	0.357894	0.376901	0.209602	0.315613	0.564874	0.57026	0.413478	0.493009
	0.411412	0.420411	0.159666	0.233408	0.184009	0.173772	0.0943781	0.100198
	0.284401	0.298177	0.164288	0.137251	0.331428	0.33796	0.211422	0.377847
	0.335544	0.358833	0.232917	0.304984	0.221146	0.235601	0.0713668	0.227174
	0.358219	0.347554	0.265634	0.295414	0.46505	0.485019	0.462024	0.4619
	0.301009	0.319223	0.15997	0.25692	0.322692	0.320049	0.215827	0.417733
	0.332118	0.321852	0.196503	0.221944	0.174792	0.178839	0.104881	0.180328
	0.422315	0.43206	0.194189	0.179467	0.30042	0.315426	0.274066	0.410064
	0.289037	0.310236	0.176059	0.198409	0.343789	0.327616	0.140751	0.317489
	0.358633	0.37062	0.25022	0.215922	0.111013	0.11937	0.033472	0.0364109
	0.40763	0.428731	0.2669	0.342625	0.231301	0.246722	0.204542	0.261108
	0.328092	0.340033	0.172298	0.276338	0.372686	0.367777	0.338305	0.293044
	0.377204	0.390429	0.172816	0.235474	0.326276	0.319155	0.304998	0.359361
	0.360053	0.364598	0.245362	0.329198	0.289993	0.310546	0.163809	0.233656
	0.267007	0.282882	0.182998	0.180231	0.36188	0.380667	0.320042	0.412794
	0.377434	0.392697	0.19233	0.26699	0.387994	0.388816	0.344048	0.45307
	0.311195	0.312007	0.275875	0.28273	0.237111	0.250746	0.264702	0.230106
	0.305944	0.319417	0.159599	0.263471	0.353552	0.353262	0.217654	0.350218
	0.316827	0.34012	0.16651	0.257074	0.317341	0.324824	0.117689	0.220067
	0.391406	0.406821	0.215635	0.331781	0.218552	0.228686	0.214266	0.201839
	0.386005	0.393102	0.244336	0.320102	0.297042	0.313896	0.27487	0.302258
	0.280142	0.299144	0.0956901	0.243173	0.268315	0.285205	0.284265	0.290983
	0.361346	0.377176	0.162639	0.175223	0.324413	0.337317	0.171275	0.224568
	0.329485	0.334075	0.173538	0.220264	0.279555	0.286404	0.28359	0.422052
	0.349649	0.365952	0.28171	0.312489	0.175774	0.189848	0.0821479	0.18783
	0.369863	0.389953	0.244522	0.268094	0.327708	0.34412	0.34475	0.371781
	0.264723	0.255253	0.143374	0.217846	0.393676	0.400161	0.362097	0.440939
	0.319374	0.321765	0.154076	0.278919	0.184298	0.183276	0.12342	0.125543
	0.320253	0.344759	0.200128	0.245464	0.31388	0.33012	0.152064	0.175885
	0.429875	0.444097	0.239163	0.315509	0.240105	0.252778	0.192067	0.262345
	0.362418	0.385249	0.249579	0.249297	0.284422	0.293437	0.0488778	0.0592368
	0.410444	0.402338	0.246061	0.317931	0.29614	0.321127	0.371291	0.381547
	0.329433	0.347459	0.127762	0.226714	0.422571	0.429768	0.249206	0.422453
	0.369207	0.381824	0.191723	0.313011	0.241143	0.241968	0.211044	0.196909
	0.275045	0.277626	0.175089	0.268289	0.303682	0.319153	0.316465	0.311625
	0.284635	0.304558	0.0479105	0.189212	0.301423	0.27659	0.249108	0.410419
	0.420488	0.430536	0.224225	0.224232	0.185648	0.187291	0.236383	0.271322
	0.388296	0.405065	0.133569	0.25812	0.412662	0.432341	0.293923	0.278726
	0.344685	0.363281	0.19159	0.305357	0.243806	0.259078	0.100424	0.139298
	0.309491	0.304936	0.220322	0.289966	0.480353	0.455561	0.462167	0.357829
	0.370034	0.389505	0.218236	0.222786	0.319143	0.328977	0.181257	0.253095
	0.418714	0.421601	0.298838	0.330141	0.326804	0.346632	0.223277	0.363042
	0.252966	0.259069	0.121168	0.236318	0.342003	0.349379	0.366713	0.346066
	0.401888	0.420459	0.212127	0.279236	0.292244	0.263645	0.313031	0.413102
	0.306556	0.325456	0.179116	0.224035	0.363406	0.382214	0.177189	0.249297
	0.401524	0.419999	0.198906	0.28454	0.191258	0.20951	0.1488	0.240651
	0.338432	0.359918	0.213418	0.236564	0.279866	0.296818	0.316553	0.225463
	0.360661	0.379458	0.159757	0.279535	0.396159	0.420361	0.211736	0.461782
	0.368951	0.34516	0.285953	0.291802	0.279282	0.266243	0.069525	0.127814
	0.301471	0.314259	0.209717	0.227139	0.441212	0.457119	0.305493	0.512703
	0.386752	0.408428	0.106708	0.269779	0.211425	0.233312	0.0738469	0.173718
	0.320492	0.322589	0.17495	0.249171	0.324103	0.336734	0.292036	0.4223
	0.351864	0.362973	0.224712	0.259687	0.341453	0.328904	0.396279	0.488389
	0.314894	0.33419	0.231402	0.338851	0.200006	0.190389	0.132107	0.184687
	0.409748	0.405746	0.220569	0.247117	0.300053	0.314966	0.109891	0.128604
	0.300625	0.308917	0.233576	0.256531	0.370954	0.380825	0.320977	0.375954
	0.356221	0.377031	0.286222	0.299843	0.299632	0.303316	0.0164147	0.130815
	0.343921	0.361911	0.121211	0.273021	0.311473	0.307071	0.290271	0.361403
	0.371346	0.383032	0.223187	0.261172	0.259848	0.280483	0.254289	0.431112
	0.322172	0.331515	0.202938	0.255059	0.397962	0.412848	0.266309	0.379112
	0.346709	0.369216	0.144477	0.277782	0.447504	0.453339	0.189912	0.268949
	0.270344	0.280017	0.100928	0.199116	0.329161	0.338729	0.172585	0.336143
	0.447332	0.456881	0.248286	0.2846	0.362034	0.366383	0.208049	0.339832
	0.310539	0.314318	0.209644	0.239744	0.359591	0.366414	0.168443	0.366689
	0.381698	0.400875	0.195217	0.30966	0.239188	0.238823	0.144828	0.109215
	0.27607	0.295832	0.230613	0.239614	0.195006	0.212948	0.236247	0.32893
	0.350991	0.346326	0.170839	0.22592	0.43941	0.466778	0.342484	0.516004
	0.338391	0.349798	0.214215	0.310555	0.368263	0.383728	0.214682	0.36283
	0.370969	0.37883	0.231816	0.277846	0.247393	0.24466	0.173653	0.14656
	0.415288	0.433862	0.301249	0.229758	0.198642	0.212569	0.0817795	0.106573
	0.290051	0.306499	0.229888	0.253961	0.180857	0.194221	0.0972274	0.201528
	0.353554	0.364874	0.171328	0.257769	0.327619	0.349561	0.319202	0.413331
	0.318244	0.329403	0.114889	0.159845	0.247145	0.265236	0.0444087	0.127865
	0.385789	0.402486	0.236975	0.297078	0.357138	0.339698	0.28688	0.300403
	0.360952	0.377674	0.207466	0.296318	0.237447	0.246835	0.0576857	0.140427
	0.368631	0.390369	0.25294	0.23983	0.310495	0.324915	0.380012	0.436749
	0.322919	0.330563	0.181052	0.304662	0.274739	0.288644	0.304123	0.199552
	0.347712	0.337631	0.236683	0.245953	0.295188	0.301827	0.261183	0.366386
	0.349871	0.365884	0.224628	0.297679	0.271223	0.275625	0.319371	0.263869
	0.328914	0.341551	0.140172	0.27436	0.506644	0.521025	0.0260662	0.398984
	0.353207	0.370631	0.267333	0.34099	0.299055	0.284686	0.305845	0.39228
	0.353547	0.361738	0.128402	0.21554	0.245943	0.265741	0.278084	0.222857
	0.353185	0.366579	0.184733	0.253751	0.389954	0.390599	0.508452	0.388405
	0.350678	0.365253	0.186917	0.225221	0.430899	0.436772	0.198487	0.413542
	0.333886	0.341409	0.211806	0.263169	0.335613	0.349008	0.342032	0.327888
	0.404153	0.412396	0.202209	0.294208	0.435371	0.448587	0.214301	0.678555
	0.320417	0.340715	0.193898	0.241748	0.402614	0.393618	0.362066	0.353252
	0.36809	0.385464	0.188811	0.286576	0.116542	0.116361	0.0445749	-0.0203359
	0.336265	0.345252	0.144399	0.216739	0.25801	0.275498	0.277843	0.128534
	0.328948	0.336964	0.212805	0.281428	0.438653	0.449178	0.390817	0.421414
	0.357628	0.37639	0.201615	0.222065	0.372652	0.379722	0.242704	0.342183
	0.383187	0.385669	0.207581	0.326636	0.266834	0.261464	0.111524	0.106912
	0.368268	0.370213	0.240391	0.256136	0.380652	0.381432	0.40335	0.516545
	0.312944	0.331318	0.16206	0.277029	0.165937	0.184716	0.270954	0.227
	0.247656	0.274421	0.210585	0.273416	0.516497	0.521349	0.328639	0.490452
	0.378595	0.362315	0.275903	0.265522	0.495061	0.508187	0.25234	0.435736
	0.325724	0.34805	0.264317	0.286198	0.523247	0.52889	0.281825	0.390269
	0.3803	0.398612	0.263685	0.267312	0.249465	0.259416	0.437415	0.332231
	0.283901	0.297648	0.0696361	0.190881	0.241134	0.225192	0.0404424	0.0959486
	0.324719	0.341839	0.164279	0.271766	0.365568	0.386318	0.301222	0.381383
	0.329656	0.347933	0.185235	0.311577	0.2758	0.29604	0.396902	0.384432
	0.317505	0.285382	0.194446	0.247442	0.15131	0.170832	-0.0040445	0.156648
	0.436982	0.454463	0.208861	0.340084	0.213851	0.229947	0.193256	0.270792
	0.384962	0.403515	0.272083	0.282709	0.231399	0.246538	0.121573	0.109317
	0.252879	0.273899	0.176971	0.228859	0.347424	0.345604	0.224562	0.381787
	0.275286	0.290313	0.0965261	0.255337	0.395868	0.414414	0.384588	0.355984
	0.402857	0.418213	0.170487	0.31225	0.198306	0.199774	0.280219	0.258869
	0.350642	0.364887	0.205971	0.231468	0.304849	0.307531	0.110709	0.185284
	0.351397	0.362974	0.177056	0.276886	0.285854	0.292264	0.22487	0.308848
	0.334522	0.347924	0.210389	0.288988	0.323123	0.341001	0.235928	0.26405
	0.345328	0.361863	0.265569	0.280784	0.218311	0.235344	0.322496	0.352239
	0.321199	0.34039	0.189009	0.282393	0.511943	0.502696	0.261865	0.313258
	0.373897	0.392195	0.19534	0.259011	0.238757	0.252637	0.174939	0.169452
	0.321978	0.332415	0.222095	0.295031	0.485741	0.505626	0.242017	0.476049
	0.407043	0.400463	0.162077	0.209809	0.194	0.189794	0.317392	0.274894
	0.401013	0.421545	0.26642	0.326161	0.42656	0.450026	0.293998	0.555388
	0.322292	0.338304	0.160345	0.222903	0.273831	0.276152	0.383237	0.348889
	0.36494	0.376568	0.194446	0.270087	0.392629	0.410726	0.401994	0.416816
	0.333541	0.350718	0.164607	0.24044	0.254349	0.258087	0.386802	0.337624
	0.304419	0.29984	0.221625	0.241993	0.239466	0.263875	0.078278	0.258063
	0.361049	0.37411	0.251381	0.314287	0.336157	0.290848	0.141284	0.131682
	0.376736	0.396996	0.253994	0.282417	0.44012	0.45501	0.146487	0.389622
	0.316974	0.306837	0.209412	0.178131	0.222677	0.236381	0.266989	0.23293
	0.29497	0.315483	0.123994	0.246114	0.351173	0.3659	0.28013	0.367852
	0.385032	0.399484	0.251772	0.296699	0.316073	0.332641	0.307645	0.310404
	0.386612	0.391796	0.184152	0.267298	0.181242	0.193559	0.149395	0.100179
	0.323449	0.33572	0.183521	0.248465	0.44247	0.405732	0.315472	0.416824
	0.310574	0.328336	0.181016	0.18608	0.166011	0.181143	0.260055	0.2458
	0.406743	0.42596	0.215944	0.285329	0.290628	0.303846	0.362968	0.379456
	0.276334	0.285935	0.146738	0.232113	0.395142	0.418028	0.41042	0.349833
	0.369584	0.393452	0.136871	0.229002	0.422364	0.437606	0.318742	0.465256
	0.294175	0.308849	0.154756	0.251118	0.110549	0.109066	0.0906657	0.108135
	0.293577	0.283845	0.201477	0.159073	0.301032	0.320171	0.270785	0.423395
	0.349675	0.353141	0.228563	0.277149	0.41572	0.436824	0.0886455	0.245263
	0.431613	0.453107	0.266636	0.271774	0.308751	0.320881	0.206659	0.229423
	0.328654	0.343731	0.208013	0.243749	0.246648	0.264698	0.206084	0.217776
	0.385549	0.405029	0.256758	0.284252	0.453117	0.457352	0.282426	0.354937
	0.378264	0.397168	0.165053	0.329668	0.292403	0.297125	0.164466	0.297122
	0.369722	0.379506	0.272067	0.224545	0.43595	0.45314	0.139674	0.292201
	0.296311	0.294324	0.246281	0.287078	0.330475	0.344045	0.425461	0.292266
	0.32304	0.339579	0.203653	0.262228	0.130696	0.142692	0.0307654	0.0304195
	0.301074	0.294631	0.188601	0.23125	0.374229	0.392274	0.282587	0.31242
	0.427762	0.437953	0.294058	0.39178	0.364493	0.396009	0.232617	0.310806
	0.347993	0.354775	0.199782	0.328403	0.374313	0.384942	0.232696	0.297656
	0.328817	0.350985	0.0999256	0.131319	0.377367	0.392406	0.297727	0.394403
	0.376545	0.393484	0.271169	0.314182	0.296819	0.309806	0.34111	0.349948
	0.37305	0.375481	0.184052	0.251005	0.123684	0.124583	0.0193698	0.0558109
	0.33185	0.347263	0.17338	0.241786	0.473827	0.454008	0.454351	0.414873
	0.279478	0.294612	0.184208	0.246646	0.264557	0.276631	0.272299	0.230457
	0.386496	0.399082	0.226887	0.327815	0.28947	0.307161	0.314338	0.31796
	0.341361	0.346396	0.136995	0.278611	0.313469	0.295383	0.116852	0.141725
	0.358121	0.371861	0.125895	0.24766	0.171199	0.176646	0.182231	0.155014
	0.34735	0.366408	0.215896	0.272108	0.271318	0.29105	0.363524	0.439945
	0.318209	0.333169	0.149503	0.253803	0.55501	0.575226	0.488632	0.584794
	0.311534	0.328116	0.14339	0.183894	0.213379	0.228306	0.347918	0.261214
	0.35999	0.371045	0.202372	0.147106	0.296084	0.314476	0.1506	0.17792
	0.303354	0.315351	0.0984804	0.187031	0.199129	0.217389	0.143449	0.106677
	0.35659	0.373256	0.217853	0.258513	0.288298	0.308864	0.194796	0.299793
	0.407888	0.420245	0.263361	0.320987	0.271658	0.241585	0.133375	0.231384
	0.291631	0.307672	0.127518	0.258053	0.500432	0.499299	0.279218	0.41736
	0.377434	0.378887	0.152914	0.195919	0.258667	0.264563	0.113459	0.10168
	0.38031	0.403092	0.203434	0.303246	0.182431	0.183454	0.164489	0.210797
	0.335698	0.327729	0.189765	0.246763	0.482286	0.492182	0.36203	0.53772
	0.337647	0.352722	0.220815	0.207083	0.414809	0.43632	0.311999	0.479309
	0.332654	0.35205	0.115967	0.246399	0.263916	0.281759	0.114792	0.321772
	0.391309	0.395064	0.23693	0.279167	0.458239	0.469342	0.145554	0.404152
	0.293699	0.303874	0.101721	0.208344	0.163795	0.193128	0.232138	0.431725
	0.362253	0.384876	0.22913	0.307275	0.258507	0.263144	0.306962	0.289741
	0.313206	0.329705	0.136563	0.249305	0.291954	0.307365	0.305645	0.22913
	0.368794	0.372377	0.275792	0.299922	0.298931	0.314948	0.226613	0.219377
	0.309145	0.314878	0.136716	0.211468	0.465477	0.477643	0.348217	0.490259
	0.390217	0.409681	0.265187	0.30224	0.284246	0.28633	0.396322	0.385088
	0.3358	0.341932	0.165391	0.207254	0.106149	0.118318	0.0389957	0.0827311
	0.352046	0.373743	0.241989	0.283402	0.394911	0.402316	0.306169	0.387003
	0.35792	0.371811	0.29808	0.284926	0.128001	0.14008	0.217593	0.20336
	0.363036	0.372623	0.191482	0.247502	0.386729	0.392742	0.352196	0.390184
	0.38881	0.404784	0.259132	0.354319	0.204721	0.220046	0.13111	0.125383
	0.291545	0.315021	0.183668	0.220202	0.280092	0.299796	0.112712	0.331836
	0.33446	0.335657	0.228239	0.234453	0.367235	0.381349	0.137879	0.170134
	0.291234	0.310744	0.186696	0.197724	0.385631	0.39171	0.345514	0.273173
	0.394831	0.415511	0.233309	0.248279	0.314506	0.324827	0.226282	0.379808
	0.350279	0.370346	0.18993	0.221631	0.396105	0.405176	0.146891	0.331997
	0.306626	0.315435	0.2036	0.284198	0.103367	0.116667	0.0760416	0.0737157
	0.328597	0.34481	0.234859	0.203447	0.276544	0.292365	0.201661	0.320734
	0.375394	0.363207	0.204034	0.260282	0.285942	0.260549	0.346576	0.371589
	0.294474	0.294415	0.22547	0.226625	0.288076	0.290799	0.243825	0.330448
	0.362597	0.365477	0.191773	0.341756	0.305583	0.321141	0.157648	0.13124
	0.321245	0.338493	0.148663	0.248232	0.405679	0.422306	0.164864	0.341475
	0.379643	0.403059	0.181351	0.309329	0.237729	0.255094	0.203323	0.184321
	0.387133	0.389606	0.200508	0.221275	0.421454	0.417714	0.304129	0.335327
	0.384642	0.402009	0.248078	0.323687	0.247692	0.242169	0.121704	0.0955483
	0.364064	0.370984	0.282245	0.311268	0.513009	0.521737	0.406829	0.416597
	0.410177	0.425419	0.229371	0.308345	0.369235	0.383509	0.0620836	0.252567
	0.332418	0.347025	0.192142	0.266083	0.26282	0.280092	0.382751	0.402027
	0.258502	0.271157	0.138915	0.240019	0.330027	0.338598	0.29535	0.314394
	0.317088	0.340271	0.198694	0.249755	0.232336	0.245158	0.332411	0.336584
	0.440876	0.447708	0.27769	0.28542	0.456255	0.450095	0.182342	0.389024
	0.3196	0.331537	0.102192	0.271945	0.235807	0.265238	0.0514678	0.119979
	0.324459	0.33711	0.151162	0.240092	0.222248	0.236057	0.185774	0.298903
	0.321489	0.33655	0.0754074	0.219337	0.32785	0.332108	0.250263	0.110044
	0.354832	0.365663	0.144351	0.236113	0.056212	0.0609809	-0.00838349	0.0104505
	0.346633	0.362824	0.287493	0.29295	0.274186	0.285453	0.396647	0.277225
	0.382261	0.385829	0.173777	0.276053	0.25492	0.256999	0.221461	0.291581
	0.339267	0.363276	0.221848	0.255851	0.463494	0.476886	0.273997	0.39073
	0.32586	0.32415	0.0912379	0.232166	0.455357	0.469127	0.207756	0.462201
	0.322215	0.338238	0.238366	0.292204	0.208398	0.224738	0.290691	0.386795
	0.35422	0.376647	0.176794	0.264745	0.319302	0.334177	0.199309	0.374304
	0.401784	0.420134	0.179111	0.348721	0.206956	0.219367	0.0824512	0.100944
	0.332257	0.334407	0.199777	0.31569	0.229652	0.226947	0.227781	0.28393
	0.380988	0.380512	0.281853	0.281088	0.333933	0.349037	0.38971	0.452441
	0.36123	0.379089	0.18028	0.292715	0.308345	0.305055	0.343708	0.26425
	0.366525	0.384152	0.271477	0.237648	0.324021	0.338625	0.350736	0.360633
	0.382043	0.397085	0.225266	0.232018	0.24198	0.260487	0.239315	0.272889
	0.36441	0.379342	0.187336	0.226056	0.474454	0.4712	0.29064	0.35741
	0.302867	0.299787	0.169143	0.251222	0.299402	0.312291	0.375853	0.274433
	0.306681	0.327654	0.219391	0.259087	0.481666	0.490425	0.453281	0.305471
	0.369332	0.380342	0.111509	0.179141	0.283946	0.283771	0.27035	0.256129
	0.379381	0.377916	0.174151	0.283147	0.136825	0.152523	0.0349836	0.116846
	0.261952	0.279528	0.123145	0.231804	0.29943	0.319659	0.221089	0.224071
	0.367117	0.378669	0.237184	0.268778	0.266863	0.285631	0.169615	0.29993
	0.339424	0.355819	0.130353	0.244278	0.283295	0.294779	0.200363	0.366148
	0.415759	0.422155	0.16268	0.21724	0.266067	0.287154	0.297955	0.249959
	0.395635	0.412302	0.282142	0.288129	0.0255994	0.0246714	-0.00847385	0.0315324
	0.297033	0.297142	0.13285	0.179136	0.462928	0.475338	0.249325	0.380301
	0.320243	0.340762	0.104597	0.190542	0.441993	0.453028	0.217376	0.384344
	0.350173	0.362124	0.158524	0.336247	0.286438	0.289652	0.279339	0.312004
	0.286112	0.284132	0.229938	0.190101	0.294478	0.287645	0.22343	0.271928
	0.316008	0.334397	0.13567	0.259291	0.4042	0.413483	0.173009	0.487866
	0.336335	0.355144	0.221427	0.189007	0.264811	0.271574	0.250849	0.359112
	0.366669	0.389293	0.213945	0.235185	0.160525	0.171864	0.0822284	0.0794423
	0.195908	0.218001	0.113462	0.201037	0.247594	0.263452	0.131388	0.229731
	0.360727	0.375086	0.168026	0.215904	0.205678	0.217133	0.146254	0.0899233
	0.451584	0.455286	0.25763	0.300853	0.34397	0.35513	0.186174	0.275959
	0.356046	0.365996	0.216441	0.327535	0.518769	0.530833	0.312282	0.477752
	0.400318	0.413683	0.236411	0.27248	0.337036	0.360406	0.208928	0.198515
	0.259061	0.27738	0.0929854	0.239254	0.121124	0.12618	0.224595	0.208113
	0.308164	0.315676	0.140633	0.19362	0.353895	0.367718	0.27261	0.5295
	0.356141	0.360253	0.258148	0.272219	0.326688	0.332931	0.136496	0.272919
	0.343039	0.36822	0.178596	0.274982	0.210293	0.23516	0.160468	0.185343
	0.422832	0.424382	0.229956	0.281856	0.16295	0.173036	0.243962	0.259347
	0.307356	0.323271	0.163975	0.244773	0.32198	0.328463	0.139883	0.20286
	0.426634	0.433199	0.20774	0.282378	0.466563	0.476642	0.31979	0.456098
	0.330119	0.354371	0.250745	0.234587	0.31288	0.310022	0.208232	0.210594
	0.367928	0.385461	0.175628	0.29164	0.355194	0.374778	0.132846	0.185592
	0.304637	0.29746	0.177261	0.275824	0.177538	0.198359	0.317466	0.189091
	0.357166	0.375188	0.148977	0.21088	0.293184	0.309957	0.149675	0.159841
	0.380879	0.369063	0.301142	0.311914	0.335614	0.361742	0.335429	0.440515
	0.261098	0.272336	0.243832	0.210011	0.184209	0.1927	0.199868	0.190089
	0.37692	0.389218	0.216945	0.338067	0.144915	0.15874	0.174911	0.209422
	0.345326	0.368809	0.124681	0.221842	0.387189	0.393667	0.129175	0.399015
	0.334379	0.339504	0.181576	0.238307	0.373868	0.383601	0.304474	0.355106
	0.363174	0.375788	0.231946	0.313134	0.281025	0.292773	0.0408478	0.248504
	0.350021	0.357719	0.145069	0.19616	0.252014	0.261429	0.328887	0.32268
	0.345992	0.364465	0.173552	0.277562	0.522675	0.528428	0.317596	0.33317
	0.312532	0.333232	0.135179	0.163858	0.263954	0.276653	0.241753	0.299911
	0.301491	0.290984	0.166737	0.217024	0.388994	0.398193	0.309228	0.363847
	0.337767	0.343957	0.121354	0.217579	0.161217	0.181302	0.099422	0.0944382
	0.361189	0.386274	0.187795	0.292991	0.396035	0.40685	0.094978	0.164549
	0.383944	0.397015	0.243265	0.321899	0.376407	0.377412	0.391206	0.433772
	0.364781	0.380914	0.213737	0.288982	0.264456	0.276239	0.343339	0.267888
	0.288371	0.279533	0.124397	0.268711	0.434405	0.440228	0.325004	0.351454
	0.382408	0.397509	0.201518	0.249337	0.241123	0.254188	0.116651	0.177482
	0.386081	0.404031	0.130427	0.221746	0.295136	0.306282	0.142893	0.133965
	0.303095	0.321113	0.206439	0.277886	0.244014	0.252843	0.298573	0.461671
	0.341119	0.357288	0.24664	0.254841	0.332366	0.35019	0.266629	0.281784
	0.3433	0.360983	0.218103	0.229298	0.48921	0.506701	0.325429	0.423156
	0.280817	0.301703	0.17448	0.307896	0.443348	0.467041	0.310138	0.476605
	0.337605	0.335715	0.206033	0.272927	0.204233	0.205815	0.0517917	0.0828838
	0.337381	0.352798	0.233371	0.32601	0.29837	0.300771	0.193974	0.120913
	0.432668	0.438395	0.235137	0.31627	0.229155	0.244431	0.344917	0.303418
	0.369414	0.380167	0.289999	0.319562	0.283834	0.294086	0.287914	0.37863
	0.410399	0.426225	0.183196	0.27191	0.163545	0.187738	0.115293	0.21044
	0.388581	0.402797	0.152372	0.290499	0.203064	0.22171	0.110431	0.16365
	0.377206	0.380134	0.249461	0.259549	0.437345	0.44573	0.245836	0.371747
	0.212126	0.2319	0.216099	0.173698	0.269724	0.273859	0.241723	0.403113
	0.370604	0.376123	0.20593	0.296219	0.493289	0.483122	0.361054	0.520361
	0.344588	0.364586	0.174944	0.212976	0.223593	0.233782	0.177583	0.228819
	0.332077	0.352879	0.190059	0.27784	0.155977	0.160924	0.24592	0.215971
	0.324871	0.340757	0.245341	0.260663	0.271641	0.287501	0.00168993	0.0724754
	0.363348	0.356135	0.272277	0.322601	0.220166	0.229332	0.236637	0.313926
	0.337328	0.356671	0.078587	0.222148	0.42343	0.44113	0.432804	0.49983
	0.415855	0.408627	0.245587	0.236108	0.313293	0.335675	0.247633	0.356373
	0.317468	0.337575	0.209545	0.282592	0.371237	0.372053	0.223391	0.153612
	0.30851	0.327311	0.205663	0.244011	0.126095	0.116551	0.0949117	0.0782377
	0.34608	0.349812	0.134129	0.314877	0.3131	0.327985	0.313704	0.32499
	0.327375	0.34095	0.196845	0.240511	0.168412	0.15575	0.0819441	0.0720418
	0.375609	0.387253	0.238157	0.332778	0.477414	0.494265	0.307926	0.446504
	0.317442	0.332829	0.149029	0.185082	0.28587	0.302341	0.24615	0.175403
	0.290126	0.303943	0.173434	0.234391	0.284411	0.290321	0.160655	0.194492
	0.418365	0.430873	0.151131	0.331237	0.398716	0.431225	0.463113	0.344775
	0.349671	0.371561	0.201941	0.313105	0.45244	0.461588	0.107881	0.17731
	0.358195	0.37317	0.190371	0.265438	0.165927	0.152854	0.192589	0.269202
	0.381068	0.38393	0.279093	0.268106	0.407439	0.427135	0.36722	0.422178
	0.296693	0.315923	0.176665	0.243925	0.254301	0.266436	0.209285	0.395231
	0.348858	0.357445	0.189223	0.281938	0.337767	0.347079	0.259037	0.256946
	0.300524	0.322208	0.171467	0.206976	0.287103	0.299824	0.412221	0.373326
	0.351448	0.369979	0.180173	0.247961	0.215794	0.224358	0.193368	0.195944
	0.293065	0.298542	0.258155	0.254995	0.377009	0.367738	0.283026	0.416211
	0.400605	0.406949	0.278514	0.334651	0.259152	0.277596	0.240467	0.184784
	0.346143	0.352626	0.156969	0.240867	0.323472	0.344812	0.32937	0.357798
	0.302767	0.323653	0.174126	0.237904	0.21307	0.221736	0.216763	0.230274
	0.385398	0.402347	0.215247	0.290705	0.450106	0.44242	0.310442	0.420686
	0.377662	0.38709	0.248776	0.256361	0.14869	0.147182	0.0681121	0.0435647
	0.34807	0.346287	0.165238	0.204708	0.41818	0.436206	0.282694	0.445078
	0.343186	0.35711	0.165915	0.274239	0.339075	0.351553	0.265816	0.264612
	0.383133	0.379473	0.202064	0.297005	0.431334	0.42739	0.32984	0.299733
	0.342582	0.355939	0.195831	0.236785	0.184062	0.19916	0.226489	0.125795
	0.255385	0.274413	0.229172	0.222512	0.214896	0.234591	0.208052	0.265827
	0.346714	0.36203	0.198538	0.226063	0.270703	0.280269	0.126846	0.154154
	0.377638	0.390161	0.237148	0.315501	0.471408	0.493141	0.253397	0.35779
	0.368457	0.361897	0.232241	0.32763	0.219688	0.229942	0.144767	0.122108
	0.365469	0.386739	0.199672	0.25457	0.542795	0.559311	0.328816	0.41614
	0.378435	0.394599	0.203746	0.304722	0.269002	0.281775	0.226977	0.338127
	0.298942	0.313761	0.115952	0.139711	0.256568	0.28215	0.129904	0.280314
	0.348024	0.357357	0.162396	0.206479	0.244385	0.259092	0.263053	0.411588
	0.382013	0.399365	0.29776	0.28182	0.0767578	0.0972132	0.165094	0.154784
	0.350252	0.368443	0.192442	0.247654	0.192551	0.211293	0.124849	0.164799
	0.311655	0.330759	0.141982	0.24941	0.251257	0.27554	0.0892477	0.144884
	0.342529	0.359622	0.16297	0.239857	0.309097	0.318539	0.181463	0.151669
	0.337328	0.324202	0.222991	0.220235	0.387122	0.401123	0.125557	0.21687
	0.370054	0.387505	0.260171	0.251229	0.315883	0.334643	0.267682	0.399858
	0.296993	0.314278	0.16148	0.29615	0.248887	0.268198	0.246493	0.285026
	0.317627	0.319959	0.141076	0.252407	0.374451	0.382499	0.394478	0.487878
	0.37102	0.376627	0.189373	0.215112	0.240864	0.255172	0.198118	0.267349
	0.392178	0.41452	0.161675	0.217194	0.136898	0.146496	0.0158444	0.0747002
	0.281877	0.285834	0.220261	0.25875	0.230896	0.228443	0.156565	0.140262
	0.386787	0.407164	0.23199	0.23785	0.33753	0.347858	0.183093	0.23051
	0.324005	0.320658	0.191793	0.231527	0.534857	0.548152	0.324127	0.665537
	0.323931	0.338688	0.214594	0.283877	0.175479	0.189328	0.231895	0.142646
	0.366414	0.384511	0.162517	0.26243	0.25178	0.272429	0.298116	0.215071
	0.358523	0.370758	0.164788	0.27126	0.133932	0.156743	0.172731	0.0424372
	0.366399	0.386087	0.204968	0.264259	0.437308	0.37975	0.461365	0.418294
	0.353092	0.373085	0.25736	0.359026	0.338877	0.350972	0.310808	0.330965
	0.331485	0.342472	0.175343	0.214702	0.218079	0.235537	0.282762	0.258631
	0.322579	0.324088	0.174391	0.299831	0.462051	0.470758	0.445627	0.51567
	0.356101	0.371632	0.151029	0.289189	0.30587	0.322267	0.295791	0.415808
	0.366482	0.379796	0.177679	0.298119	0.466443	0.485307	0.36027	0.330583
	0.297658	0.31393	0.189083	0.18571	0.215024	0.223584	0.131501	0.156479
	0.310323	0.322333	0.149872	0.215841	0.346298	0.349536	0.180713	0.222377
	0.379981	0.395648	0.168031	0.249374	0.330295	0.347861	0.286033	0.285018
	0.344342	0.352092	0.19226	0.293133	0.328208	0.345696	0.242456	0.359308
	0.307646	0.323683	0.101409	0.212326	0.273094	0.274793	0.253954	0.353511
	0.32998	0.338535	0.187857	0.290709	0.491033	0.504289	0.197845	0.488458
	0.379522	0.400732	0.280227	0.331591	0.325265	0.330304	0.194827	0.231203
	0.304159	0.317492	0.196757	0.246811	0.06575	0.0844861	0.0533666	0.0592247
	0.346977	0.368656	0.222538	0.315108	0.220628	0.237763	0.260541	0.21565
	0.378028	0.36411	0.157083	0.299132	0.371196	0.386113	0.273557	0.301953
	0.351057	0.362565	0.2456	0.344669	0.532323	0.535502	0.39025	0.654055
	0.342505	0.358917	0.123952	0.243882	0.264157	0.27591	0.279538	0.349336
	0.356664	0.362007	0.219518	0.321443	0.349242	0.360984	0.460272	0.379471
	0.338456	0.341258	0.225692	0.288601	0.29303	0.289204	0.231021	0.32696
	0.355647	0.370073	0.253214	0.20876	0.387046	0.395384	0.403822	0.488904
	0.337549	0.354017	0.25256	0.262034	0.387722	0.396548	0.168917	0.204499
	0.370173	0.383113	0.137015	0.305657	0.252099	0.266572	0.119057	0.135094
	0.296503	0.318709	0.0733014	0.196116	0.343317	0.365365	0.372501	0.44434
	0.315838	0.342043	0.132169	0.167553	0.393651	0.412233	0.303131	0.341441
	0.326367	0.337827	0.143704	0.232052	0.317948	0.318768	0.327	0.429331
	0.379852	0.390334	0.211463	0.30205	0.0583359	0.07312	0.314254	0.210805
	0.310149	0.322025	0.171397	0.252911	0.451257	0.449949	0.145794	0.43776
	0.32876	0.330594	0.162534	0.297477	0.253882	0.272514	0.196451	0.191519
	0.373621	0.385893	0.140342	0.2839	0.455611	0.464799	0.266297	0.430417
	0.367395	0.35971	0.254634	0.193566	0.310643	0.324023	0.403772	0.362904
	0.329359	0.349588	0.148795	0.268839	0.173597	0.188873	0.00110219	0.183662
	0.320062	0.334539	0.0509229	0.162373	0.500296	0.50811	0.448229	0.248111
	0.326409	0.341891	0.173582	0.249876	0.293914	0.312421	0.247206	0.420333
	0.355508	0.371761	0.211503	0.250457	0.303784	0.317936	0.180075	0.230398
	0.351601	0.363605	0.176073	0.232372	0.330231	0.338856	0.175046	0.244994
	0.311805	0.329622	0.227839	0.254094	0.343471	0.3519	0.262341	0.228778
	0.347145	0.361616	0.239829	0.241214	0.363493	0.377629	0.0348457	0.091971
	0.308864	0.317991	0.191492	0.276258	0.224528	0.21563	0.223554	0.294924
	0.330336	0.339899	0.110325	0.244839	0.438199	0.429853	0.318851	0.358687
	0.340466	0.359378	0.0921917	0.22883	0.163425	0.159923	0.0783634	0.0446331
	0.339886	0.350571	0.173446	0.226967	0.32753	0.348973	0.04227	0.214638
	0.404218	0.416362	0.221635	0.323107	0.290889	0.308559	0.204601	0.183936
	0.313037	0.329659	0.135954	0.234728	0.388259	0.401573	0.154203	0.393923
	0.362876	0.387379	0.237496	0.305976	0.433221	0.450475	0.383676	0.418188
	0.24296	0.255805	0.0498525	0.247488	0.272903	0.285245	0.175521	0.238926
	0.362472	0.379846	0.161318	0.266594	0.334858	0.347409	0.170415	0.272901
	0.388711	0.3855	0.271691	0.327755	0.361474	0.342884	0.092792	0.175994
	0.420621	0.42262	0.275363	0.336571	0.267764	0.266113	0.148518	0.363071
	0.342576	0.361293	0.201145	0.230288	0.296862	0.316066	0.254689	0.299783
	0.387639	0.404762	0.178881	0.280092	0.27762	0.263624	0.21672	0.281507
	0.337245	0.344389	0.229647	0.260779	0.307413	0.315914	0.409417	0.481444
	0.236043	0.252987	0.154063	0.23137	0.389537	0.404066	0.222651	0.432437
	0.453142	0.446808	0.297307	0.204463	0.142759	0.137579	0.104201	0.0157426
	0.261585	0.27565	0.20071	0.33264	0.158037	0.169859	0.217403	0.178946
	0.437315	0.445906	0.252677	0.28864	0.278997	0.285315	0.104875	0.0991426
	0.374618	0.388909	0.211291	0.289628	0.428915	0.43813	0.245687	0.572877
	0.295519	0.313201	0.158796	0.243101	0.310448	0.310104	0.041503	0.110381
	0.341359	0.350726	0.262451	0.302329	0.396056	0.416166	0.369762	0.493524
	0.304471	0.31724	0.200447	0.284154	0.33415	0.349103	0.243001	0.337103
	0.341328	0.349277	0.127607	0.203941	0.157036	0.161366	0.082508	0.091935
	0.29232	0.312143	0.172211	0.274532	0.27973	0.290219	0.115674	0.237742
	0.441062	0.455215	0.176452	0.26395	0.368475	0.375898	0.154628	0.123125
	0.410123	0.417916	0.223667	0.204741	0.253017	0.26276	0.17319	0.233256
	0.305576	0.322909	0.130111	0.264001	0.494933	0.498594	0.164628	0.46648
	0.364889	0.382342	0.233836	0.278684	0.0907649	0.102568	0.254187	0.230976
	0.467633	0.461339	0.215183	0.284042	0.476603	0.500071	0.288204	0.375904
	0.3093	0.325806	0.133351	0.162947	0.299141	0.299207	0.236975	0.305491
	0.293738	0.311961	0.131428	0.28967	0.192204	0.204735	0.225128	0.212367
	0.336705	0.354405	0.233099	0.301174	0.530917	0.52329	0.141959	0.279612
	0.33904	0.356726	0.270115	0.270929	0.131307	0.142481	0.233508	0.311956
	0.368129	0.374656	0.15463	0.246829	0.352868	0.371853	0.312555	0.494649
	0.296415	0.303358	0.0749938	0.169082	0.290375	0.310083	0.218494	0.298896
	0.352761	0.371228	0.2209	0.233717	0.176125	0.183793	0.0887506	0.0658424
	0.325971	0.326916	0.180524	0.232071	0.317712	0.330083	0.364428	0.373306
	0.358243	0.38043	0.231651	0.261183	0.329807	0.339412	0.233058	0.266555
	0.297679	0.310359	0.154601	0.111506	0.237639	0.237639	0.312674	0.323357
	0.369546	0.385616	0.106442	0.248877	0.350905	0.337814	0.139009	0.371151
	0.347828	0.353799	0.192198	0.338691	0.243335	0.240328	0.257686	0.32003
	0.414638	0.413031	0.260057	0.310525	0.323729	0.329507	0.241781	0.473886
	0.285739	0.304358	0.0767722	0.26525	0.504939	0.500889	0.438965	0.514335
	0.339497	0.346666	0.187953	0.332555	0.0825684	0.0973939	0.151673	0.134285
	0.386844	0.410649	0.276389	0.279122	0.376843	0.385976	0.269823	0.33429
	0.296127	0.306766	0.209957	0.213168	0.217459	0.234778	0.161207	0.175303
	0.296873	0.315147	0.125165	0.161386	0.465628	0.463629	0.335933	0.501237
	0.394279	0.416836	0.129247	0.202374	0.340173	0.351981	0.155842	0.239444
	0.349	0.353578	0.159422	0.20923	0.252309	0.263058	0.286578	0.281805
	0.351975	0.367069	0.219972	0.235559	0.274538	0.28703	0.239225	0.263876
	0.379492	0.377221	0.256433	0.259375	0.284725	0.311499	0.0740061	0.143971
	0.325833	0.34194	0.233997	0.243736	0.212385	0.222259	0.0694277	0.0749948
	0.300807	0.301459	0.220806	0.180686	0.377918	0.401909	0.232106	0.175254
	0.372067	0.389479	0.211784	0.332498	0.240566	0.260235	0.257829	0.234819
	0.361566	0.376981	0.132248	0.283248	0.348809	0.356492	0.263568	0.31095
	0.342696	0.36204	0.156294	0.256208	0.343025	0.360977	0.108542	0.31051
	0.283246	0.305063	0.226525	0.246274	0.414732	0.440593	0.443066	0.350856
	0.384527	0.398986	0.241566	0.252057	0.379065	0.388265	0.273346	0.321002
	0.360519	0.332904	0.205715	0.226181	0.102146	0.119075	0.204393	0.194127
	0.388825	0.401618	0.137964	0.247832	0.20322	0.216749	0.371689	0.313634
	0.330595	0.352228	0.141289	0.24327	0.311489	0.320902	0.0534841	0.272445
	0.352384	0.372829	0.204984	0.296144	0.315803	0.336098	0.387332	0.360444
	0.359622	0.376618	0.232037	0.271022	0.360324	0.356205	0.0753034	0.235237
	0.327138	0.335139	0.251427	0.303147	0.285711	0.290813	0.382138	0.241228
	0.333663	0.340979	0.225631	0.267438	0.436711	0.454165	0.314515	0.289539
	0.325093	0.340657	0.186467	0.265785	0.279344	0.281551	0.216325	0.308669
	0.337317	0.359105	0.265737	0.289104	0.28166	0.301077	0.25898	0.215821
	0.311061	0.323572	0.0726752	0.210046	0.274917	0.28595	0.208421	0.308345
	0.371044	0.367119	0.267268	0.311347	0.295442	0.319137	0.241311	0.439825
	0.385478	0.40461	0.261828	0.3097	0.532639	0.545447	0.172253	0.505863
	0.33216	0.335769	0.194129	0.268318	0.322872	0.319464	0.251949	0.340774
	0.312739	0.312101	0.148203	0.232563	0.237483	0.24869	0.220992	0.221449
	0.39995	0.4096	0.265679	0.357857	0.25843	0.272931	0.199039	0.0603993
	0.284488	0.310042	0.132068	0.244675	0.374545	0.3646	0.274798	0.419185
	0.393929	0.407006	0.249393	0.302992	0.350614	0.360256	0.309783	0.481344
	0.357392	0.365757	0.151906	0.224637	0.241616	0.258872	0.291364	0.382416
	0.291986	0.306492	0.221239	0.230892	0.345802	0.358618	0.224768	0.388501
	0.363997	0.369521	0.15448	0.205996	0.447709	0.468516	0.409978	0.46639
	0.308985	0.328206	0.172725	0.283113	0.299984	0.310083	0.225287	0.28348
	0.375889	0.39176	0.208254	0.305505	0.230214	0.254404	0.388392	0.21878
	0.371397	0.378629	0.173327	0.262063	0.151893	0.156071	0.118973	0.0100392
	0.370282	0.388828	0.24423	0.309524	0.300957	0.292612	0.170763	0.173111
	0.346792	0.36351	0.226831	0.275087	0.596505	0.607736	0.391637	0.469934
	0.345495	0.3437	0.0530061	0.195138	0.231696	0.249366	0.258969	0.487372
	0.362133	0.377641	0.263332	0.238287	0.403801	0.429423	0.326254	0.399064
	0.389702	0.400886	0.173037	0.304213	0.181782	0.197575	0.294961	0.456936
	0.31336	0.334894	0.190547	0.256456	0.15312	0.170469	0.0996169	0.176712
	0.296953	0.28306	0.101726	0.177365	0.364891	0.338656	0.13991	0.315027
	0.389814	0.412122	0.119088	0.241856	0.303031	0.317358	0.0699711	0.18343
	0.400766	0.408342	0.245284	0.305291	0.588725	0.592284	0.382452	0.443215
	0.309234	0.324164	0.225573	0.280776	0.18011	0.195518	0.143056	0.0656608
	0.44689	0.452538	0.28756	0.318795	0.156469	0.171107	0.0494081	0.0884053
	0.325217	0.335065	0.151728	0.227338	0.292279	0.306267	0.394098	0.347792
	0.387209	0.406482	0.241061	0.300308	0.308057	0.323693	0.235352	0.294987
	0.236716	0.256035	0.164613	0.18463	0.498405	0.504797	0.336749	0.458756
	0.278303	0.288584	0.139441	0.227894	0.198381	0.215632	0.196817	0.30493
	0.376474	0.398699	0.191169	0.26359	0.425121	0.440692	0.308498	0.40252
	0.258127	0.262598	0.151531	0.154592	0.2412	0.247046	0.195724	0.266391
	0.342278	0.348136	0.209222	0.228674	0.330097	0.347246	0.147585	0.369586
	0.376883	0.388923	0.225774	0.253163	0.286235	0.296792	0.138757	0.204275
	0.343883	0.35877	0.215792	0.273519	0.36648	0.384245	0.270264	0.399364
	0.363552	0.381477	0.153624	0.314326	0.396427	0.396427	0.353086	0.288134
	0.304719	0.315878	0.187809	0.229632	0.235829	0.250438	0.141695	0.301091
	0.318911	0.338352	0.155902	0.200239	0.453608	0.451407	0.353636	0.452856
	0.39871	0.404489	0.20434	0.220864	0.285154	0.278668	0.321674	0.267572
	0.388173	0.401515	0.149558	0.224158	0.308197	0.323061	0.379077	0.304137
	0.383316	0.380927	0.273016	0.314905	0.305928	0.3217	0.12464	0.236922
	0.339782	0.340629	0.200227	0.217224	0.225631	0.23323	0.236802	0.15693
	0.341957	0.359877	0.168807	0.236171	0.336936	0.356209	0.321145	0.27974
	0.338525	0.360579	0.295426	0.217628	0.414655	0.434565	0.369708	0.562147
	0.315336	0.333049	0.130051	0.234349	0.367348	0.367147	0.0997081	0.286883
	0.29911	0.313074	0.195783	0.197649	0.341808	0.34488	0.408072	0.323276
	0.309647	0.308927	0.129766	0.176478	0.337217	0.345627	0.385742	0.316036
	0.404747	0.418174	0.241152	0.267377	0.390728	0.398559	0.193957	0.389349
	0.351517	0.368267	0.187265	0.271516	0.47476	0.47489	0.418436	0.608083
	0.37764	0.393577	0.224577	0.262946	0.102793	0.113536	0.147	0.141516
	0.311322	0.327168	0.216526	0.297707	0.449006	0.463895	0.413568	0.591985
	0.359479	0.368264	0.204535	0.197464	0.1126	0.12124	0.169795	0.102605
	0.427498	0.441311	0.244748	0.307887	0.347436	0.333626	0.213481	0.302001
	0.325609	0.336243	0.188792	0.279012	0.136067	0.150037	0.0947615	0.094909
	0.296569	0.308006	0.180563	0.266512	0.341641	0.356003	0.298218	0.436949
	0.343436	0.349922	0.149727	0.234729	0.205932	0.204434	0.0445956	0.125756
	0.310533	0.326888	0.146154	0.222864	0.299778	0.30573	0.203178	0.326084
	0.389432	0.394684	0.227545	0.251316	0.350858	0.367022	0.302624	0.500754
	0.340739	0.364563	0.21268	0.248809	0.2977	0.304754	0.253518	0.166246
	0.330516	0.340985	0.255334	0.257352	0.306514	0.318827	0.198339	0.267456
	0.379537	0.387198	0.219817	0.281827	0.372062	0.370689	0.353346	0.472874
	0.441232	0.450629	0.253849	0.344395	0.350701	0.365416	0.286384	0.306086
	0.36344	0.382734	0.254086	0.283763	0.330128	0.320468	0.191058	0.272475
	0.266747	0.274641	0.127282	0.182136	0.162242	0.171762	0.0229862	0.0893931
	0.319433	0.338839	0.222415	0.211557	0.440396	0.452246	0.268998	0.304729
	0.326875	0.347586	0.123086	0.232221	0.360529	0.360917	0.336116	0.305844
	0.321946	0.335735	0.218	0.259028	0.44019	0.451912	0.252321	0.511357
	0.365343	0.373533	0.209916	0.261602	0.351631	0.374402	0.140948	0.252985
	0.30451	0.318927	0.225344	0.31417	0.423155	0.443491	0.40318	0.440587
	0.3945	0.394129	0.183545	0.269581	0.291873	0.312727	0.358519	0.394018
	0.387139	0.373059	0.149215	0.297066	0.536083	0.522619	0.302093	0.464311
	0.327857	0.344725	0.234164	0.217937	0.381188	0.39618	0.329971	0.478087
	0.306243	0.328246	0.19213	0.23432	0.333697	0.354902	0.158612	0.332496
	0.339427	0.348442	0.174618	0.21821	0.0921699	0.107407	0.0592107	0.168602
	0.3379	0.347659	0.248747	0.205919	0.240959	0.241377	0.0594441	0.0658073
	0.308112	0.329644	0.133585	0.192919	0.455939	0.477789	0.325791	0.443295
	0.415003	0.424453	0.233861	0.333542	0.301321	0.316338	0.369032	0.296368
	0.348097	0.37159	0.156947	0.270365	0.226385	0.233995	0.227638	0.393182
	0.314351	0.29724	0.246777	0.2459	0.306565	0.309104	0.19757	0.331187
	0.391339	0.405767	0.162031	0.237405	0.247725	0.263276	0.174958	0.182654
	0.322409	0.342757	0.186255	0.275947	0.376546	0.39767	0.359234	0.399162
	0.299592	0.31772	0.189716	0.222863	0.330399	0.347626	0.292543	0.384102
	0.398795	0.395942	0.237725	0.354766	0.231312	0.237028	0.152121	0.154131
	0.387562	0.403271	0.200377	0.242457	0.329442	0.326065	0.118769	0.121232
	0.350064	0.350345	0.210925	0.303793	0.244086	0.258927	0.337066	0.4194
	0.35989	0.374136	0.232379	0.325811	0.324249	0.337457	0.230802	0.29204
	0.272387	0.283751	0.119258	0.247481	0.311943	0.302828	0.117127	0.0838335
	0.371514	0.384898	0.193339	0.296181	0.344748	0.367596	0.31735	0.409887
	0.396133	0.394073	0.264597	0.26279	0.413832	0.426512	0.270298	0.337403
	0.299773	0.32067	0.0992327	0.213058	0.321497	0.327979	0.293184	0.241248
	0.29328	0.303991	0.158357	0.259012	0.435573	0.451222	0.431996	0.471646
	0.330015	0.352708	0.189965	0.293949	0.0885827	0.102252	0.224735	0.143301
	0.396441	0.397403	0.217831	0.215132	0.424012	0.432729	0.33077	0.377343
	0.337161	0.340421	0.229698	0.203788	0.310623	0.303771	0.139873	0.110346
	0.392116	0.412071	0.20521	0.243934	0.425805	0.445246	0.262989	0.531466
	0.350914	0.366277	0.271606	0.29353	0.257428	0.249423	0.140777	0.119327
	0.379541	0.382773	0.135919	0.263081	0.304883	0.324599	0.357316	0.35593
	0.363966	0.372232	0.225685	0.264437	0.470418	0.45906	0.340806	0.428063
	0.311053	0.328827	0.157564	0.220406	0.349945	0.35941	0.202393	0.319723
	0.338775	0.361165	0.230999	0.307078	0.283418	0.292019	0.208106	0.198201
	0.320904	0.328312	0.230094	0.307506	0.541857	0.569017	0.370298	0.60293
	0.32105	0.328982	0.0867471	0.184691	0.231788	0.234308	0.0637981	0.179719
	0.307984	0.320787	0.145623	0.26304	0.115848	0.118285	0.149343	0.0526787
	0.366343	0.387575	0.220127	0.257358	0.179857	0.180045	0.180298	0.224341
	0.410009	0.421065	0.299029	0.348656	0.440916	0.440032	0.392254	0.386994
	0.442231	0.456058	0.281576	0.287522	0.284331	0.25233	0.117457	0.147555
	0.310406	0.323355	0.166813	0.216753	0.251399	0.262181	0.129862	0.120628
	0.358844	0.371305	0.1974	0.249125	0.157017	0.168122	0.214132	0.226691
	0.300062	0.313968	0.22165	0.258115	0.398029	0.41166	0.434364	0.577636
	0.310855	0.331729	0.219554	0.262468	0.455408	0.467456	0.261803	0.257953
	0.327793	0.341207	0.151427	0.198241	0.444136	0.460858	0.247275	0.502421
	0.377442	0.395767	0.214928	0.272575	0.249164	0.263198	0.460807	0.313337
	0.304139	0.327655	0.249014	0.293755	0.346827	0.365649	0.173129	0.351649
	0.329092	0.331846	0.154264	0.218028	0.192006	0.187389	0.0769938	-0.0496494
	0.375787	0.379771	0.282417	0.319494	0.238299	0.261247	0.208405	0.277496
	0.46025	0.467487	0.286951	0.34181	0.508614	0.536582	0.493266	0.423426
	0.329917	0.316857	0.194741	0.223538	0.135077	0.14263	0.217234	0.100134
	0.317019	0.334079	0.157211	0.257683	0.364435	0.378391	0.42957	0.226076
	0.282863	0.306107	0.0850938	0.236502	0.24622	0.258034	0.238748	0.271099
	0.333076	0.352006	0.254045	0.316129	0.0872369	0.0934004	0.160161	0.258577
	0.394843	0.411464	0.183445	0.176876	0.269178	0.284328	0.266934	0.397498
	0.303474	0.319682	0.188938	0.224717	0.348131	0.351447	0.173724	0.174865
	0.379542	0.395769	0.192503	0.28519	0.393319	0.40685	0.40098	0.455222
	0.295783	0.317572	0.162369	0.239409	0.129776	0.135698	0.170242	0.0660845
	0.369388	0.360063	0.0921073	0.328714	0.364075	0.368187	0.314411	0.330663
	0.420248	0.440049	0.216142	0.273756	0.292492	0.296634	0.166217	0.438727
	0.35529	0.359304	0.202805	0.244069	0.361999	0.35827	0.439333	0.398726
	0.314486	0.326921	0.192654	0.258548	0.265286	0.279015	0.234079	0.389549
	0.367065	0.377248	0.160344	0.221554	0.201028	0.218571	0.161215	0.208384
	0.289811	0.307086	0.140646	0.221004	0.132361	0.151956	0.106338	0.0916007
	0.313423	0.308756	0.146269	0.223888	0.176347	0.182219	0.228819	0.281742
	0.349782	0.352301	0.214189	0.28344	0.450631	0.46269	0.286044	0.485343
	0.29528	0.318876	0.171607	0.231309	0.315123	0.31824	0.260745	0.350187
	0.362023	0.37342	0.191175	0.258583	0.293063	0.30623	0.0747149	0.128115
	0.400265	0.419226	0.273057	0.375439	0.386436	0.395007	0.362428	0.309234
	0.328184	0.334724	0.204974	0.220434	0.512019	0.527694	0.271576	0.412088
	0.384757	0.396247	0.125708	0.200351	0.168967	0.176605	0.13837	0.127561
	0.256926	0.275772	0.0545343	0.170104	0.209494	0.208756	0.250053	0.412379
	0.36972	0.362939	0.279379	0.292783	0.317854	0.324876	0.249598	0.105043
	0.380496	0.404421	0.26895	0.348733	0.261366	0.279426	0.341274	0.443108
	0.360056	0.364466	0.199634	0.222513	0.32785	0.340631	0.31182	0.273471
	0.412265	0.421359	0.309292	0.345803	0.358281	0.374238	0.0506096	0.226109
	0.250168	0.270484	0.185056	0.247655	0.313095	0.327024	0.383332	0.496136
	0.365064	0.380783	0.277549	0.308088	0.136467	0.140683	0.250808	0.205732
	0.392224	0.400595	0.137965	0.240845	0.38141	0.37513	0.282554	0.209896
	0.385918	0.389555	0.160324	0.305839	0.300937	0.313006	0.156226	0.178498
	0.368966	0.386238	0.197697	0.27587	0.435694	0.434087	0.357718	0.451131
	0.30134	0.323694	0.144111	0.243745	0.174696	0.186972	0.214914	0.226503
	0.322219	0.320161	0.253905	0.275017	0.210266	0.222995	0.293249	0.303173
	0.341332	0.339593	0.333092	0.22207	0.513469	0.531813	0.187724	0.397882
	0.354633	0.361171	0.205381	0.255531	0.150944	0.163895	0.223445	0.226849
	0.311831	0.320526	0.113425	0.205513	0.503716	0.517104	0.232563	0.383951
	0.323436	0.325372	0.240074	0.226627	0.0693858	0.0803433	0.00305542	0.0307303
	0.344309	0.367811	0.247916	0.268297	0.29208	0.294424	0.349968	0.44593
	0.379067	0.392331	0.144162	0.240618	0.356392	0.365918	0.254376	0.414117
	0.385145	0.404112	0.215964	0.230878	0.335451	0.355864	0.304728	0.290169
	0.391115	0.411202	0.240338	0.293865	0.199592	0.202894	0.0424648	0.103692
	0.259354	0.277079	0.154467	0.217732	0.183324	0.202303	0.144229	0.268728
	0.346819	0.362264	0.177624	0.243873	0.394503	0.404589	0.278668	0.358453
	0.349235	0.331297	0.147515	0.258375	0.284224	0.294325	0.280263	0.32608
	0.391648	0.407629	0.190409	0.28129	0.254113	0.271334	0.259694	0.252713
	0.325374	0.333001	0.173849	0.270417	0.392609	0.401537	0.215165	0.375723
	0.297479	0.313765	0.08196	0.229043	0.193403	0.201005	0.0632949	0.0352089
	0.37674	0.396331	0.286137	0.323019	0.192242	0.171176	0.224657	0.344354
	0.354671	0.352204	0.177519	0.254437	0.444792	0.451439	0.229042	0.311874
	0.354131	0.365862	0.228625	0.253233	0.0732329	0.0821035	0.100348	0.0707515
	0.398827	0.404539	0.186431	0.303855	0.46474	0.47829	0.384857	0.411558
	0.341472	0.363105	0.177924	0.22325	0.359519	0.383134	0.321008	0.407497
	0.373484	0.377926	0.152848	0.248397	0.164074	0.167948	0.156283	0.179106
	0.314748	0.333956	0.164403	0.292432	0.419494	0.43634	0.366601	0.517526
	0.388057	0.395191	0.252792	0.28574	0.414796	0.432309	0.328464	0.329219
	0.274504	0.288925	0.14165	0.187335	0.0665109	0.0707907	0.225393	0.302592
	0.330326	0.353749	0.214182	0.193823	0.341155	0.349034	0.338499	0.3422
	0.377664	0.371606	0.216343	0.235995	0.293986	0.316138	0.146732	0.171526
	0.391058	0.40228	0.216453	0.380631	0.479904	0.499537	0.440694	0.527017
	0.379838	0.396347	0.217386	0.223839	0.185462	0.176581	0.194722	0.250712
	0.295672	0.314959	0.260046	0.310013	0.469869	0.462424	0.260406	0.435943
	0.34435	0.34091	0.139472	0.266667	0.369888	0.377947	0.287367	0.422056
	0.438016	0.45685	0.241795	0.354633	0.314281	0.335068	0.230092	0.0708762
	0.283906	0.295874	0.15918	0.286652	0.262898	0.277553	0.237612	0.259753
	0.410899	0.410459	0.178441	0.184968	0.217409	0.234906	0.303483	0.319147
	0.374554	0.391476	0.222328	0.277692	0.297282	0.314933	0.207646	0.288423
	0.329982	0.35448	0.266012	0.232361	0.261065	0.267933	0.0789843	0.180525
	0.322345	0.341477	0.18957	0.314784	0.272093	0.283262	0.120375	0.169301
	0.295362	0.291602	0.145773	0.250703	0.170139	0.166153	0.214181	0.177804
	0.346852	0.356878	0.168413	0.212999	0.339883	0.352399	0.139508	0.143893
	0.315776	0.32948	0.26108	0.282291	0.351137	0.360975	0.253567	0.436711
	0.379273	0.392998	0.229716	0.269684	0.247261	0.260851	0.180759	0.180676
	0.310218	0.321095	0.210391	0.229806	0.34051	0.337027	0.29956	0.32734
	0.382881	0.396569	0.174812	0.297529	0.229724	0.249133	0.207473	0.372138
	0.352355	0.370407	0.185342	0.215899	0.352893	0.379454	0.248445	0.344008
	0.381726	0.403506	0.141728	0.251625	0.307813	0.318792	0.325601	0.28179
	0.326353	0.322136	0.180006	0.246447	0.415232	0.413097	0.141881	0.222847
	0.373135	0.386324	0.242607	0.270973	0.428026	0.410827	0.272066	0.257379
	0.307606	0.31929	0.206883	0.237284	0.251476	0.267664	0.473326	0.36823
	0.348433	0.355562	0.155977	0.308928	0.360637	0.355312	0.12119	0.299522
	0.282624	0.305753	0.220573	0.285274	0.355364	0.373475	0.268896	0.289761
	0.408121	0.427416	0.242228	0.290852	0.225726	0.236237	0.177906	0.176451
	0.351429	0.354636	0.205465	0.306359	0.214733	0.233959	0.337516	0.397804
	0.40347	0.407272	0.239007	0.265919	0.26056	0.27304	0.0499868	0.0717697
	0.340697	0.353699	0.17961	0.272613	0.255913	0.252351	0.243578	0.277427
	0.384331	0.376818	0.2644	0.327622	0.279043	0.293407	0.315268	0.30647
	0.385729	0.409916	0.243299	0.292162	0.268707	0.290347	0.160529	0.110869
	0.351487	0.351276	0.191136	0.255878	0.380686	0.394744	0.325829	0.387518
	0.272631	0.294801	0.0880705	0.286422	0.438541	0.416859	0.278835	0.216888
	0.341905	0.338787	0.138113	0.234005	0.247078	0.231774	0.183473	0.251193
	0.327538	0.352949	0.194248	0.252686	0.399984	0.407046	0.268153	0.277762
	0.342976	0.363277	0.148648	0.226198	0.177454	0.189475	0.374365	0.290813
	0.311759	0.319752	0.204239	0.365584	0.518993	0.526561	0.499237	0.511774
	0.434131	0.437077	0.228563	0.295193	0.299977	0.312142	0.195848	0.362291
	0.265813	0.286176	0.173277	0.306736	0.29899	0.307687	0.182531	0.180276
	0.319868	0.32196	0.216938	0.23652	0.352919	0.371264	0.161208	0.231995
	0.397279	0.41366	0.118384	0.346122	0.365503	0.376595	0.236817	0.18507
	0.353602	0.370849	0.173076	0.28293	0.352003	0.362748	0.294005	0.254533
	0.347812	0.354483	0.2518	0.199335	0.308557	0.325668	0.407637	0.351176
	0.326507	0.337848	0.177963	0.258809	0.327946	0.346304	0.283645	0.388251
	0.282493	0.297537	0.203681	0.236606	0.413679	0.410621	0.242688	0.344698
	0.344949	0.370578	0.189134	0.213579	0.267919	0.272367	0.430068	0.348223
	0.384525	0.382842	0.223675	0.287513	0.253879	0.277037	0.15563	0.356987
	0.326138	0.33364	0.197972	0.198001	0.176602	0.161221	0.0968949	0.0566276
	0.382025	0.397783	0.233727	0.277895	0.460354	0.462798	0.385718	0.48626
	0.370007	0.385697	0.159278	0.251263	0.362177	0.38295	0.500856	0.516799
	0.264802	0.277416	0.147107	0.16745	0.323209	0.325049	0.306653	0.328888
	0.362265	0.38021	0.231276	0.213556	0.260027	0.276775	0.130556	0.249982
	0.372632	0.374034	0.209061	0.297357	0.159103	0.172526	-0.0174397	0.0349727
	0.338811	0.357167	0.11873	0.233386	0.315826	0.333825	0.252262	0.22262
	0.374499	0.388209	0.304277	0.263488	0.165452	0.186411	0.131622	0.359325
	0.336217	0.356865	0.205368	0.307582	0.433532	0.453362	0.193604	0.306259
	0.341302	0.349351	0.220438	0.235454	0.190835	0.202774	0.0951983	0.0729107
	0.349923	0.347749	0.223554	0.306785	0.296196	0.310262	0.273189	0.27004
	0.411247	0.419548	0.252573	0.312738	0.398385	0.416209	0.278685	0.326282
	0.347332	0.364465	0.121026	0.184272	0.27418	0.286782	0.243181	0.276251
	0.280066	0.291107	0.163163	0.290387	0.30315	0.320273	0.196189	0.152431
	0.383491	0.383894	0.215917	0.240393	0.354545	0.344512	0.202583	0.541418
	0.334015	0.35651	0.264974	0.294661	0.280291	0.275926	0.157778	0.268168
	0.360462	0.38011	0.229806	0.231378	0.225656	0.224692	0.160646	0.251034
	0.26562	0.278472	0.212396	0.234188	0.371784	0.384728	0.339783	0.415645
	0.287349	0.290039	0.161813	0.241008	0.338214	0.356039	0.454764	0.296346
	0.385408	0.40614	0.14297	0.260079	0.220393	0.237958	0.0700123	0.160704
	0.440521	0.451005	0.201137	0.280322	0.385405	0.400773	0.191594	0.342249
	0.305811	0.303944	0.188713	0.300526	0.441459	0.458974	0.349899	0.278927
	0.344785	0.355644	0.129681	0.186489	0.435954	0.425311	0.218791	0.263922
	0.373573	0.390361	0.302926	0.325216	0.11555	0.131247	0.0825018	0.0786178
	0.353353	0.363726	0.150863	0.280519	0.430702	0.438258	0.481656	0.578898
	0.379128	0.40258	0.216525	0.256056	0.293629	0.312779	0.326455	0.348798
	0.376695	0.398857	0.274049	0.305539	0.331055	0.346179	0.315678	0.322528
	0.292771	0.305705	0.179155	0.200047	0.393841	0.405542	0.284307	0.386404
	0.294131	0.281164	0.164627	0.197897	0.178229	0.188607	0.0517567	0.0379718
	0.397345	0.414898	0.218737	0.268319	0.228906	0.225417	0.268401	0.177368
	0.393352	0.402214	0.267283	0.294246	0.411986	0.415112	0.238517	0.534033
	0.395211	0.402204	0.199681	0.259828	0.397726	0.356462	0.283385	0.350756
	0.313932	0.328756	0.183103	0.300016	0.346419	0.362391	0.326752	0.488882
	0.356101	0.370282	0.253303	0.326053	0.228346	0.243085	0.134734	0.173063
	0.301245	0.318745	0.270113	0.304712	0.092701	0.100419	0.255628	0.228802
	0.381855	0.382031	0.251152	0.225419	0.295284	0.289673	0.114793	0.13288
	0.32613	0.338042	0.135289	0.179252	0.41629	0.429865	0.154589	0.181753
	0.379222	0.378542	0.325865	0.342142	0.19086	0.209443	0.168879	0.0984113
	0.356894	0.378313	0.220376	0.258491	0.226926	0.244182	0.27939	0.303123
	0.304642	0.311139	0.186848	0.300525	0.290013	0.281668	0.255606	0.259881
	0.363727	0.385379	0.18401	0.244945	0.510761	0.519706	0.30911	0.569034
	0.254998	0.278595	0.172114	0.248288	0.40674	0.414443	0.226968	0.385528
	0.431201	0.443006	0.260786	0.283215	0.194517	0.210806	0.113973	0.163152
	0.355131	0.362284	0.235885	0.313738	0.305419	0.314749	0.187132	0.247246
	0.324101	0.328853	0.142553	0.235978	0.249067	0.253279	0.112045	0.144918
	0.354846	0.367712	0.240199	0.277084	0.248626	0.248114	0.284935	0.40333
	0.316471	0.319147	0.218277	0.222546	0.274145	0.26411	0.202246	0.315213
	0.34662	0.35924	0.145213	0.222517	0.335037	0.348663	0.161441	0.308871
	0.393796	0.409421	0.189823	0.306565	0.401593	0.411374	0.390679	0.475831
	0.329626	0.346559	0.159147	0.304086	0.273247	0.290532	0.15809	0.0520116
	0.297654	0.312685	0.0911553	0.189158	0.154532	0.168023	0.0631874	0.137887
	0.29936	0.312736	0.225154	0.216853	0.24202	0.243086	0.0840977	0.137554
	0.374907	0.391577	0.25967	0.262046	0.144672	0.152232	0.264166	0.207083
	0.396932	0.404067	0.185546	0.287237	0.437031	0.439825	0.267294	0.360397
	0.342339	0.362346	0.180493	0.240456	0.475459	0.485061	0.307528	0.398291
	0.350783	0.358495	0.20301	0.302412	0.347229	0.360314	0.195341	0.1693
	0.37899	0.378179	0.246843	0.296993	0.386646	0.404489	0.121444	0.181398
	0.361619	0.370437	0.153939	0.301856	0.370751	0.385002	0.150356	0.36143
	0.333178	0.355105	0.22283	0.214092	0.410311	0.390847	0.228056	0.575691
	0.398326	0.414895	0.206865	0.243931	0.142191	0.165726	0.146062	0.29612
	0.307493	0.31131	0.213127	0.319487	0.141593	0.141593	0.313153	0.276707
	0.377874	0.39871	0.253709	0.318856	0.251909	0.252852	0.3445	0.395469
	0.30146	0.319258	0.240501	0.215019	0.555521	0.565336	0.23207	0.553628
	0.384296	0.395073	0.173895	0.306439	0.310977	0.327704	0.30406	0.185843
	0.366606	0.372393	0.184226	0.268919	0.200728	0.178339	0.207764	-0.0200147
	0.302645	0.309064	0.168999	0.212576	0.310426	0.321802	0.364353	0.317046
	0.286843	0.306096	0.202317	0.224605	0.290465	0.309124	0.219546	0.32292
	0.342182	0.360607	0.153104	0.255056	0.436096	0.451364	0.265658	0.355629
	0.370329	0.391074	0.177405	0.243396	0.297786	0.313127	0.0764047	0.107019
	0.399822	0.401896	0.21376	0.348785	0.274394	0.273262	0.355001	0.217308
	0.322857	0.327747	0.192987	0.29975	0.29506	0.314959	0.184807	0.283644
	0.271405	0.289432	0.254346	0.280407	0.339422	0.367288	0.196418	0.202254
	0.35629	0.362773	0.149901	0.282348	0.329104	0.347795	0.385221	0.317423
	0.368509	0.377554	0.192891	0.278574	0.508614	0.526068	0.348118	0.423888
	0.404775	0.416861	0.247198	0.334418	0.309132	0.31119	0.222303	0.339824
	0.345681	0.36262	0.145548	0.180453	0.152929	0.161448	0.168435	0.0977458
	0.394588	0.410559	0.157089	0.22841	0.323231	0.32595	0.38181	0.299058
	0.393472	0.39558	0.271643	0.305513	0.200433	0.207109	0.121236	0.187308
	0.324629	0.333551	0.101945	0.253841	0.232941	0.245165	0.217969	0.213692
	0.28164	0.280174	0.179844	0.229937	0.303207	0.303342	0.254046	0.358687
	0.365029	0.389755	0.205222	0.268441	0.433882	0.444685	0.331344	0.308562
	0.328692	0.343345	0.170956	0.249856	0.338464	0.345149	0.353192	0.325402
	0.316479	0.329778	0.178068	0.210979	0.246165	0.257876	0.23066	0.449185
	0.412648	0.419617	0.248672	0.35534	0.181078	0.188865	0.210913	0.285223
	0.294289	0.308561	0.23644	0.253094	0.287547	0.301911	0.205675	0.276866
	0.336346	0.354953	0.246977	0.245022	0.226962	0.235785	0.147839	0.160442
	0.304866	0.313096	0.152019	0.286122	0.592022	0.592172	0.445286	0.500849
	0.380583	0.38062	0.201877	0.270306	0.342238	0.36437	0.196001	0.422196
	0.349825	0.373685	0.210618	0.300711	0.245888	0.262384	0.13637	0.277945
	0.35864	0.362708	0.224224	0.229582	0.0833706	0.106569	-0.00299201	-0.0113438
	0.392768	0.41036	0.166235	0.249063	0.19605	0.214072	0.476226	0.280554
	0.396234	0.411202	0.309814	0.331594	0.314583	0.323279	0.186974	0.243312
	0.278293	0.286998	0.161394	0.270948	0.292383	0.310018	0.0728235	0.166722
	0.284433	0.294406	0.211608	0.254576	0.446843	0.45173	0.303246	0.309417
	0.427507	0.441858	0.251994	0.298787	0.365462	0.384236	0.162648	0.163444
	0.357443	0.377299	0.194549	0.278155	0.245066	0.259124	0.30448	0.359551
	0.398172	0.416722	0.172148	0.386147	0.23043	0.236561	0.170986	0.133804
	0.319508	0.34123	0.242835	0.308328	0.41602	0.429727	0.465034	0.237997
	0.315065	0.327001	0.210748	0.216313	0.391951	0.408938	0.339743	0.31777
	0.295012	0.304018	0.177552	0.211336	0.392481	0.393853	0.2347	0.319912
	0.350537	0.353561	0.144933	0.216861	0.194213	0.203454	0.253797	0.163629
	0.385786	0.403757	0.21118	0.299011	0.30963	0.330083	0.286995	0.302731
	0.333	0.348573	0.0991452	0.201003	0.385409	0.40245	0.0941928	0.418271
	0.278782	0.283429	0.13417	0.233946	0.326304	0.309247	0.0944731	0.127089
	0.357961	0.371191	0.195473	0.314917	0.302976	0.324657	0.32249	0.333215
	0.357688	0.374346	0.281428	0.354533	0.248996	0.248655	0.138076	0.26334
	0.33386	0.352407	0.163114	0.234064	0.356664	0.352756	0.359525	0.437064
	0.418474	0.412579	0.253332	0.227107	0.320435	0.324028	0.324163	0.206991
	0.306085	0.328426	0.200905	0.273573	0.404667	0.397696	0.243637	0.336103
	0.289589	0.293562	0.146618	0.237271	0.352592	0.352592	0.203074	0.335481
	0.367104	0.376636	0.197532	0.265112	0.229925	0.240628	0.143845	0.258582
	0.34371	0.34788	0.203572	0.192658	0.367518	0.37834	0.295648	0.296102
	0.406935	0.423043	0.305192	0.235533	0.139236	0.145161	0.131539	0.157052
	0.35353	0.368373	0.11788	0.206463	0.210626	0.217545	0.182403	0.0705701
	0.312344	0.317966	0.132223	0.196537	0.422154	0.443985	0.296123	0.223465
	0.290842	0.310498	0.15454	0.229979	0.428279	0.429855	0.0311656	0.369866
	0.338655	0.355988	0.227523	0.258918	0.324601	0.326193	0.355337	0.446301
	0.359063	0.376778	0.215751	0.308281	0.250593	0.262158	0.148508	0.144878
	0.362013	0.364472	0.14142	0.221446	0.519304	0.525547	0.372428	0.274554
	0.311575	0.32065	0.171467	0.201789	0.215836	0.222096	0.232046	0.315279
	0.373818	0.388098	0.20115	0.306162	0.194137	0.198683	0.0938311	0.134924
	0.297908	0.32078	0.125035	0.198352	0.198531	0.223179	0.30147	0.296099
	0.326122	0.341574	0.282911	0.312783	0.402874	0.407919	0.26133	0.312998
	0.425109	0.399455	0.269535	0.321467	0.364814	0.365738	0.379253	0.438152
	0.384927	0.400189	0.172206	0.250164	0.0814309	0.0868381	0.0537795	0.112041
	0.301958	0.313203	0.2434	0.191848	0.394537	0.405463	0.2692	0.428975
	0.328657	0.341207	0.193862	0.299358	0.141846	0.147674	0.163979	0.0605788
	0.371554	0.390014	0.188557	0.271494	0.376514	0.388882	0.455164	0.418733
	0.255376	0.256956	0.181307	0.229127	0.0432955	0.0479904	0.0180076	0.0352259
	0.386117	0.401517	0.173027	0.291055	0.55453	0.557383	0.255468	0.504348
	0.364854	0.382572	0.255175	0.36007	0.330836	0.314049	0.340303	0.294609
	0.381301	0.392908	0.268808	0.354538	0.376021	0.383644	0.326163	0.370025
	0.368688	0.384216	0.216263	0.263509	0.307111	0.31007	0.339603	0.386587
	0.322258	0.331191	0.21975	0.271758	0.289841	0.281739	0.0588458	0.0637082
	0.279577	0.30014	0.142713	0.245435	0.205796	0.211761	0.182874	0.202996
	0.377299	0.384434	0.190401	0.228666	0.52299	0.528748	0.414298	0.515137
	0.352572	0.375022	0.210584	0.257434	0.342281	0.357791	0.209034	0.264713
	0.377435	0.387093	0.129673	0.192724	0.187291	0.201453	0.134926	0.0954387
	0.339573	0.35408	0.206707	0.279925	0.366671	0.372812	0.35681	0.407234
	0.311659	0.324688	0.202754	0.27929	0.409337	0.401872	0.339917	0.301436
	0.343869	0.352896	0.14018	0.189912	0.275618	0.291711	0.273147	0.209427
	0.264322	0.26107	0.143945	0.246847	0.606135	0.614721	0.225308	0.616045
	0.341201	0.326104	0.19629	0.259144	0.131099	0.13092	0.131696	0.0980691
	0.399442	0.418214	0.310774	0.320973	0.263918	0.286083	0.14547	0.140783
	0.359974	0.374692	0.162629	0.26755	0.222249	0.224105	0.276501	0.358079
	0.36751	0.390444	0.260878	0.278083	0.341936	0.35423	0.0690146	0.306382
	0.306555	0.323623	0.181482	0.253941	0.25576	0.269681	0.199851	0.221452
	0.344306	0.354433	0.20888	0.238158	0.296468	0.277202	0.417444	0.25941
	0.356801	0.375904	0.160088	0.291555	0.356201	0.376754	0.332729	0.473617
	0.344245	0.366393	0.189832	0.268531	0.0824978	0.0955004	0.0681839	0.0436403
	0.402394	0.402432	0.213164	0.245361	0.333307	0.326813	0.196163	0.175804
	0.333775	0.346034	0.191709	0.258035	0.476616	0.48863	0.359412	0.441547
	0.318734	0.330468	0.134242	0.190276	0.254029	0.260337	0.439742	0.317914
	0.351853	0.361498	0.230843	0.343777	0.430127	0.441225	0.309074	0.369717
	0.397446	0.418078	0.219177	0.23635	0.276991	0.256485	0.0827458	0.0753879
	0.319895	0.337462	0.159925	0.228731	0.327391	0.31849	0.401215	0.284659
	0.384639	0.369522	0.277888	0.308818	-0.0113382	-0.0036459	0.0388223	0.0682726
	0.442322	0.456466	0.292352	0.318688	0.131242	0.140273	0.0677546	0.162054
	0.360123	0.37947	0.167178	0.195397	0.343482	0.323545	0.335939	0.344454
	0.217975	0.23882	0.112212	0.156066	0.272693	0.275803	0.452503	0.322786
	0.341245	0.351148	0.111108	0.283158	0.280497	0.299661	0.19645	0.360357
	0.274746	0.294291	0.11731	0.254302	0.17802	0.185051	0.182887	0.295945
	0.361909	0.373295	0.214715	0.248076	0.251636	0.270869	0.362087	0.451034
	0.399111	0.419348	0.26647	0.297111	0.285359	0.295785	0.263771	0.284285
	0.356753	0.368781	0.188133	0.288246	0.26881	0.289757	0.168017	0.287897
	0.335539	0.334309	0.198401	0.238889	0.481637	0.481136	0.335933	0.618873
	0.354118	0.34633	0.206544	0.297147	0.370522	0.383479	0.221138	0.261403
	0.346814	0.368604	0.192091	0.156354	0.350625	0.373655	0.370189	0.518281
	0.329751	0.337802	0.14983	0.264938	0.362253	0.354711	0.148365	0.350562
	0.348188	0.360127	0.18972	0.29646	0.283788	0.296136	0.298793	0.334257
	0.335985	0.349058	0.186939	0.210659	0.268982	0.282959	0.231341	0.252621
	0.30999	0.32777	0.204217	0.267452	0.368166	0.364645	0.408895	0.412797
	0.352395	0.374632	0.2299	0.276881	0.208702	0.215573	0.282811	0.220348
	0.356223	0.372812	0.233827	0.257979	0.224977	0.216841	0.222651	0.307819
	0.362377	0.362749	0.213108	0.317868	0.441918	0.459462	0.345549	0.633852
	0.372875	0.371595	0.195186	0.215109	0.400041	0.407902	0.230234	0.333773
	0.337408	0.343154	0.146824	0.226672	0.450393	0.436912	0.264985	0.301245
	0.367973	0.38161	0.293267	0.309965	0.451778	0.475675	0.309545	0.54927
	0.365719	0.369049	0.227595	0.314821	0.341341	0.344643	0.272265	0.275389
	0.327521	0.348481	0.21924	0.251306	0.211262	0.225261	0.246265	0.173036
	0.344251	0.362422	0.217429	0.262142	0.297022	0.313372	0.321737	0.199133
	0.403135	0.410156	0.17448	0.275496	0.182488	0.196843	0.242853	0.243451
	0.370755	0.387827	0.1769	0.227147	0.259358	0.265556	0.0919478	0.190929
	0.375384	0.391144	0.297305	0.343212	0.381996	0.406326	0.278326	0.535111
	0.366584	0.37675	0.160143	0.287094	0.260489	0.273888	0.208857	0.247643
	0.24102	0.259393	0.159467	0.1993	0.363049	0.341291	0.324581	0.293376
	0.382594	0.37685	0.169228	0.216911	0.168087	0.163738	0.182541	0.169958
	0.317923	0.335506	0.222374	0.275072	0.502489	0.512893	0.374592	0.589957
	0.294041	0.31686	0.200392	0.224547	0.207356	0.225791	0.298961	0.417164
	0.380409	0.386741	0.160821	0.318634	0.137481	0.145779	0.0529655	0.276666
	0.342798	0.361119	0.154464	0.210527	0.253057	0.271879	0.284924	0.277194
	0.337808	0.350582	0.201125	0.32105	0.317891	0.334168	0.318034	0.2591
	0.372072	0.395106	0.161769	0.204405	0.282762	0.300687	0.214195	0.26956
	0.302298	0.294899	0.266751	0.251301	0.447137	0.454142	0.363555	0.552049
	0.312778	0.321766	0.203519	0.249698	0.45077	0.415725	0.418844	0.459881
	0.367549	0.383645	0.112305	0.213741	0.214709	0.236928	0.0771668	0.201947
	0.396142	0.405837	0.255664	0.258398	0.215425	0.230405	0.250778	0.349118
	0.35087	0.358647	0.234462	0.323713	0.328677	0.32874	0.38516	0.360224
	0.375158	0.399147	0.218053	0.305714	0.326657	0.344692	0.109447	0.141868
	0.331849	0.335401	0.253123	0.248549	0.383794	0.39422	0.423666	0.441079
	0.300466	0.306268	0.115844	0.174073	0.399936	0.407292	0.340853	0.288731
	0.374645	0.394839	0.203122	0.280318	0.311713	0.320876	0.246348	0.273318
	0.354183	0.376459	0.228602	0.334055	0.377617	0.387458	0.307656	0.433857
	0.303586	0.31764	0.168107	0.196192	0.264131	0.276424	0.394015	0.53497
	0.34311	0.350472	0.149466	0.287918	0.359986	0.368594	0.277862	0.329121
	0.34443	0.339123	0.129283	0.250287	0.358117	0.368423	0.271247	0.24181
	0.327662	0.342965	0.239156	0.373319	0.295131	0.298207	0.410507	0.425493
	0.42168	0.424842	0.228144	0.204688	0.319695	0.329939	0.202748	0.21867
	0.321007	0.335295	0.225759	0.302959	0.429036	0.418351	0.28488	0.427991
	0.405046	0.423483	0.14402	0.272719	0.0952697	0.108234	0.0408408	0.184655
	0.326936	0.339272	0.161222	0.244101	0.29263	0.31157	0.152866	0.189364
	0.361345	0.367356	0.138659	0.252424	0.192205	0.196306	0.355011	0.282595
	0.25798	0.269003	0.140083	0.193168	0.325725	0.325602	0.240201	0.300553
	0.329753	0.350611	0.188781	0.223918	0.283639	0.273768	0.0482575	0.0821444
	0.339079	0.348837	0.274312	0.271635	0.284861	0.284861	0.272972	0.169305
	0.413206	0.425623	0.133292	0.227039	0.43504	0.451363	0.28921	0.353342
	0.376304	0.377142	0.179299	0.33463	0.464863	0.468009	0.340683	0.433468
	0.379774	0.403948	0.213269	0.296193	0.373739	0.376954	0.249126	0.232402
	0.318844	0.337046	0.203891	0.293378	0.281594	0.288865	0.307723	0.245369
	0.368502	0.368031	0.152837	0.275686	0.152241	0.173005	0.341071	0.179448
	0.301682	0.314728	0.237052	0.285923	0.260673	0.260673	0.260861	0.36364
	0.314228	0.31721	0.148454	0.27861	0.410529	0.426877	0.175108	0.272597
	0.291695	0.313527	0.11838	0.14177	0.251181	0.25949	0.131419	0.176887
	0.378595	0.388838	0.193397	0.25422	0.338817	0.353655	0.242475	0.194189
	0.36193	0.373344	0.153413	0.291745	0.276384	0.275372	0.363563	0.361837
	0.404784	0.407441	0.308888	0.344654	0.416129	0.432996	0.303406	0.339764
	0.241233	0.262012	0.211157	0.234412	0.246955	0.231733	0.311324	0.275016
	0.306671	0.30462	0.132305	0.210831	0.390081	0.403614	0.160665	0.153614
	0.401681	0.405952	0.319961	0.327182	0.382779	0.397102	0.419026	0.378526
	0.44131	0.459329	0.244524	0.283947	0.236702	0.260088	0.220584	0.102812
	0.311496	0.326491	0.222024	0.246406	0.16205	0.179474	0.165526	0.251772
	0.384843	0.40695	0.216608	0.270171	0.144458	0.149376	0.000901725	0.0414235
	0.313698	0.331357	0.147281	0.257946	0.461492	0.467431	0.420011	0.501234
	0.360915	0.337983	0.169919	0.207472	0.380733	0.400448	0.284302	0.33992
	0.314219	0.335241	0.142841	0.310605	0.232775	0.250473	0.129337	0.168949
	0.400153	0.409094	0.204419	0.305841	0.185726	0.187782	0.10633	0.0632395
	0.397001	0.404746	0.259819	0.31235	0.24692	0.24459	0.124342	0.0817431
	0.336072	0.334621	0.164774	0.186033	0.478276	0.486303	0.277129	0.452637
	0.325208	0.339542	0.196035	0.252253	0.369026	0.380303	0.445348	0.505101
	0.31844	0.341245	0.135832	0.250614	0.277359	0.292749	0.341232	0.395624
	0.365187	0.380795	0.132499	0.259291	0.381272	0.396615	0.174463	0.173501
	0.320601	0.326245	0.234477	0.216014	0.373338	0.378222	0.368702	0.392857
	0.285496	0.290881	0.259461	0.203155	0.272446	0.285719	0.143511	0.349409
	0.323386	0.343727	0.141173	0.257019	0.249144	0.253984	0.226257	0.276146
	0.344884	0.355841	0.226186	0.293478	0.456733	0.450366	0.326897	0.31721
	0.408104	0.424182	0.241394	0.322052	0.31661	0.336141	0.378924	0.422406
	0.346061	0.362565	0.195778	0.244508	0.273346	0.270322	0.361092	0.370349
	0.361337	0.379625	0.217307	0.329988	0.31329	0.328607	0.172641	0.370852
	0.33493	0.344806	0.238622	0.234607	0.302086	0.319097	0.260937	0.341882
	0.342298	0.359415	0.187056	0.242991	0.358704	0.365928	0.211972	0.287194
	0.381566	0.381707	0.182546	0.253947	0.263118	0.274829	0.263736	0.312397
	0.317539	0.339614	0.187725	0.243448	0.277803	0.285622	0.204682	0.248921
	0.389057	0.410345	0.160548	0.202825	0.414786	0.408284	0.0471079	0.202059
	0.347341	0.351538	0.193611	0.285286	0.140752	0.135385	0.0645227	0.0832211
	0.299807	0.318423	0.0965329	0.211726	0.247169	0.260725	0.255182	0.248693
	0.345523	0.332932	0.233882	0.274744	0.327465	0.334337	0.148582	0.307427
	0.341388	0.352378	0.182875	0.257917	0.234117	0.247982	0.29422	0.188913
	0.274402	0.281225	0.150112	0.21563	0.429367	0.439347	0.35401	0.31102
	0.379594	0.403253	0.187815	0.270517	0.431932	0.448863	0.35124	0.356541
	0.372832	0.384453	0.255823	0.232731	0.403381	0.406557	0.253377	0.367419
	0.412477	0.416934	0.263799	0.309732	0.272693	0.278643	0.346465	0.262415
	0.428785	0.440285	0.136712	0.22674	0.455704	0.485971	0.441709	0.393028
	0.287176	0.303848	0.192125	0.216449	0.269818	0.280917	0.132316	0.148586
	0.279559	0.299952	0.272745	0.322273	0.0731424	0.0692625	0.0933813	0.025131
	0.38509	0.376714	0.209261	0.248773	0.343692	0.348988	0.16785	0.27298
	0.372641	0.388283	0.191756	0.208892	0.362227	0.37403	0.411271	0.236876
	0.355594	0.374681	0.225742	0.212547	0.481666	0.484745	0.414343	0.309428
	0.343903	0.358491	0.165916	0.324444	0.338142	0.335033	0.0956746	0.351529
	0.289962	0.292197	0.186449	0.225888	0.330161	0.339215	0.421004	0.238238
	0.401744	0.417576	0.145709	0.261978	0.424276	0.432078	0.204363	0.34668
	0.346296	0.362274	0.293262	0.293239	0.324755	0.323864	0.12254	0.208633
	0.321978	0.337669	0.229107	0.231694	0.367566	0.380827	0.135496	0.407461
	0.314079	0.321104	0.165442	0.239703	0.299693	0.313484	0.320997	0.351533
	0.363238	0.372799	0.236469	0.349898	0.386336	0.404894	0.25973	0.311366
	0.385929	0.395203	0.226625	0.280227	0.555359	0.546009	0.363493	0.375978
	0.376797	0.393559	0.172219	0.306286	0.250745	0.247271	0.150092	0.164333
	0.235645	0.252588	0.180199	0.215712	0.249294	0.26476	0.42508	0.335234
	0.42108	0.43065	0.210275	0.303244	0.216235	0.21377	0.149125	0.197183
	0.301973	0.316859	0.183411	0.239402	0.489333	0.508595	0.197283	0.615581
	0.355401	0.372667	0.204819	0.266842	0.145126	0.148963	0.137238	0.124819
	0.453096	0.459618	0.283991	0.325206	0.227788	0.24507	0.15794	0.0402706
	0.298791	0.319534	0.121802	0.214496	0.357779	0.371261	0.234993	0.389502
	0.312677	0.331877	0.137612	0.234278	0.318152	0.325845	0.0907043	0.088132
	0.390044	0.392903	0.262399	0.240187	0.454685	0.462889	0.394862	0.531136
	0.346188	0.34523	0.188203	0.197694	0.122031	0.137672	0.280182	0.336159
	0.342611	0.364201	0.199718	0.297408	0.19482	0.215569	0.285104	0.209661
	0.34077	0.352066	0.145832	0.322114	0.476636	0.489611	0.34109	0.577581
	0.385361	0.385902	0.146481	0.220761	-0.0112786	0.00226716	0.0539141	0.057506
	0.297112	0.316658	0.169946	0.171539	0.21723	0.223532	0.173882	0.204663
	0.325216	0.345934	0.156819	0.228248	0.31471	0.310822	0.220405	0.389999
	0.394122	0.403624	0.270132	0.330992	0.369095	0.376794	0.393909	0.442262
	0.358732	0.373849	0.164665	0.318653	0.262541	0.274034	0.276863	0.293919
	0.316813	0.325411	0.124674	0.2303	0.177185	0.178329	0.262291	0.328051
	0.441321	0.457362	0.242792	0.303098	0.318575	0.337332	0.50651	0.389746
	0.326337	0.330006	0.199325	0.236726	0.52974	0.540378	0.302445	0.540125
	0.333317	0.352382	0.14255	0.224666	0.299008	0.310366	0.185584	0.303959
	0.303144	0.322368	0.160302	0.234637	0.304619	0.321087	0.463655	0.255105
	0.362778	0.386103	0.128511	0.257853	0.343518	0.365661	0.233946	0.240841
	0.32983	0.320864	0.214607	0.307006	0.335303	0.350178	0.333747	0.37333
	0.353575	0.356474	0.222687	0.197829	0.274967	0.264342	0.107933	0.287885
	0.350999	0.366618	0.142735	0.293884	0.210279	0.211421	0.0829602	0.0656889

## Sheet: Fig S4A
RMSE of trained models (using all features)
	Leenay				TTISS
	LASSO		xgboost		LASSO		xgboost
	Without 3D	With 3D	Without 3D	With 3D	Without 3D	With 3D	Without 3D	With 3D
	0.242537	0.240914	0.259343	0.245281	589.862	589.324	632.255	635.035
	0.24506	0.242739	0.265084	0.263169	777.613	775.464	769.657	742.095
	0.239255	0.23749	0.258282	0.249121	864.944	861.787	868.612	831.642
	0.261963	0.261277	0.275527	0.270076	668.055	667.079	633.341	601.075
	0.239968	0.238833	0.26355	0.2607	484.223	484.121	487.693	479.749
	0.244672	0.244447	0.267181	0.262859	615.476	612.631	588.785	584.813
	0.227964	0.22746	0.248268	0.247268	709.641	705.851	611.136	588.076
	0.247993	0.245033	0.261385	0.2523	666.368	662.512	604.867	592.537
	0.244537	0.242755	0.263092	0.265455	583.175	588.116	592.246	565.186
	0.248977	0.247395	0.261424	0.2537	887.042	885.291	921.828	910.715
	0.244603	0.242323	0.253316	0.251994	597.082	592.698	495.119	538.426
	0.251766	0.250018	0.272222	0.274569	1024.35	1024.35	1089.38	1078.21
	0.248786	0.246884	0.260878	0.265338	472.764	468.859	1169.18	1113.4
	0.240859	0.239639	0.258799	0.249981	642.591	636.316	536.481	582.967
	0.248937	0.247065	0.251157	0.251549	572.513	580.234	552.154	552.429
	0.251323	0.248612	0.264026	0.256701	634.255	634.45	848.726	534.774
	0.236541	0.234878	0.255771	0.257222	692.263	688.432	917.08	918.938
	0.248184	0.246776	0.259837	0.251295	671.163	667.687	624.102	622.604
	0.245111	0.243177	0.262523	0.255548	606.867	603.458	558.423	514.486
	0.248125	0.247672	0.261896	0.263418	925.673	924.146	918.147	917.479
	0.262336	0.261104	0.283467	0.281378	649.476	651.352	962.487	944.648
	0.239629	0.237606	0.248344	0.252784	652.939	659.506	670.466	666.031
	0.243181	0.240904	0.255432	0.245071	559.879	556.115	526.683	473.057
	0.246099	0.24704	0.258292	0.254854	582.469	577.537	1149.23	1141.1
	0.240436	0.237908	0.251082	0.247273	934.033	932.595	955.327	908.393
	0.253775	0.252325	0.271094	0.272001	666.486	665.161	675.493	654.314
	0.235748	0.234379	0.255104	0.248898	600.57	599.193	588.336	557.425
	0.244617	0.244059	0.264694	0.268632	553.071	547.677	516.071	494.713
	0.244074	0.242281	0.252581	0.26793	950.107	950.107	927.935	908
	0.243801	0.241859	0.258982	0.263815	594.407	591.403	486.237	474.231
	0.242117	0.241156	0.251505	0.249482	664.227	659.899	620.457	655.43
	0.241421	0.239112	0.266527	0.254911	539.475	535.338	625.619	588.008
	0.248762	0.247643	0.267227	0.25751	792.558	793.128	526.74	567.174
	0.248845	0.246376	0.260049	0.259407	558.406	554.313	578.436	552.198
	0.251258	0.252469	0.273523	0.267594	909.44	907.405	934.579	940.952
	0.217059	0.21652	0.237576	0.24886	832.124	826.454	1486.32	1490.5
	0.262519	0.260964	0.274283	0.271987	527.248	523.874	573.408	520.548
	0.256979	0.255569	0.272398	0.256255	633.993	633.026	588.582	586.881
	0.251585	0.249185	0.263829	0.261353	598.551	594.65	553.691	558.552
	0.238913	0.239171	0.267912	0.258487	971.641	970.677	954.73	933.954
	0.236969	0.238195	0.250095	0.245376	625.894	625.143	574.902	563.137
	0.259177	0.25727	0.281852	0.272583	707.505	705.6	719.999	702.583
	0.250813	0.248291	0.264745	0.263418	924.973	923.434	930.073	885.608
	0.230006	0.227387	0.25151	0.240066	569.068	565.242	529.148	426.148
	0.26935	0.268215	0.280695	0.263656	612.57	612.148	558.1	553.386
	0.248377	0.246699	0.264457	0.259517	462.211	463.541	447.721	472.853
	0.231366	0.229804	0.2542	0.251625	765.55	765.258	652.976	657.424
	0.265206	0.263514	0.276776	0.277424	655.157	651.231	541.32	554.204
	0.254624	0.25215	0.27087	0.260795	965.382	964.774	956.244	945.019
	0.24504	0.246735	0.267859	0.257901	525.294	522.582	495.83	513.631
	0.26113	0.258742	0.284364	0.275563	696.784	701.322	612.879	651.791
	0.246475	0.24713	0.26357	0.267949	926.382	926.382	963.997	972.618
	0.241285	0.240257	0.26156	0.253701	641.103	637.23	677.418	670.794
	0.246216	0.244209	0.255614	0.251533	488.632	496.451	399.768	397.861
	0.244749	0.242803	0.271383	0.259543	834.629	830.582	654.152	659.889
	0.232598	0.229987	0.248474	0.243559	719.56	717.019	1207.9	1193.46
	0.248518	0.246999	0.273689	0.26158	655.652	659.962	553.896	531.325
	0.243939	0.242338	0.265845	0.263731	507.305	509.509	486.393	448.977
	0.256777	0.255623	0.266065	0.273656	979.328	977.09	1005.16	1011.84
	0.252146	0.250787	0.26277	0.264682	528.543	524.506	475.629	457.328
	0.248061	0.246663	0.261033	0.255435	555.963	557.364	503.57	512.933
	0.252351	0.251345	0.257835	0.265325	885.123	884.355	890.81	887.901
	0.260161	0.257997	0.284801	0.280013	683.9	685.57	662.458	652.443
	0.2438	0.241304	0.268833	0.260897	652.841	651.212	605.565	578.379
	0.245563	0.243569	0.263614	0.260486	697.908	697.908	562.237	558.82
	0.240007	0.238143	0.262116	0.250339	856.466	853.613	859.536	836.346
	0.255757	0.253313	0.259958	0.255935	605.262	605.262	547.764	539.304
	0.242348	0.240714	0.256462	0.260663	791.545	786.439	763.827	737.579
	0.247435	0.247189	0.265079	0.264388	498.339	501.215	546.962	549.086
	0.245803	0.243254	0.263949	0.258512	706.412	702.093	938.402	933.974
	0.247991	0.245922	0.268179	0.264189	919.309	917.6	928.534	889.092
	0.25224	0.252492	0.265899	0.253817	694.64	692.424	643.231	629.041
	0.248774	0.247987	0.266925	0.264469	671.844	673.341	545.176	543.497
	0.245018	0.242452	0.259746	0.253164	582.858	577.817	626.301	614.936
	0.242555	0.240776	0.263834	0.264061	506.338	501.564	509.921	500.073
	0.238641	0.236138	0.249619	0.256796	750.836	752.808	724.407	727.961
	0.250719	0.250711	0.264993	0.261071	598.179	594.276	573.066	557.526
	0.260701	0.258645	0.275255	0.271347	551.17	547.484	539.122	528.302
	0.241224	0.239304	0.269342	0.262148	564.218	562.023	482.502	502.455
	0.244675	0.244235	0.26918	0.256213	893.046	890.61	937.795	907.984
	0.237006	0.234883	0.261433	0.261199	683.716	684.461	602.248	620.193
	0.25472	0.253137	0.272113	0.273888	983.445	983.445	957.758	952.284
	0.236064	0.233888	0.24943	0.246277	616.777	613.495	561.478	567.064
	0.258608	0.256642	0.269576	0.269251	610.951	607.712	1171.23	1145.73
	0.24173	0.243356	0.257947	0.255657	483.548	488.95	540.467	530.206
	0.249257	0.246962	0.263487	0.263303	566.858	564.325	583.553	585.911
	0.235512	0.234155	0.249507	0.24377	511.291	512.97	495.077	488.526
	0.263382	0.264289	0.279472	0.275038	1039.57	1039.57	1064.73	1041.53
	0.248346	0.246176	0.26596	0.260472	545.439	550.596	487.481	437.347
	0.238515	0.236435	0.259106	0.250474	687.02	683.062	1174.93	1164.44
	0.24637	0.244085	0.257514	0.251775	881.474	878.832	909.985	887.406
	0.246275	0.244207	0.259657	0.262637	631.894	629.146	603.55	614.989
	0.261507	0.260093	0.269361	0.27469	587.571	583.047	602.803	600.192
	0.24071	0.244426	0.24514	0.252284	764.285	763.367	738.683	742.239
	0.241441	0.240301	0.25134	0.26697	451.392	448.029	427.49	439.684
	0.252583	0.250164	0.274255	0.270578	609.38	607.291	610.712	602.883
	0.235867	0.236024	0.271798	0.260407	916.949	916.949	908.722	908.661
	0.254591	0.252582	0.273478	0.272681	480.891	488.591	498.055	455.16
	0.255709	0.253364	0.278549	0.265497	694.934	697.49	606.158	543.388
	0.228405	0.22733	0.246258	0.243523	786.83	781.911	722.477	691.691
	0.245253	0.244021	0.264074	0.260741	671.088	670.174	595.924	643.235
	0.253574	0.251833	0.270649	0.266362	595.514	597.22	938.692	947.001
	0.238887	0.236748	0.258623	0.263051	622.601	623.444	562.962	582.36
	0.246535	0.245464	0.268192	0.256589	520.983	515.026	496.462	489.571
	0.242712	0.241719	0.24909	0.264664	911.055	911.055	940.771	902.785
	0.242326	0.24022	0.254257	0.263674	960.098	960.098	1007.83	958.591
	0.256147	0.254702	0.267605	0.258644	610.506	608.562	635.248	650.879
	0.236906	0.235267	0.266589	0.266869	624.341	626.088	656.53	632.88
	0.236943	0.236137	0.254126	0.258005	542.699	538.906	534.673	532.602
	0.245267	0.243317	0.262506	0.248709	571.901	570.834	838.935	811.769
	0.259154	0.256955	0.267914	0.27564	855.659	854.719	864.624	847.243
	0.248935	0.248672	0.271767	0.266538	688.876	683.827	660.014	672.396
	0.249655	0.248375	0.261106	0.256213	531.524	526.155	514.149	505.762
	0.240638	0.240472	0.262461	0.258917	757.783	759.755	657.772	627.739
	0.243677	0.241115	0.259871	0.255333	508.078	505.423	565.592	450.667
	0.247232	0.245354	0.259784	0.252755	915.261	912.942	999.115	939.291
	0.252014	0.250991	0.267196	0.271301	612.132	609.416	611.676	586.425
	0.249419	0.248043	0.276135	0.266992	715.768	711.616	699.752	693.718
	0.23492	0.232691	0.251455	0.250247	418.801	414.958	496.136	488.173
	0.25451	0.252915	0.264785	0.263004	773.893	770.583	652.832	632.031
	0.24652	0.244501	0.260779	0.256682	627.626	627.143	590.329	602.433
	0.258745	0.257683	0.270229	0.269843	876.511	876.34	903.299	925.872
	0.24719	0.248452	0.270028	0.266635	590.684	587.751	602.792	603.84
	0.238789	0.236829	0.244531	0.240394	644.981	641.116	587.384	569.026
	0.241261	0.239416	0.257812	0.260122	618.242	613.364	602.116	604.066
	0.243785	0.241529	0.266346	0.257064	588.487	611.747	661.151	685.09
	0.245447	0.244573	0.267196	0.267827	614.073	610.227	455.569	480.53
	0.241385	0.240191	0.255696	0.264083	1062.05	1062.05	1037.02	1009.98
	0.249553	0.247758	0.254803	0.258835	563.982	563.154	570.263	581.367
	0.248508	0.246807	0.263678	0.254223	448.677	451.458	453.012	434.593
	0.247001	0.245973	0.276673	0.256815	608.045	604.02	575.422	559.569
	0.237709	0.235664	0.239679	0.235596	496.526	506.304	522.683	481.375
	0.25921	0.25676	0.282985	0.2724	773.016	769.027	707.012	622.575
	0.251616	0.250544	0.261161	0.258692	575.784	572.662	570.461	577.938
	0.246511	0.245994	0.27272	0.262072	882.739	881.595	868.972	870.838
	0.247174	0.246071	0.260609	0.255325	980.158	980.158	931.78	931.026
	0.249463	0.249096	0.271725	0.262079	552.267	559.35	895.194	885.408
	0.237614	0.237281	0.257849	0.25426	491.956	489.527	451.443	465.448
	0.253422	0.251577	0.262	0.267275	616.456	613.657	544.799	558.108
	0.242753	0.240285	0.249376	0.245502	615.885	615.824	632.276	608.147
	0.241407	0.242898	0.266787	0.26253	599.38	597.143	577.586	585.285
	0.23821	0.236292	0.253717	0.244112	505.988	507.708	411.989	381.408
	0.246875	0.244919	0.267472	0.257023	970.899	970.899	961.626	955.459
	0.252308	0.25057	0.264096	0.270619	689.129	687.93	650.316	657.728
	0.251178	0.248843	0.278177	0.268914	542.584	539.146	497.609	479.226
	0.241913	0.239979	0.251964	0.252038	644.52	640.773	571.7	607.424
	0.250635	0.25271	0.266218	0.268733	886.296	883.404	990.004	954.569
	0.229158	0.226387	0.252837	0.235651	589.24	586.05	546.082	510.596
	0.244165	0.241989	0.253203	0.268461	776.954	775.412	748.792	734.539
	0.257918	0.255942	0.276574	0.271219	579.144	580.816	1197.15	1161.22
	0.248396	0.246293	0.276785	0.267345	660.117	658.421	616.312	619.613
	0.253605	0.252236	0.270573	0.259479	569.066	571.154	540.451	525.811
	0.243456	0.241715	0.265064	0.247154	623.138	620.754	599.284	559.229
	0.235812	0.234492	0.249938	0.248227	765.222	760.307	734.304	725.28
	0.251391	0.249555	0.252975	0.260416	856.478	855.279	857.002	860.809
	0.248764	0.246475	0.272625	0.268809	971.204	969.656	988.554	955.477
	0.243939	0.242099	0.257553	0.260674	665.027	666.483	655.599	641.105
	0.245784	0.24361	0.263524	0.258259	470.435	473.846	312.839	344.923
	0.250982	0.249703	0.269988	0.278395	590.6	587.045	582.663	592.488
	0.233672	0.234207	0.254382	0.252586	685.319	683.685	612.094	593.095
	0.240715	0.238717	0.251608	0.250126	505.477	500.499	514.2	505.946
	0.250994	0.249191	0.267975	0.262282	746.742	745.159	687.575	669.891
	0.250761	0.248869	0.263889	0.257055	708.491	705.789	666.112	665.642
	0.245367	0.243488	0.258591	0.251085	575.099	570.081	446.981	450.657
	0.244913	0.246661	0.256866	0.260168	849.311	846.863	880.026	850.072
	0.250135	0.249092	0.266584	0.259205	488.928	503.978	498.042	521.832
	0.239054	0.236982	0.248762	0.251229	692.228	688.401	641.089	605.62
	0.241135	0.242891	0.253118	0.261132	704.188	700.297	663.566	648.966
	0.249158	0.246896	0.274013	0.270048	502.795	498.496	505.659	478.606
	0.249069	0.247223	0.257417	0.2651	930.076	929.019	932.319	907.596
	0.241376	0.240143	0.250726	0.253706	542.451	542.255	867.392	849.936
	0.246925	0.244799	0.259656	0.26044	766.331	766.895	709.215	735.762
	0.239437	0.237035	0.25383	0.255844	861.388	860.602	881.629	870.312
	0.240604	0.238546	0.266824	0.255563	693.682	690.221	606.266	593.909
	0.257199	0.255646	0.268045	0.269291	576.311	572.337	579.442	548.172
	0.246731	0.244137	0.257922	0.255188	573.844	573.158	584.173	594.346
	0.247729	0.246361	0.261235	0.262304	695.836	694.183	906.366	902.344
	0.247482	0.248223	0.258916	0.262995	968.782	965.191	965.388	933.48
	0.255425	0.254565	0.280438	0.274833	672.343	667.564	614.856	640.319
	0.236366	0.233951	0.260456	0.261113	556.09	554.074	523.87	536.634
	0.247548	0.245035	0.265578	0.262029	559.455	555.773	572.39	569.297
	0.247035	0.244756	0.267446	0.275431	500.424	498.427	491.623	493.021
	0.236892	0.235115	0.257719	0.262144	568.95	568.678	550.486	536.739
	0.237078	0.235925	0.249215	0.25745	664.414	662.643	633.361	645.518
	0.248506	0.248308	0.271352	0.264455	953.815	953.815	961.63	972.937
	0.256793	0.254644	0.275014	0.266425	806.933	802.513	634.291	607.908
	0.247093	0.247567	0.260624	0.262719	711.71	707.322	1244.59	1241.97
	0.233442	0.231968	0.256685	0.251049	424.857	422.796	499.486	490.945
	0.238982	0.238065	0.248648	0.248854	417.143	416.794	491.434	498.6
	0.254088	0.25172	0.27053	0.273641	924.104	922.042	932.987	921.845
	0.248515	0.246574	0.261272	0.254515	940.517	939.014	929.365	935.392
	0.245371	0.244995	0.257196	0.257154	982.121	972.802	582.312	519.731
	0.247251	0.245879	0.249398	0.258362	579.451	579.57	530.759	510.111
	0.250669	0.249035	0.26435	0.262044	744.087	739.861	770.797	784.797
	0.238552	0.237471	0.26103	0.262688	487.266	484.594	438.443	427.149
	0.242134	0.2414	0.253503	0.253846	675.284	677.679	574.309	575.745
	0.238585	0.236727	0.261933	0.252969	664.174	656.949	673.805	641.995
	0.243565	0.241466	0.252518	0.256658	612.662	611.013	590.887	600.816
	0.25448	0.252951	0.272703	0.271323	611.379	609.023	1209.74	1176.37
	0.24397	0.242982	0.263113	0.261872	867.899	865.084	865.069	825.76
	0.239804	0.239183	0.255223	0.253965	677.854	676.44	658.602	632.183
	0.250961	0.249295	0.272656	0.264329	840.512	838.579	868.118	858.773
	0.248546	0.246943	0.263584	0.259175	694.794	689.247	644.997	643.068
	0.250806	0.248623	0.275138	0.26295	612.11	612.282	602.836	590.568
	0.245787	0.243608	0.260283	0.259231	605.588	606.863	549.427	567.326
	0.239128	0.239251	0.261983	0.26772	708.145	706.934	618.635	628.459
	0.24006	0.237579	0.268332	0.254328	690.371	692.889	623.351	628.543
	0.251606	0.251461	0.255744	0.258947	540.821	542.756	558.811	576.899
	0.244186	0.242512	0.253749	0.255093	597.437	596.448	555.243	578.004
	0.250298	0.24834	0.270595	0.267771	820.725	819.71	871.793	858.644
	0.240434	0.239495	0.248958	0.246923	587.056	584.772	614.885	592.205
	0.250938	0.251372	0.262126	0.266244	417.73	421.731	342.309	322.19
	0.248014	0.245529	0.259508	0.255847	966.027	965.378	976.205	941.015
	0.258597	0.256213	0.289993	0.282001	725.005	723.994	647.534	629.176
	0.235037	0.2339	0.261863	0.247546	603.009	602.41	551.186	547.405
	0.251705	0.251206	0.265479	0.262011	503.298	498.384	515.601	475.609
	0.232727	0.231119	0.264582	0.255956	543.345	547.935	546.82	542.586
	0.253563	0.252217	0.264627	0.265514	879.763	878.193	1164.63	1162.38
	0.236535	0.234044	0.247558	0.23914	731.111	735.545	725.146	721.169
	0.250845	0.249117	0.262071	0.266662	902.289	900.373	937.421	829.898
	0.251873	0.250716	0.280935	0.274011	763.667	762.143	688.619	711.946
	0.2448	0.243297	0.251915	0.253906	689.743	686.827	578.055	566.988
	0.239503	0.236839	0.26638	0.250956	837.258	836.22	886.921	878.848
	0.229137	0.228785	0.251248	0.250506	564.502	561.5	619.737	572.09
	0.261856	0.259891	0.274679	0.273555	455.403	458.734	467.275	528.401
	0.237322	0.234779	0.255971	0.249206	942.027	941.598	959.938	953.303
	0.259979	0.257778	0.279893	0.277304	529.906	530.302	462.636	490.293
	0.249819	0.249101	0.267454	0.26221	804.674	802.368	983.711	962.598
	0.248407	0.246798	0.26234	0.254137	564.862	562.046	505.313	514.287
	0.233003	0.235246	0.251379	0.245214	531.121	525.972	456.66	454.241
	0.25332	0.252985	0.26404	0.264304	613.465	612.338	490.04	503.37
	0.232092	0.231053	0.252587	0.245756	756.751	755.641	712.943	709.78
	0.252069	0.250856	0.280363	0.273803	926.078	925.163	1002.73	946.641
	0.249559	0.247149	0.2585	0.255333	527.854	525.51	460.555	467.376
	0.244533	0.243442	0.260849	0.262527	560.678	564.004	540.821	571.685
	0.251495	0.249155	0.263184	0.25924	602.746	599.488	539.2	510.892
	0.236552	0.235828	0.270615	0.25426	539.963	538.946	494.905	495.377
	0.238362	0.236842	0.260302	0.262125	963.253	962.449	1037.67	1019.73
	0.254854	0.25262	0.274405	0.271259	658.421	656.313	609.824	620.356
	0.248117	0.246418	0.258046	0.261623	565.915	561.162	515.218	524.548
	0.241212	0.239253	0.254596	0.25368	793.294	793.294	744.636	738.833
	0.235855	0.235228	0.24191	0.253485	679.333	681.85	634.606	623.607
	0.249056	0.247778	0.277557	0.266945	533.143	532.202	447.748	429.823
	0.264548	0.262832	0.284672	0.283803	873.66	873.122	911.78	929.137
	0.231528	0.22994	0.254543	0.259987	581.749	581.493	606.875	560.826
	0.256311	0.254188	0.277532	0.261504	832.123	825.998	1107.64	1095.74
	0.243911	0.242097	0.260069	0.256601	994.919	993.853	994.923	983.833
	0.250291	0.24914	0.268896	0.264684	561.094	558.194	492.667	488.191
	0.245417	0.242796	0.258799	0.252342	675.547	670.823	656.729	612.173
	0.244528	0.245117	0.25353	0.260757	599.764	597.622	588.549	515.867
	0.248335	0.246477	0.267627	0.259608	759.181	755.763	722.853	705.265
	0.243965	0.2416	0.275741	0.267789	851.905	849.907	867.041	875.316
	0.241252	0.239081	0.244587	0.245892	701.825	699.301	643.402	633.69
	0.243241	0.242311	0.260105	0.262548	658.097	659.059	658.728	643.986
	0.241533	0.241734	0.263246	0.267219	515.802	511.384	430.701	415.122
	0.256189	0.254309	0.267083	0.269219	619.874	624.604	553.272	563.219
	0.240426	0.239035	0.266878	0.263724	655.805	650.399	665.181	575.436
	0.241452	0.239735	0.251184	0.2613	856.734	854.927	862.098	842.01
	0.241905	0.239776	0.255933	0.265686	606.97	607.593	645.486	630.05
	0.247838	0.248697	0.266166	0.258606	654.509	650.425	622.435	638.39
	0.251355	0.249362	0.259865	0.262421	687.317	689.933	635.111	581.748
	0.24228	0.240786	0.264669	0.2572	645.938	647.034	609.825	637.231
	0.245626	0.245527	0.25998	0.259178	603.278	601.21	440.475	453.432
	0.253983	0.251794	0.278504	0.271428	937.589	934.847	954.384	951.811
	0.2526	0.251487	0.273158	0.266303	690.728	689.251	628.664	620.789
	0.253664	0.251701	0.273651	0.266304	942.703	940.712	908.99	882.509
	0.241256	0.240516	0.26228	0.263616	591.701	588.965	549.283	524.671
	0.242544	0.240261	0.256598	0.262885	861.812	857.614	1160.88	1122.25
	0.236365	0.236402	0.260513	0.252953	607.648	606.235	631.427	614.85
	0.248556	0.246246	0.265018	0.265418	594.782	593.351	579.98	564.788
	0.254944	0.253468	0.26074	0.266373	587.651	589.398	554.738	567.249
	0.246174	0.245529	0.263018	0.265937	725.301	726.727	744.597	739.043
	0.242286	0.24072	0.275884	0.266718	647.092	645.323	684.344	640.083
	0.247448	0.245535	0.260378	0.263721	862.685	862.685	877.221	848.331
	0.244869	0.242469	0.243605	0.24812	718.845	716.061	1121.03	1102.64
	0.257262	0.25479	0.278049	0.272558	910.348	906.487	907.471	874.199
	0.256411	0.255	0.27801	0.277756	718.492	716.284	926.863	924.574
	0.226192	0.225836	0.238151	0.237022	575.056	568.506	520.565	495.952
	0.247856	0.246311	0.257348	0.2573	745.392	743.848	729.713	701.13
	0.22826	0.226263	0.239926	0.251548	500.334	495.517	471.538	494.516
	0.261555	0.259682	0.268449	0.269806	697.41	697.639	594.677	597.642
	0.236964	0.235718	0.269488	0.259845	912.584	911.455	970.453	956.616
	0.241961	0.241718	0.260793	0.26489	542.687	539.621	555.764	509.329
	0.238093	0.235264	0.249006	0.244405	642.813	638.051	908.143	876.763
	0.237619	0.235764	0.261491	0.249721	664.491	661.845	619.489	625.687
	0.248689	0.247457	0.274281	0.268379	552.235	552.14	485.25	478.436
	0.246411	0.244789	0.254842	0.259767	731.643	729.319	681.646	660.295
	0.244984	0.242516	0.2625	0.244126	637.107	636.856	562.25	543.101
	0.238575	0.23655	0.256278	0.250729	613.88	610.679	587.031	593.542
	0.254596	0.255758	0.275285	0.255383	857.117	854.777	926.696	888.177
	0.248885	0.247021	0.263858	0.263857	595.07	596.206	539.945	573.376
	0.239388	0.240032	0.25759	0.257058	538.839	532.141	412.103	420.101
	0.259013	0.257222	0.270262	0.267399	915.13	913.24	963.323	946.409
	0.239062	0.237021	0.255045	0.258413	774.209	770.741	685.997	704.789
	0.24376	0.241681	0.269311	0.263831	640.35	640.18	654.116	654.133
	0.244785	0.24362	0.263184	0.260459	646.147	642.814	673.525	659.203
	0.251326	0.249294	0.261166	0.269104	492.399	493.365	513.973	521.291
	0.247974	0.246832	0.271285	0.265243	878.446	876.327	900.684	883.372
	0.238965	0.237029	0.256112	0.256749	718.844	714.202	760.11	762.215
	0.248831	0.246549	0.260375	0.269112	600.975	600.876	578.624	585.86
	0.248063	0.249479	0.262663	0.265008	568.09	565.517	539.226	551.857
	0.241375	0.240803	0.260258	0.255089	846.179	843.535	851.746	783.748
	0.243399	0.241199	0.260222	0.252956	684.359	679.653	549.809	603.857
	0.243239	0.241608	0.255288	0.259262	530.758	529.685	480.86	482.316
	0.244002	0.241945	0.25986	0.260382	784.362	781.937	710.683	703.914
	0.247618	0.247474	0.26394	0.256989	516.353	518.011	503.865	501.772
	0.250363	0.248566	0.262164	0.262789	653.313	651.995	641.727	641.566
	0.234721	0.232378	0.256393	0.253459	768.29	765.292	998.495	989.438
	0.252249	0.250348	0.26068	0.250306	590.737	587.158	558.292	560.513
	0.246586	0.245616	0.262482	0.262912	902.029	899.55	923.782	883.45
	0.24247	0.240886	0.266664	0.253668	597.539	592.212	522.091	535.106
	0.249703	0.247299	0.266876	0.25743	657.775	655.707	622.96	603.229
	0.24847	0.248261	0.266762	0.271832	713.259	714.438	666.916	687.559
	0.245005	0.243223	0.263545	0.254145	638.012	635.615	582.141	570.013
	0.237743	0.236238	0.268855	0.267179	841.101	839.141	873.154	839.611
	0.247324	0.245785	0.265394	0.258863	719.328	718.805	686	683.76
	0.247114	0.245364	0.264009	0.262957	826.245	822.534	853.654	845.472
	0.244184	0.242391	0.263423	0.255793	800.155	798.048	1012.7	1006.71
	0.232963	0.231956	0.250386	0.253447	469.739	465.737	459.761	457.342
	0.25419	0.252233	0.280079	0.271574	636.724	632.578	583.848	580.33
	0.232379	0.232332	0.248605	0.256856	499.848	498.018	525.088	512.538
	0.235672	0.233399	0.254558	0.264976	953.095	953.095	1011.44	983.685
	0.258423	0.256547	0.275209	0.281091	734.194	734.329	685.296	705.914
	0.254208	0.253388	0.272759	0.269676	793.909	791.504	618.331	600.753
	0.232916	0.232951	0.251782	0.249463	489.544	488.356	659.561	452.206
	0.253657	0.251589	0.27465	0.266272	644.769	643.784	633.635	656.906
	0.235499	0.23578	0.251987	0.251965	627.016	624.416	578.999	583.287
	0.241128	0.239381	0.25411	0.258957	543.863	548.267	604.752	608.469
	0.253014	0.251295	0.260359	0.258044	565.835	568.759	462.763	438.748
	0.24691	0.246419	0.272735	0.271778	901.944	899.594	931.184	955.48
	0.243251	0.240606	0.259489	0.265795	792.579	804.877	1006.81	1019.62
	0.248158	0.247439	0.267552	0.260288	585.575	581.689	532.634	501.472
	0.250456	0.248895	0.274719	0.25841	822.607	820.284	881.718	856.433
	0.255422	0.25408	0.264868	0.267264	677.982	675.684	723.478	700.37
	0.242183	0.240197	0.256498	0.259456	468.353	462.987	459.254	417.69
	0.240692	0.238522	0.258561	0.251007	624.511	623.571	636.336	611.029
	0.2373	0.235685	0.253551	0.250801	580.776	582.051	513.744	472.574
	0.254883	0.254562	0.274407	0.265365	499.535	496.109	484.125	464.785
	0.254956	0.252943	0.268583	0.267877	638.545	638.183	616.719	515.577
	0.250619	0.249535	0.265716	0.258164	1032.76	1032.76	1016.97	1047.4
	0.26033	0.258077	0.271942	0.272972	651.498	649.925	606.438	585.507
	0.236372	0.233951	0.257123	0.251457	593.557	591.953	641.86	616.125
	0.255176	0.254235	0.273591	0.259392	573.536	582.57	542.775	558.326
	0.24859	0.247796	0.265742	0.254312	868.719	865.882	906.104	917.262
	0.241602	0.240561	0.262255	0.263074	724.897	722.241	654.689	649.958
	0.254965	0.253349	0.274119	0.272035	914.207	912.486	988.552	957.066
	0.245931	0.244047	0.255319	0.257955	470.9	469.04	376.573	400.867
	0.243146	0.241163	0.258481	0.24746	587.972	598.442	837.557	805.47
	0.243987	0.244632	0.254676	0.257299	639.35	636.757	579.821	582.035
	0.247863	0.245919	0.260941	0.265866	784.845	781.66	697.144	723.738
	0.247826	0.247558	0.256185	0.267459	715.09	713.782	667.915	647.194
	0.238094	0.237001	0.263072	0.25476	883.83	883.292	893.626	837.392
	0.261698	0.259796	0.281486	0.273336	703.982	700.091	705.876	689.583
	0.245926	0.243822	0.256215	0.257782	859.207	856.453	1164.9	1154.59
	0.245201	0.24325	0.268088	0.257409	505.555	503.426	426.747	401.335
	0.246	0.245421	0.258214	0.267575	742.668	742.09	1037.69	984.92
	0.237969	0.235591	0.263633	0.26268	615.415	613.266	679.094	646.15
	0.229222	0.226988	0.251891	0.247396	978.87	976.605	1015.6	1013.04
	0.25118	0.250335	0.275023	0.262614	520.8	521.284	514.826	470.166
	0.249888	0.248549	0.269151	0.260519	513.408	513.55	466.012	420.156
	0.24328	0.240804	0.258192	0.253474	937.897	934.159	989.534	966.081
	0.252354	0.249995	0.280772	0.273156	656.617	651.722	610.142	599.423
	0.256361	0.254782	0.270399	0.272328	634.379	631.529	665.477	626.515
	0.23912	0.238303	0.259396	0.265674	668.16	665.794	545.231	494.824
	0.238627	0.242032	0.270165	0.264389	639.333	635.603	557.314	557.352
	0.243805	0.241603	0.257602	0.258154	627.106	627.106	611.609	580.952
	0.265039	0.262655	0.278331	0.278766	710.448	707.661	690.415	683.68
	0.248044	0.248762	0.259972	0.258397	542.665	539.209	493.285	470.362
	0.23327	0.231449	0.256551	0.244841	916.18	912.956	952.134	870.973
	0.243992	0.241604	0.248786	0.256871	688.311	691.498	671.812	639.241
	0.241588	0.241544	0.261732	0.262027	693.662	693.021	900.214	799.391
	0.238657	0.236774	0.261698	0.251207	680.555	677.16	659.153	654.694
	0.25729	0.258659	0.2753	0.27449	526.35	520.546	517.679	506.484
	0.240594	0.238598	0.251058	0.251593	767.307	763.182	616.355	632.885
	0.259517	0.257466	0.271959	0.265297	829.222	826.931	879.897	847.927
	0.248188	0.246951	0.264183	0.262557	858.831	852.797	867.946	873.791
	0.236465	0.234677	0.258926	0.267797	591.914	598.276	1189.29	1187.1
	0.252396	0.250028	0.268786	0.25044	672.969	672.119	677.072	641.913
	0.252852	0.251455	0.260533	0.267602	590.705	585.219	536.899	487.741
	0.240474	0.241748	0.266279	0.258575	684.363	683.83	713.047	706.929
	0.251223	0.249116	0.263267	0.25551	685.273	680.422	647.664	662.625
	0.244013	0.241917	0.258049	0.260286	483.252	479.456	505.651	477.399
	0.25515	0.253302	0.266355	0.260668	699.491	697.771	1257.54	1237.67
	0.25284	0.252328	0.274908	0.267823	470.795	466.043	527.777	401.843
	0.242337	0.240242	0.251182	0.257922	958.975	956.03	989.684	994.969
	0.25012	0.249179	0.279721	0.274608	917.486	914.607	914.825	893.041
	0.235494	0.233964	0.245582	0.247869	641.884	641.951	597.754	546.751
	0.259631	0.258255	0.264629	0.263626	640.153	636.04	621.163	635.96
	0.254466	0.252295	0.269051	0.255094	606.487	603.219	550.58	550.172
	0.239676	0.238616	0.257687	0.25488	649.373	649.247	613.964	603.813
	0.250215	0.247585	0.264949	0.255653	599.985	596.163	436.066	418.615
	0.245912	0.247288	0.255914	0.260955	983.095	981.535	973.316	944.804
	0.243621	0.242123	0.262999	0.266662	556.466	551.702	577.279	582.857
	0.248348	0.246194	0.273138	0.272141	661.173	658.392	618.288	652.665
	0.240182	0.238958	0.245733	0.244979	540.917	538.11	551.048	470.154
	0.255481	0.255068	0.268176	0.264217	645.423	654.822	637.846	622.339
	0.246917	0.245026	0.251395	0.249913	543.379	540.121	567.335	574.08
	0.248183	0.246832	0.258793	0.260877	1006.24	1006.24	1035.12	1021.98
	0.247167	0.245851	0.271331	0.262816	710.612	707.438	698.441	680.732
	0.234816	0.232602	0.261615	0.249244	475.012	474.858	443.516	440.09
	0.255369	0.253182	0.272155	0.276098	659.257	656.196	695.18	669.388
	0.246501	0.246252	0.259822	0.260385	607.168	612.464	556.067	565.62
	0.240685	0.239413	0.254219	0.26251	878.299	876.668	909.5	899.565
	0.25094	0.249572	0.266139	0.270216	650.323	648.248	680.735	683.104
	0.243046	0.243294	0.269159	0.267048	634.274	630.716	818.098	850.968
	0.255101	0.252914	0.273291	0.264169	652.711	646.759	676.788	633.044
	0.240863	0.240484	0.25273	0.248899	1071.04	1069.56	1027.36	993.348
	0.242629	0.240479	0.265261	0.255334	586.32	586.923	503.715	507.639
	0.242311	0.240951	0.263845	0.246316	498.343	494.904	463.649	468.635
	0.249694	0.248191	0.279249	0.264704	531.642	526.802	566.176	548.376
	0.255774	0.25394	0.268432	0.267637	857.19	855.827	900.48	833.74
	0.238769	0.237532	0.261813	0.246204	549.614	551.914	547.883	537.56
	0.25398	0.251598	0.278213	0.258092	711.625	709.123	704.82	677.299
	0.242919	0.240994	0.272663	0.262935	737.171	733.898	733.787	718.242
	0.244108	0.243636	0.257522	0.262465	509.998	506.925	1114.04	1124.42
	0.254337	0.25286	0.273961	0.273351	579.331	578.584	532.469	564.347
	0.238828	0.236747	0.259511	0.259308	578.031	572.866	473.511	428.615
	0.244777	0.244402	0.260136	0.254298	613.242	610.078	589.129	609.78
	0.248819	0.246931	0.265072	0.267621	845.411	844.84	915.892	930.055
	0.244351	0.242545	0.272421	0.265627	711.214	708.755	697.983	686.914
	0.22975	0.227031	0.248804	0.237268	679.659	675.902	625.6	576.633
	0.261913	0.260521	0.276757	0.2755	670.059	666.86	901.699	886.477
	0.244891	0.242315	0.274225	0.265228	951.282	951.282	963.481	966.712
	0.240342	0.240936	0.25889	0.248433	619.692	621.598	643.27	622.512
	0.244984	0.244785	0.267148	0.267008	415.993	419.519	427.575	432.491
	0.261405	0.259521	0.268717	0.265937	631.919	629.051	613.826	615.478
	0.23944	0.237268	0.263095	0.252657	586.625	584.574	628.029	569.984
	0.246884	0.24624	0.26223	0.263762	942.334	938.493	962.126	927.666
	0.250654	0.248541	0.265199	0.266908	589.258	584.168	609.987	555.259
	0.245397	0.244042	0.262201	0.261605	675.358	681.962	942.895	922.735
	0.248993	0.247173	0.264442	0.257206	892.562	892.562	916.085	883.587
	0.238963	0.236425	0.26727	0.268144	789.694	790.342	1033.33	1028.16
	0.241776	0.240149	0.261516	0.251623	592.879	588.297	611.483	658.151
	0.254913	0.252617	0.265044	0.266408	530.78	529.179	517.78	497.548
	0.253161	0.252176	0.268334	0.26045	630.624	627.454	583.317	546.273
	0.254745	0.252798	0.266053	0.263304	774.585	773.349	1240.52	1253.13
	0.242682	0.240886	0.267195	0.259059	810.156	803.439	1185.23	1123.09
	0.261228	0.259569	0.277957	0.278129	484.858	482.53	432.138	397.928
	0.245998	0.244042	0.274911	0.259097	568.98	565.133	601.132	580.836
	0.229717	0.229481	0.245044	0.240834	933.335	933.335	953.904	946.705
	0.246883	0.246104	0.265412	0.254036	499.194	501.92	516.444	470.736
	0.24157	0.239969	0.25854	0.262796	706.481	700.064	612.735	596.212
	0.235564	0.235259	0.260946	0.255875	556.861	551.499	570.337	558.326
	0.251754	0.249713	0.2688	0.264863	594.242	593.951	560.4	553.499
	0.262506	0.260171	0.283614	0.283828	967.677	966.021	966.073	959.697
	0.25035	0.248081	0.271603	0.271828	642.185	639.493	643.979	634.111
	0.249562	0.247512	0.258732	0.257186	922.322	918.479	973.486	986.397
	0.243676	0.242333	0.270383	0.270131	684.76	680.672	695.584	678.516
	0.251828	0.251146	0.258169	0.258765	541.663	538.416	465.078	452.411
	0.247135	0.245042	0.269494	0.263525	570.718	570.499	895.675	915.45
	0.25258	0.251996	0.267902	0.264827	467.875	465.294	559.425	521.146
	0.244777	0.242415	0.267827	0.265799	688.95	687.534	626.03	587.192
	0.254508	0.25252	0.271905	0.264287	962.818	962.818	987.686	958.219
	0.232353	0.229808	0.254114	0.247113	566.741	573.221	619.96	591.976
	0.250236	0.249947	0.261278	0.26482	674.943	677.599	644.81	653.635
	0.249057	0.248735	0.269992	0.258234	474.273	471.237	454.686	462.745
	0.256626	0.255509	0.270068	0.265912	706.936	707.689	711.67	695.411
	0.251257	0.250632	0.261095	0.258517	965.895	964.457	987.773	979.081
	0.229865	0.227292	0.250241	0.245037	699.641	696.656	1155.77	1140.41
	0.249936	0.248289	0.265489	0.263674	554.064	550.198	479.495	449.123
	0.251045	0.249094	0.26421	0.264832	539.185	537.547	505.128	504.165
	0.241038	0.239107	0.256839	0.260618	637.541	640.431	651.867	637.507
	0.250726	0.24986	0.26354	0.264492	954.153	953.178	951.856	945.292
	0.237675	0.23558	0.251766	0.257944	623.674	622.059	605.515	578.543
	0.245699	0.244514	0.270426	0.253972	623.68	621.895	1227.09	1193.58
	0.24448	0.242944	0.259633	0.278925	707.836	703.739	719.138	730.252
	0.230182	0.230443	0.250855	0.252704	581.317	576.31	586.784	568.537
	0.246205	0.244683	0.258005	0.257857	921.032	918.152	923.494	897.459
	0.246743	0.244879	0.265875	0.256847	554.143	550.275	513.79	468.854
	0.245966	0.243535	0.26575	0.267395	640.319	635.799	628.69	597.66
	0.245577	0.243532	0.267377	0.252978	500.883	496.315	419.653	435.248
	0.236694	0.235153	0.255729	0.248074	608.418	612.053	581.154	592.142
	0.256548	0.256819	0.264962	0.277758	779.748	775.467	748.207	763.793
	0.239723	0.237775	0.247598	0.250383	937.07	935.168	937.086	922.342
	0.241102	0.239037	0.259981	0.25758	577.711	574.848	499.136	498.363
	0.245441	0.243431	0.253242	0.252979	554.98	550.802	465.679	467.722
	0.243985	0.242442	0.255638	0.258415	614.876	620.712	534.769	566.977
	0.255981	0.255921	0.276895	0.284121	1010.42	1010.42	1005.49	1002.47
	0.241934	0.240985	0.262351	0.257984	554.974	549.579	547.502	547.845
	0.25333	0.251494	0.261976	0.268524	528.938	526.995	564.7	524.43
	0.238534	0.235746	0.24724	0.247413	873.609	871.606	893.863	879.272
	0.234297	0.232545	0.255773	0.254746	588.358	582.343	470.448	448.905
	0.248935	0.248588	0.264256	0.259043	676.442	673.444	631.981	614.868
	0.255622	0.254454	0.261826	0.269293	515.277	514.561	510.531	512.584
	0.23868	0.23756	0.263287	0.264672	687.324	690.653	668.603	649.783
	0.236947	0.237184	0.240718	0.242979	819.709	819.276	766.718	741.344
	0.231894	0.231592	0.268227	0.256973	581.823	577.322	562.196	582.264
	0.254359	0.252079	0.262939	0.264432	537.025	541.465	520.419	502.976
	0.244524	0.242704	0.26558	0.259832	549.372	551.98	497.352	514.795
	0.246198	0.24512	0.269822	0.267143	909.596	908.176	901.596	893.161
	0.250191	0.248124	0.26966	0.261179	702.237	700.36	760.575	767.095
	0.247042	0.246289	0.263347	0.265793	592.111	585.678	550.622	461.975
	0.253845	0.252271	0.26428	0.254714	680.028	677.731	660.238	641.76
	0.237859	0.23583	0.254292	0.256665	861.991	859.43	850.684	857.569
	0.238954	0.237908	0.258049	0.254675	530.004	531.268	815.325	828.457
[truncated: 505 more rows]

## Sheet: Fig S4B
RMSE of trained models (using top 30 features)
[truncated: 1,003 more rows]

[truncated: 6 more sheets: Fig S5, Fig 4, Fig 5A, Fig 5B-C, Fig S6, Fig S7]
